# Supplementary material for: Design and antiviral assessment of a panel of fusion proteins targeting human papillomavirus type 16
Source: PLoS One. 2024 Oct 25;19(10):e0311137. doi: 10.1371/journal.pone.0311137 (PMC11508125; doi:10.1371/journal.pone.0311137)
Supplement: S1 Table — (XLSX) [file pone.0311137.s001.xlsx]

## Sheet: Z6
	3.9nM	3.9nM fit	7.8nM	7.8nM fit	15.6nM	15.6nM fit	31.25nM	31.25nM fit	62.5nM	62.5nM fit	125nM	125nM fit
-59.96	-0.96375	0	-1.49878	0	-1.53235	0	-1.74414	0	-1.69067	0	-1.49377	0	-1.18298	0
-59.86	-0.95203	0	-1.48315	0	-1.51672	0	-1.74219	0	-1.66919	0	-1.48279	0	-1.17517	0
-59.76	-0.95203	0	-1.48706	0	-1.52454	0	-1.73242	0	-1.67896	0	-1.48401	0	-1.16541	0
-59.66	-0.95007	0	-1.48511	0	-1.51672	0	-1.72656	0	-1.67505	0	-1.4801	0	-1.15564	0
-59.56	-0.95007	0	-1.48511	0	-1.51282	0	-1.72461	0	-1.66528	0	-1.4801	0	-1.14587	0
-59.46	-0.95007	0	-1.48511	0	-1.50696	0	-1.71484	0	-1.66528	0	-1.4801	0	-1.14587	0
-59.36	-0.92859	0	-1.47339	0	-1.49719	0	-1.71484	0	-1.65356	0	-1.45862	0	-1.14587	0
-59.26	-0.92859	0	-1.47339	0	-1.48743	0	-1.69336	0	-1.65552	0	-1.46057	0	-1.13416	0
-59.16	-0.91882	0	-1.45972	0	-1.47766	0	-1.69336	0	-1.63599	0	-1.45081	0	-1.13611	0
-59.06	-0.91882	0	-1.45386	0	-1.47766	0	-1.6875	0	-1.63599	0	-1.45081	0	-1.12634	0
-58.96	-0.90906	0	-1.44409	0	-1.4679	0	-1.68359	0	-1.62622	0	-1.4364	0	-1.12634	0
-58.86	-0.9071	0	-1.43628	0	-1.4613	0	-1.66992	0	-1.62036	0	-1.42737	0	-1.11658	0
-58.76	-0.90906	0	-1.44019	0	-1.44446	0	-1.66211	0	-1.60474	0	-1.4176	0	-1.10486	0
-58.66	-0.88953	0	-1.4187	0	-1.43347	0	-1.65234	0	-1.59888	0	-1.40784	0	-1.10486	0
-58.56	-0.87976	0	-1.42456	0	-1.44641	0	-1.63672	0	-1.59497	0	-1.39807	0	-1.08923	0
-58.46	-0.87585	0	-1.41089	0	-1.4425	0	-1.64258	0	-1.59106	0	-1.39417	0	-1.09119	0
-58.36	-0.86023	0	-1.39526	0	-1.41711	0	-1.63867	0	-1.57544	0	-1.37854	0	-1.08142	0
-58.26	-0.86414	0	-1.39917	0	-1.42102	0	-1.61328	0	-1.57935	0	-1.3844	0	-1.0658	0
-58.16	-0.86804	0	-1.40308	0	-1.41516	0	-1.61914	0	-1.57935	0	-1.37854	0	-1.05603	0
-58.06	-0.85828	0	-1.39331	0	-1.40735	0	-1.62305	0	-1.55396	0	-1.36878	0	-1.05603	0
-57.96	-0.85828	0	-1.37964	0	-1.40735	0	-1.60352	0	-1.55591	0	-1.36487	0	-1.04626	0
-57.86	-0.8446	0	-1.36401	0	-1.39758	0	-1.60352	0	-1.54614	0	-1.34924	0	-1.04626	0
-57.76	-0.83875	0	-1.36792	0	-1.39758	0	-1.59375	0	-1.54614	0	-1.34924	0	-1.0365	0
-57.66	-0.8407	0	-1.37573	0	-1.38782	0	-1.59375	0	-1.54614	0	-1.33948	0	-1.03259	0
-57.56	-0.82898	0	-1.36401	0	-1.3761	0	-1.59375	0	-1.53442	0	-1.32776	0	-1.02673	0
-57.46	-0.82898	0	-1.36401	0	-1.3761	0	-1.57227	0	-1.52002	0	-1.32776	0	-1.01501	0
-57.36	-0.81921	0	-1.35425	0	-1.36633	0	-1.57227	0	-1.50317	0	-1.3219	0	-1.01501	0
-57.26	-0.81921	0	-1.35425	0	-1.36633	0	-1.5625	0	-1.50317	0	-1.32971	0	-1.0072	0
-57.16	-0.80945	0	-1.35425	0	-1.35657	0	-1.55664	0	-1.50317	0	-1.31995	0	-1.0072	0
-57.06	-0.79773	0	-1.32886	0	-1.3468	0	-1.5625	0	-1.48169	0	-1.30432	0	-1.0072	0
-56.96	-0.79773	0	-1.323	0	-1.3468	0	-1.55273	0	-1.48364	0	-1.30237	0	-0.99548	0
-56.86	-0.78796	0	-1.31323	0	-1.32727	0	-1.54297	0	-1.47388	0	-1.29846	0	-0.99158	0
-56.76	-0.78992	0	-1.31323	0	-1.32727	0	-1.5332	0	-1.47388	0	-1.29846	0	-0.97595	0
-56.66	-0.78015	0	-1.30542	0	-1.3175	0	-1.5332	0	-1.46411	0	-1.2887	0	-0.97595	0
-56.56	-0.78015	0	-1.29565	0	-1.31751	0	-1.51367	0	-1.46411	0	-1.27893	0	-0.96619	0
-56.46	-0.76843	0	-1.28394	0	-1.29602	0	-1.51367	0	-1.45239	0	-1.26721	0	-0.96619	0
-56.36	-0.76843	0	-1.28394	0	-1.29602	0	-1.50195	0	-1.44263	0	-1.26721	0	-0.9447	0
-56.26	-0.77307	0	-1.28467	0	-1.30066	0	-1.50195	0	-1.44727	0	-1.27185	0	-0.94202	0
-56.16	-0.76575	0	-1.27148	0	-1.28357	0	-1.49683	0	-1.43994	0	-1.25476	0	-0.93958	0
-56.06	-0.75867	0	-1.26441	0	-1.27649	0	-1.4895	0	-1.43482	0	-1.24963	0	-0.93225	0
-55.96	-0.73914	0	-1.24487	0	-1.26672	0	-1.48242	0	-1.41528	0	-1.23987	0	-0.92517	0
-55.86	-0.73914	0	-1.23901	0	-1.255	0	-1.46289	0	-1.41333	0	-1.22815	0	-0.91541	0
-55.76	-0.73914	0	-1.23315	0	-1.25696	0	-1.46289	0	-1.41333	0	-1.22815	0	-0.91345	0
-55.66	-0.72937	0	-1.22534	0	-1.24719	0	-1.45703	0	-1.40356	0	-1.21838	0	-0.91345	0
-55.56	-0.73792	0	-1.22022	0	-1.24719	0	-1.45313	0	-1.39844	0	-1.22302	0	-0.90369	0
-55.46	-0.73523	0	-1.22144	0	-1.23157	0	-1.45776	0	-1.39966	0	-1.21448	0	-0.90637	0
-55.36	-0.74109	0	-1.22339	0	-1.23743	0	-1.44922	0	-1.40552	0	-1.21643	0	-0.90173	0
-55.26	-0.73523	0	-1.21167	0	-1.22766	0	-1.45508	0	-1.39966	0	-1.20471	0	-0.90759	0
-55.16	-0.72937	0	-1.20581	0	-1.21594	0	-1.44922	0	-1.3938	0	-1.19885	0	-0.90173	0
-55.06	-0.73523	0	-1.21558	0	-1.2179	0	-1.44141	0	-1.39966	0	-1.20276	0	-0.89587	0
-54.96	-0.75085	0	-1.25659	0	-1.2179	0	-1.4668	0	-1.40552	0	-1.21252	0	-0.89002	0
-54.86	-0.73718	0	-1.26831	0	-1.20227	0	-1.5144	0	-1.39185	0	-1.1969	0	-0.89978	0
-54.76	-0.73328	0	-1.26831	0	-1.20032	0	-1.51953	0	-1.38403	0	-1.1969	0	-0.90564	0
-54.66	-0.74695	0	-1.27295	0	-1.20422	0	-1.51563	0	-1.37817	0	-1.21057	0	-0.91345	0
-54.56	-0.72547	0	-1.25195	0	-1.19251	0	-1.52734	0	-1.3645	0	-1.20471	0	-0.92395	0
-54.46	-0.70984	0	-1.22339	0	-1.16711	0	-1.49536	0	-1.35474	0	-1.18518	0	-0.91663	0
-54.36	-0.71448	0	-1.198	0	-1.16321	0	-1.45703	0	-1.35547	0	-1.18005	0	-0.90247	0
-54.26	-0.70716	0	-1.15039	0	-1.13977	0	-1.42188	0	-1.33252	0	-1.1532	0	-0.89392	0
-54.16	-0.69617	0	-1.11401	0	-1.12024	0	-1.3645	0	-1.32153	0	-1.13635	0	-0.86975	0
-54.06	-0.67786	0	-1.08789	0	-1.09607	0	-1.32227	0	-1.30127	0	-1.11609	0	-0.83923	0
-53.96	-0.64539	0	-1.06787	0	-1.05579	0	-1.29224	0	-1.27856	0	-1.07971	0	-0.81506	0
-53.86	-0.63953	0	-1.06519	0	-1.05579	0	-1.25195	0	-1.27271	0	-1.06604	0	-0.78455	0
-53.76	-0.63367	0	-1.05542	0	-1.04993	0	-1.25195	0	-1.25317	0	-1.05432	0	-0.78455	0
-53.66	-0.62976	0	-1.05078	0	-1.04602	0	-1.23828	0	-1.25513	0	-1.05627	0	-0.77478	0
-53.56	-0.62586	0	-1.03198	0	-1.04407	0	-1.21875	0	-1.25122	0	-1.04651	0	-0.77673	0
-53.46	-0.60828	0	-0.98901	0	-1.01672	0	-1.20508	0	-1.23364	0	-1.02502	0	-0.76306	0
-53.36	-0.61218	0	-0.99292	0	-1.02063	0	-1.18164	0	-1.22778	0	-1.01331	0	-0.74158	0
-53.26	-0.61023	0	-0.99683	0	-1.01477	0	-1.17578	0	-1.22192	0	-1.00281	0	-0.73962	0
-53.16	-0.58875	0	-0.97534	0	-0.99719	0	-1.17188	0	-1.20435	0	-0.98596	0	-0.73377	0
-53.06	-0.57898	0	-0.96558	0	-0.98157	0	-1.1582	0	-1.21021	0	-0.99182	0	-0.71619	0
-52.96	-0.6012	0	-0.97412	0	-1.00769	0	-1.14844	0	-1.23242	0	-1.02063	0	-0.71033	0
-52.86	-0.62	0	-0.98511	0	-1.03625	0	-1.16284	0	-1.2395	0	-1.04651	0	-0.73645	0
-52.76	-0.63367	0	-0.99292	0	-1.04993	0	-1.16919	0	-1.2395	0	-1.04456	0	-0.75525	0
-52.66	-0.63953	0	-1.01636	0	-1.04138	0	-1.18823	0	-1.23096	0	-1.04578	0	-0.76892	0
-52.56	-0.64026	0	-1.04639	0	-1.03503	0	-1.21094	0	-1.21484	0	-1.03943	0	-0.77283	0
-52.46	-0.62317	0	-1.05542	0	-1.02258	0	-1.22339	0	-1.19849	0	-1.02698	0	-0.76697	0
-52.36	-0.61414	0	-1.05737	0	-1.00696	0	-1.21021	0	-1.19067	0	-1.00745	0	-0.7533	0
-52.26	-0.60632	0	-1.03394	0	-0.99524	0	-1.19336	0	-1.1731	0	-0.99182	0	-0.74744	0
-52.16	-0.59851	0	-1.03003	0	-0.98157	0	-1.18359	0	-1.16528	0	-0.98987	0	-0.73767	0
-52.06	-0.58875	0	-1.03589	0	-0.98743	0	-1.17578	0	-1.16919	0	-0.99377	0	-0.72595	0
-51.96	-0.57898	0	-1.02612	0	-0.97376	0	-1.18359	0	-1.15552	0	-0.97546	0	-0.72595	0
-51.86	-0.58484	0	-1.01245	0	-0.95349	0	-1.17383	0	-1.15552	0	-0.96643	0	-0.71228	0
-51.76	-0.58679	0	-1.00586	0	-0.94641	0	-1.16406	0	-1.15161	0	-0.96057	0	-0.70252	0
-51.66	-0.57117	0	-0.99487	0	-0.93665	0	-1.16016	0	-1.12549	0	-0.95081	0	-0.69788	0
-51.56	-0.55945	0	-0.99292	0	-0.9386	0	-1.14844	0	-1.12231	0	-0.95276	0	-0.67712	0
-51.46	-0.55554	0	-0.98315	0	-0.93469	0	-1.14258	0	-1.12231	0	-0.95862	0	-0.67908	0
-51.36	-0.54968	0	-0.98315	0	-0.93469	0	-1.14258	0	-1.11255	0	-0.95862	0	-0.68494	0
-51.26	-0.54382	0	-0.97925	0	-0.91907	0	-1.14258	0	-1.10864	0	-0.93909	0	-0.68494	0
-51.16	-0.54968	0	-0.97534	0	-0.92493	0	-1.12695	0	-1.10474	0	-0.94885	0	-0.67908	0
-51.06	-0.54968	0	-0.97144	0	-0.91516	0	-1.13281	0	-1.10474	0	-0.95081	0	-0.68103	0
-50.96	-0.53015	0	-0.95972	0	-0.90735	0	-1.13281	0	-1.08716	0	-0.93518	0	-0.67517	0
-50.86	-0.52551	0	-0.96362	0	-0.90149	0	-1.125	0	-1.06958	0	-0.93518	0	-0.66541	0
-50.76	-0.51843	0	-0.94995	0	-0.88587	0	-1.11328	0	-1.05591	0	-0.92932	0	-0.66345	0
-50.66	-0.5094	0	-0.93897	0	-0.87683	0	-1.10938	0	-1.02539	0	-0.91638	0	-0.64978	0
-50.56	-0.51062	0	-0.94605	0	-0.86829	0	-1.08862	0	-1.03052	0	-0.90588	0	-0.63684	0
-50.46	-0.50671	0	-0.94019	0	-0.87219	0	-1.09497	0	-1.04028	0	-0.91565	0	-0.64197	0
-50.36	-0.49304	0	-0.94214	0	-0.86829	0	-1.09766	0	-1.03174	0	-0.9176	0	-0.65173	0
-50.26	-0.4657	0	-0.9148	0	-0.85657	0	-1.10352	0	-1.01294	0	-0.89539	0	-0.65759	0
-50.16	-0.4552	0	-0.9148	0	-0.8468	0	-1.08203	0	-1.01489	0	-0.87073	0	-0.64587	0
-50.06	-0.45007	0	-0.9148	0	-0.8468	0	-1.08203	0	-1.00513	0	-0.8551	0	-0.64197	0
-49.96	-0.44031	0	-0.89526	0	-0.82727	0	-1.07227	0	-0.99146	0	-0.83557	0	-0.6283	0
-49.86	-0.43054	0	-0.89722	0	-0.82336	0	-1.0625	0	-0.9856	0	-0.81995	0	-0.59314	0
-49.76	-0.43445	0	-0.90112	0	-0.80774	0	-1.0625	0	-0.97974	0	-0.82581	0	-0.58264	0
-49.66	-0.44031	0	-0.90308	0	-0.8031	0	-1.0625	0	-0.9895	0	-0.82776	0	-0.58142	0
-49.56	-0.44226	0	-0.88941	0	-0.79602	0	-1.05273	0	-0.99732	0	-0.82385	0	-0.58337	0
-49.46	-0.43835	0	-0.8894	0	-0.77649	0	-1.05664	0	-0.98364	0	-0.81018	0	-0.57947	0
-49.36	-0.42859	0	-0.89526	0	-0.77258	0	-1.05273	0	-0.98364	0	-0.81018	0	-0.57556	0
-49.26	-0.41882	0	-0.8855	0	-0.7511	0	-1.03906	0	-0.97778	0	-0.80432	0	-0.57556	0
-49.16	-0.42273	0	-0.875	0	-0.76477	0	-1.02734	0	-0.97778	0	-0.81409	0	-0.5697	0
-49.06	-0.41882	0	-0.86011	0	-0.76672	0	-1.0332	0	-0.97388	0	-0.81409	0	-0.5697	0
-48.96	-0.41882	0	-0.8523	0	-0.75501	0	-1.02344	0	-0.97388	0	-0.80823	0	-0.5658	0
-48.86	-0.42273	0	-0.83862	0	-0.75501	0	-1.01172	0	-0.96411	0	-0.80823	0	-0.56384	0
-48.76	-0.41882	0	-0.82495	0	-0.73547	0	-1.01172	0	-0.95825	0	-0.80042	0	-0.5658	0
-48.66	-0.41882	0	-0.81519	0	-0.73157	0	-1.00195	0	-0.95435	0	-0.79065	0	-0.54627	0
-48.56	-0.41882	0	-0.81519	0	-0.71594	0	-0.99219	0	-0.95435	0	-0.78674	0	-0.54236	0
-48.46	-0.40906	0	-0.80542	0	-0.70618	0	-0.99219	0	-0.94067	0	-0.77112	0	-0.5365	0
-48.36	-0.40784	0	-0.8042	0	-0.69519	0	-0.98047	0	-0.9375	0	-0.7738	0	-0.52673	0
-48.26	-0.40906	0	-0.80542	0	-0.69641	0	-0.9773	0	-0.94458	0	-0.78088	0	-0.52942	0
-48.16	-0.40125	0	-0.79565	0	-0.68665	0	-0.98438	0	-0.92114	0	-0.77112	0	-0.5365	0
-48.06	-0.39148	0	-0.78589	0	-0.67688	0	-0.97461	0	-0.91919	0	-0.77112	0	-0.52673	0
-47.96	-0.39148	0	-0.78589	0	-0.67883	0	-0.96484	0	-0.92505	0	-0.77112	0	-0.5365	0
-47.86	-0.39148	0	-0.78589	0	-0.67883	0	-0.96484	0	-0.92505	0	-0.77307	0	-0.52283	0
-47.76	-0.37976	0	-0.77612	0	-0.66712	0	-0.96484	0	-0.90357	0	-0.75159	0	-0.52283	0
-47.66	-0.37976	0	-0.76636	0	-0.65735	0	-0.94336	0	-0.90552	0	-0.75159	0	-0.51697	0
-47.56	-0.37	0	-0.77026	0	-0.65735	0	-0.94336	0	-0.90552	0	-0.75159	0	-0.51697	0
-47.46	-0.3739	0	-0.77612	0	-0.65735	0	-0.94336	0	-0.90552	0	-0.75159	0	-0.51306	0
-47.36	-0.36609	0	-0.76245	0	-0.63391	0	-0.94531	0	-0.89185	0	-0.74182	0	-0.5072	0
-47.26	-0.36023	0	-0.75659	0	-0.62805	0	-0.92188	0	-0.87622	0	-0.73792	0	-0.49353	0
-47.16	-0.36609	0	-0.74683	0	-0.61829	0	-0.91602	0	-0.87622	0	-0.7262	0	-0.47791	0
-47.06	-0.36023	0	-0.74292	0	-0.61047	0	-0.91992	0	-0.8645	0	-0.71961	0	-0.48181	0
-46.96	-0.35046	0	-0.75073	0	-0.61633	0	-0.9082	0	-0.85474	0	-0.71838	0	-0.47986	0
-46.86	-0.35046	0	-0.74487	0	-0.60657	0	-0.91406	0	-0.85474	0	-0.71448	0	-0.48377	0
-46.76	-0.35046	0	-0.73511	0	-0.60462	0	-0.9043	0	-0.85474	0	-0.69885	0	-0.47791	0
-46.66	-0.3407	0	-0.72144	0	-0.58899	0	-0.9043	0	-0.8313	0	-0.68713	0	-0.46423	0
-46.56	-0.3407	0	-0.70972	0	-0.58313	0	-0.89453	0	-0.8313	0	-0.68518	0	-0.44861	0
-46.46	-0.3407	0	-0.71753	0	-0.58508	0	-0.89453	0	-0.83716	0	-0.69104	0	-0.45252	0
-46.36	-0.32898	0	-0.70581	0	-0.56751	0	-0.88477	0	-0.82153	0	-0.67932	0	-0.45837	0
-46.26	-0.32898	0	-0.70581	0	-0.55701	0	-0.87305	0	-0.80982	0	-0.66956	0	-0.44202	0
-46.16	-0.31921	0	-0.69605	0	-0.55579	0	-0.87305	0	-0.81567	0	-0.66956	0	-0.43884	0
-46.06	-0.3114	0	-0.68237	0	-0.54602	0	-0.875	0	-0.802	0	-0.65589	0	-0.4408	0
-45.96	-0.3114	0	-0.68042	0	-0.53626	0	-0.85547	0	-0.79028	0	-0.65393	0	-0.42712	0
-45.86	-0.3114	0	-0.67651	0	-0.53626	0	-0.85474	0	-0.79614	0	-0.65979	0	-0.42127	0
-45.76	-0.30359	0	-0.6648	0	-0.52454	0	-0.85352	0	-0.78369	0	-0.63831	0	-0.42322	0
-45.66	-0.30554	0	-0.6648	0	-0.51477	0	-0.8418	0	-0.78247	0	-0.64026	0	-0.40955	0
-45.56	-0.28992	0	-0.65503	0	-0.50696	0	-0.83203	0	-0.76294	0	-0.63049	0	-0.4115	0
-45.46	-0.27942	0	-0.64917	0	-0.49719	0	-0.81836	0	-0.76489	0	-0.63049	0	-0.39587	0
-45.36	-0.2782	0	-0.65234	0	-0.49719	0	-0.81641	0	-0.75513	0	-0.62659	0	-0.39002	0
-45.26	-0.27307	0	-0.64014	0	-0.49207	0	-0.81836	0	-0.75	0	-0.6156	0	-0.39197	0
-45.16	-0.27625	0	-0.64136	0	-0.48743	0	-0.79761	0	-0.75122	0	-0.62073	0	-0.38098	0
-45.06	-0.27039	0	-0.62573	0	-0.48743	0	-0.80273	0	-0.74536	0	-0.60632	0	-0.37634	0
-44.96	-0.27429	0	-0.62964	0	-0.48157	0	-0.80469	0	-0.7395	0	-0.60315	0	-0.37634	0
-44.86	-0.27039	0	-0.62573	0	-0.47376	0	-0.79883	0	-0.7356	0	-0.59924	0	-0.38025	0
-44.76	-0.26062	0	-0.62573	0	-0.45813	0	-0.79102	0	-0.7356	0	-0.6012	0	-0.3783	0
-44.66	-0.26062	0	-0.62573	0	-0.45813	0	-0.78516	0	-0.72583	0	-0.59143	0	-0.36462	0
-44.56	-0.245	0	-0.61011	0	-0.44251	0	-0.78516	0	-0.71021	0	-0.57581	0	-0.35877	0
-44.46	-0.23914	0	-0.59448	0	-0.42688	0	-0.76367	0	-0.70435	0	-0.56995	0	-0.34705	0
-44.36	-0.24304	0	-0.60034	0	-0.42688	0	-0.75977	0	-0.69849	0	-0.57385	0	-0.34314	0
-44.26	-0.23718	0	-0.58276	0	-0.41712	0	-0.75781	0	-0.69458	0	-0.55628	0	-0.34119	0
-44.16	-0.22156	0	-0.5769	0	-0.40344	0	-0.74023	0	-0.69263	0	-0.55042	0	-0.33728	0
-44.06	-0.22546	0	-0.58081	0	-0.40344	0	-0.73438	0	-0.69067	0	-0.55042	0	-0.33728	0
-43.96	-0.22742	0	-0.58276	0	-0.3949	0	-0.73438	0	-0.68677	0	-0.55042	0	-0.32752	0
-43.86	-0.20984	0	-0.55542	0	-0.3761	0	-0.73633	0	-0.67114	0	-0.53479	0	-0.32752	0
-43.76	-0.21375	0	-0.55933	0	-0.38001	0	-0.71484	0	-0.66919	0	-0.53284	0	-0.31311	0
-43.66	-0.2157	0	-0.56128	0	-0.37219	0	-0.71411	0	-0.67114	0	-0.53674	0	-0.30994	0
-43.56	-0.19031	0	-0.54566	0	-0.35657	0	-0.71289	0	-0.64575	0	-0.51135	0	-0.3158	0
-43.46	-0.19031	0	-0.54956	0	-0.35657	0	-0.68945	0	-0.64575	0	-0.51135	0	-0.30212	0
-43.36	-0.19031	0	-0.54175	0	-0.3468	0	-0.6875	0	-0.64575	0	-0.51135	0	-0.30017	0
-43.26	-0.17859	0	-0.52417	0	-0.33118	0	-0.68945	0	-0.63403	0	-0.49573	0	-0.29236	0
-43.16	-0.18054	0	-0.52612	0	-0.31946	0	-0.67188	0	-0.63599	0	-0.49377	0	-0.27478	0
-43.06	-0.18054	0	-0.51636	0	-0.32532	0	-0.66211	0	-0.62622	0	-0.49573	0	-0.27869	0
-42.96	-0.17468	0	-0.5105	0	-0.31946	0	-0.66211	0	-0.62036	0	-0.47424	0	-0.28064	0
-42.86	-0.17664	0	-0.51636	0	-0.31165	0	-0.65234	0	-0.62158	0	-0.4801	0	-0.27087	0
-42.76	-0.16492	0	-0.51563	0	-0.31165	0	-0.65234	0	-0.60864	0	-0.47937	0	-0.27283	0
-42.66	-0.17078	0	-0.5144	0	-0.30774	0	-0.64648	0	-0.6106	0	-0.4801	0	-0.27087	0
-42.56	-0.15906	0	-0.49292	0	-0.29602	0	-0.65039	0	-0.59302	0	-0.45862	0	-0.26697	0
-42.46	-0.15906	0	-0.49292	0	-0.28626	0	-0.63281	0	-0.59302	0	-0.45862	0	-0.25525	0
-42.36	-0.1637	0	-0.49365	0	-0.29089	0	-0.63281	0	-0.58398	0	-0.45935	0	-0.25134	0
-42.26	-0.15125	0	-0.47534	0	-0.28821	0	-0.62378	0	-0.57544	0	-0.45081	0	-0.25012	0
-42.16	-0.14856	0	-0.47534	0	-0.27844	0	-0.61523	0	-0.57544	0	-0.44104	0	-0.24744	0
-42.06	-0.14539	0	-0.4773	0	-0.28235	0	-0.61523	0	-0.56567	0	-0.44104	0	-0.23377	0
-41.96	-0.14929	0	-0.47534	0	-0.27649	0	-0.60547	0	-0.56567	0	-0.43909	0	-0.23181	0
-41.86	-0.13953	0	-0.45581	0	-0.26282	0	-0.60352	0	-0.55591	0	-0.42542	0	-0.23181	0
-41.76	-0.13953	0	-0.45581	0	-0.26086	0	-0.58911	0	-0.54614	0	-0.4137	0	-0.21814	0
-41.66	-0.13953	0	-0.45581	0	-0.25696	0	-0.58594	0	-0.54614	0	-0.41956	0	-0.21228	0
-41.56	-0.13562	0	-0.45191	0	-0.25696	0	-0.58203	0	-0.54224	0	-0.4176	0	-0.21423	0
-41.46	-0.1239	0	-0.43042	0	-0.24133	0	-0.58008	0	-0.53052	0	-0.39612	0	-0.20837	0
-41.36	-0.13171	0	-0.43237	0	-0.24915	0	-0.55859	0	-0.52271	0	-0.39807	0	-0.20252	0
-41.26	-0.12	0	-0.42847	0	-0.24133	0	-0.56055	0	-0.5188	0	-0.39417	0	-0.20374	0
-41.16	-0.12	0	-0.42456	0	-0.24719	0	-0.55664	0	-0.52075	0	-0.39612	0	-0.19861	0
-41.06	-0.11414	0	-0.4187	0	-0.24133	0	-0.55859	0	-0.50903	0	-0.37463	0	-0.1947	0
-40.96	-0.11609	0	-0.42261	0	-0.23743	0	-0.53711	0	-0.51489	0	-0.38049	0	-0.18884	0
-40.86	-0.11023	0	-0.41675	0	-0.23743	0	-0.54297	0	-0.50049	0	-0.38049	0	-0.1908	0
-40.76	-0.11414	0	-0.41089	0	-0.23547	0	-0.53906	0	-0.49927	0	-0.38049	0	-0.17517	0
-40.66	-0.11023	0	-0.41284	0	-0.24719	0	-0.52734	0	-0.50513	0	-0.37073	0	-0.18103	0
-40.56	-0.09851	0	-0.39526	0	-0.23547	0	-0.5332	0	-0.47974	0	-0.35901	0	-0.18298	0
-40.46	-0.09851	0	-0.3855	0	-0.22571	0	-0.52148	0	-0.47388	0	-0.35437	0	-0.16541	0
-40.36	-0.09851	0	-0.38477	0	-0.22961	0	-0.50781	0	-0.47778	0	-0.35315	0	-0.16541	0
-40.26	-0.0907	0	-0.37378	0	-0.22571	0	-0.50781	0	-0.46997	0	-0.34534	0	-0.15564	0
-40.16	-0.08093	0	-0.37378	0	-0.21594	0	-0.5	0	-0.46411	0	-0.32971	0	-0.14587	0
-40.06	-0.08167	0	-0.36475	0	-0.22058	0	-0.48438	0	-0.45508	0	-0.33435	0	-0.14197	0
-39.96	-0.08093	0	-0.36401	0	-0.21594	0	-0.48511	0	-0.45435	0	-0.33557	0	-0.14075	0
-39.86	-0.08093	0	-0.36401	0	-0.2218	0	-0.48047	0	-0.45435	0	-0.33362	0	-0.14587	0
-39.76	-0.07117	0	-0.3562	0	-0.2179	0	-0.47852	0	-0.44263	0	-0.31604	0	-0.13611	0
-39.66	-0.07117	0	-0.34253	0	-0.20813	0	-0.46484	0	-0.427	0	-0.31018	0	-0.1283	0
-39.56	-0.06067	0	-0.34058	0	-0.20813	0	-0.46021	0	-0.43091	0	-0.31018	0	-0.12439	0
-39.46	-0.05945	0	-0.34253	0	-0.20813	0	-0.45313	0	-0.43286	0	-0.31018	0	-0.12244	0
-39.36	-0.05359	0	-0.32105	0	-0.20227	0	-0.44336	0	-0.42114	0	-0.30237	0	-0.11462	0
-39.26	-0.05554	0	-0.32495	0	-0.20032	0	-0.4375	0	-0.41138	0	-0.30042	0	-0.10291	0
-39.16	-0.05359	0	-0.32495	0	-0.21008	0	-0.4375	0	-0.40942	0	-0.30432	0	-0.10681	0
-39.06	-0.04968	0	-0.32495	0	-0.20618	0	-0.42578	0	-0.41065	0	-0.29651	0	-0.11072	0
-38.96	-0.04968	0	-0.31909	0	-0.21008	0	-0.42969	0	-0.40747	0	-0.29456	0	-0.10681	0
-38.86	-0.03992	0	-0.31519	0	-0.19641	0	-0.42773	0	-0.3938	0	-0.28674	0	-0.10608	0
-38.76	-0.03992	0	-0.31128	0	-0.19641	0	-0.42383	0	-0.3938	0	-0.28088	0	-0.09509	0
-38.66	-0.03992	0	-0.29565	0	-0.19836	0	-0.41016	0	-0.39185	0	-0.26648	0	-0.09119	0
-38.56	-0.03796	0	-0.29566	0	-0.19055	0	-0.4043	0	-0.37817	0	-0.26135	0	-0.07556	0
-38.46	-0.0282	0	-0.27612	0	-0.18665	0	-0.39258	0	-0.37036	0	-0.25745	0	-0.07556	0
-38.36	-0.02234	0	-0.27612	0	-0.19055	0	-0.38281	0	-0.36841	0	-0.2594	0	-0.0658	0
-38.26	-0.02625	0	-0.27612	0	-0.18665	0	-0.38281	0	-0.3645	0	-0.2594	0	-0.0658	0
-38.16	-0.02502	0	-0.271	0	-0.19128	0	-0.37305	0	-0.36523	0	-0.25037	0	-0.0658	0
-38.06	-0.0282	0	-0.27344	0	-0.19836	0	-0.37378	0	-0.36646	0	-0.25159	0	-0.06653	0
-37.96		0	-0.25464	0	-0.17688	0	-0.375	0	-0.34106	0	-0.23596	0	-0.06775	0
-37.86		0	-0.25464	0	-0.18079	0	-0.34888	0	-0.33911	0	-0.23401	0	-0.05212	0
-37.76		0	-0.24487	0	-0.18665	0	-0.34766	0	-0.34107	0	-0.2262	0	-0.04041	0
-37.66		0	-0.24878	0	-0.19055	0	-0.35352	0	-0.33911	0	-0.22424	0	-0.04626	0
-37.56		0	-0.25073	0	-0.18665	0	-0.34375	0	-0.33521	0	-0.2301	0	-0.04822	0
-37.46	0.00891	0	-0.23706	0	-0.17883	0	-0.34375	0	-0.32544	0	-0.21057	0	-0.04822	0
-37.36	0.014771	0	-0.2312	0	-0.17297	0	-0.33398	0	-0.31958	0	-0.21448	0	-0.02869	0
-37.26	0.01355	0	-0.23706	0	-0.17297	0	-0.32813	0	-0.32739	0	-0.21643	0	-0.03259	0
-37.16	0.02063	0	-0.22534	0	-0.17688	0	-0.33398	0	-0.31177	0	-0.19885	0	-0.03455	0
-37.06	0.030395	0	-0.22534	0	-0.17688	0	-0.32227	0	-0.30591	0	-0.20081	0	-0.01697	0
-36.96	0.026489	0	-0.22925	0	-0.17493	0	-0.31836	0	-0.30005	0	-0.20471	0	-0.01697	0
-36.86	0.02063	0	-0.22534	0	-0.18665	0	-0.30664	0	-0.30591	0	-0.20081	0	-0.02087	0
-36.76	0.02063	0	-0.22534	0	-0.17688	0	-0.3125	0	-0.29614	0	-0.20081	0	-0.02673	0
-36.66	0.02063	0	-0.21558	0	-0.17688	0	-0.3125	0	-0.29614	0	-0.20081	0	-0.01233	0
-36.56	0.030395	0	-0.21558	0	-0.17102	0	-0.30273	0	-0.28247	0	-0.19104	0		0
-36.46	0.030396	0	-0.21558	0	-0.17688	0	-0.30469	0	-0.27661	0	-0.18713	0		0
-36.36	0.028442	0	-0.20776	0	-0.16907	0	-0.29492	0	-0.27856	0	-0.18323	0	0.00256	0
-36.26	0.032349	0	-0.21362	0	-0.17493	0	-0.29688	0	-0.27466	0	-0.17932	0	0.00061	0
-36.16	0.046021	0	-0.19409	0	-0.1593	0	-0.30273	0	-0.26489	0	-0.16956	0		0
-36.06	0.049926	0	-0.19409	0	-0.16516	0	-0.2832	0	-0.25513	0	-0.16956	0	0.024048	0
-35.96	0.059692	0	-0.18433	0	-0.1554	0	-0.2832	0	-0.25513	0	-0.15979	0	0.024048	0
-35.86	0.055786	0	-0.19019	0	-0.16394	0	-0.2793	0	-0.24927	0	-0.16174	0	0.024048	0
-35.76	0.049927	0	-0.18628	0	-0.16711	0	-0.26758	0	-0.25708	0	-0.16174	0	0.029907	0
-35.66	0.05188	0	-0.18433	0	-0.16711	0	-0.27344	0	-0.25513	0	-0.15979	0	0.027954	0
-35.56	0.061645	0	-0.18433	0	-0.15735	0	-0.26172	0	-0.24146	0	-0.15003	0	0.035767	0
-35.46	0.061646	0	-0.17456	0	-0.15735	0	-0.26172	0	-0.2356	0	-0.15002	0	0.035767	0
-35.36	0.065552	0	-0.17456	0	-0.14758	0	-0.25195	0	-0.2356	0	-0.15002	0	0.045532	0
-35.26	0.071411	0	-0.1648	0	-0.15149	0	-0.25195	0	-0.22583	0	-0.13635	0	0.045532	0
-35.16	0.077271	0	-0.1648	0	-0.15149	0	-0.24219	0	-0.22974	0	-0.1344	0	0.047485	0
-35.06	0.071411	0	-0.1648	0	-0.15735	0	-0.24609	0	-0.22583	0	-0.14026	0	0.059204	0
-34.96	0.069458	0	-0.15503	0	-0.15735	0	-0.24219	0	-0.22583	0	-0.13049	0	0.053345	0
-34.86	0.079224	0	-0.15503	0	-0.15149	0	-0.24414	0	-0.22583	0	-0.13049	0	0.053345	0
-34.76	0.090942	0	-0.13355	0	-0.14563	0	-0.23438	0	-0.20435	0	-0.12073	0	0.053345	0
-34.66	0.081177	0	-0.14331	0	-0.14563	0	-0.21875	0	-0.20947	0	-0.12073	0	0.078735	0
-34.56	0.090942	0	-0.12378	0	-0.13587	0	-0.22266	0	-0.18286	0	-0.11096	0	0.074829	0
-34.46	0.090942	0	-0.12573	0	-0.13001	0	-0.20313	0	-0.18481	0	-0.1012	0	0.084595	0
-34.36	0.104614	0	-0.11597	0	-0.13586	0	-0.20313	0	-0.17505	0	-0.09656	0	0.084595	0
-34.26	0.106567	0	-0.11987	0	-0.13001	0	-0.20313	0	-0.17896	0	-0.08362	0	0.084595	0
-34.16	0.100708	0	-0.11597	0	-0.1261	0	-0.19727	0	-0.17505	0	-0.08948	0	0.090454	0
-34.06	0.102661	0	-0.11401	0	-0.13001	0	-0.20313	0	-0.16919	0	-0.08752	0	0.082642	0
-33.96	0.112427	0	-0.10425	0	-0.1261	0	-0.19141	0	-0.16333	0	-0.08752	0	0.088501	0
-33.86	0.116333	0	-0.10425	0	-0.1261	0	-0.19141	0	-0.15356	0	-0.07776	0	0.104126	0
-33.76	0.120239	0	-0.09448	0	-0.13001	0	-0.19141	0	-0.15357	0	-0.07776	0	0.104126	0
-33.66	0.130005	0	-0.09448	0	-0.1261	0	-0.17773	0	-0.1438	0	-0.06799	0	0.104126	0
-33.56	0.130005	0	-0.08472	0	-0.1261	0	-0.16602	0	-0.1438	0	-0.06799	0	0.104126	0
-33.46	0.125366	0	-0.08936	0	-0.12097	0	-0.16992	0	-0.13867	0	-0.05896	0	0.104126	0
-33.36	0.118286	0	-0.08667	0	-0.13196	0	-0.15894	0	-0.14185	0	-0.06018	0	0.113159	0
-33.26	0.130004	0	-0.08472	0	-0.1261	0	-0.16602	0	-0.12427	0	-0.06018	0	0.111938	0
-33.16	0.120239	0	-0.08472	0	-0.13977	0	-0.16406	0	-0.13403	0	-0.06018	0	0.113892	0
-33.06	0.11438	0	-0.09448	0	-0.14563	0	-0.16406	0	-0.13403	0	-0.06995	0	0.102173	0
-32.96	0.120239	0	-0.08472	0	-0.14563	0	-0.17383	0	-0.13403	0	-0.06018	0	0.102173	0
-32.86	0.116333	0	-0.10034	0	-0.14954	0	-0.16406	0	-0.13794	0	-0.07385	0	0.106079	0
-32.76	0.100708	0	-0.1062	0	-0.1698	0	-0.18164	0	-0.15552	0	-0.07971	0	0.108032	0
-32.66	0.098755	0	-0.1062	0	-0.16711	0	-0.19336	0	-0.14575	0	-0.07971	0	0.092407	0
-32.56	0.098755	0	-0.1023	0	-0.17883	0	-0.19336	0	-0.15161	0	-0.08557	0	0.092407	0
-32.46	0.088989	0	-0.1062	0	-0.17883	0	-0.18945	0	-0.14575	0	-0.07971	0	0.082642	0
-32.36	0.079224	0	-0.1062	0	-0.18396	0	-0.19336	0	-0.15552	0	-0.08948	0	0.082642	0
-32.26	0.065552	0	-0.11987	0	-0.18079	0	-0.19727	0	-0.15942	0	-0.09338	0	0.072876	0
-32.16	0.059692	0	-0.12573	0	-0.20105	0	-0.21289	0	-0.17505	0	-0.10901	0	0.059204	0
-32.06	0.063598	0	-0.12573	0	-0.19837	0	-0.21289	0	-0.17505	0	-0.10901	0	0.057251	0
-31.96	0.059692	0	-0.12573	0	-0.20813	0	-0.21484	0	-0.17505	0	-0.10901	0	0.06311	0
-31.86	0.059692	0	-0.1355	0	-0.20349	0	-0.21484	0	-0.18481	0	-0.12073	0	0.053345	0
-31.76	0.049927	0	-0.1355	0	-0.21082	0	-0.22461	0	-0.18481	0	-0.12073	0	0.053345	0
-31.66	0.036255	0	-0.14917	0	-0.2218	0	-0.22461	0	-0.19849	0	-0.1344	0	0.041626	0
-31.56	0.018677	0	-0.15503	0	-0.22766	0	-0.23828	0	-0.20435	0	-0.14026	0	0.03772	0
-31.46	0.018677	0	-0.1648	0	-0.23279	0	-0.24414	0	-0.21411	0	-0.15002	0	0.022095	0
-31.36	0.018677	0	-0.1648	0	-0.22058	0	-0.25391	0	-0.20435	0	-0.15002	0	0.012329	0
-31.26	0.018677	0	-0.1648	0	-0.23743	0	-0.24414	0	-0.21606	0	-0.15002	0	0.022095	0
-31.16	0.00891	0	-0.17651	0	-0.23743	0	-0.25391	0	-0.21606	0	-0.15979	0	0.012329	0
-31.06		0	-0.17651	0	-0.24719	0	-0.25391	0	-0.22583	0	-0.16565	0	0.00256	0
-30.96		0	-0.19019	0	-0.2511	0	-0.26367	0	-0.22974	0	-0.1637	0		0
-30.86	-0.01062	0	-0.19605	0	-0.26672	0	-0.26758	0	-0.24146	0	-0.17932	0	-0.01111	0
-30.76	-0.02039	0	-0.20581	0	-0.26672	0	-0.2832	0	-0.2356	0	-0.18909	0	-0.02673	0
-30.66	-0.02039	0	-0.20581	0	-0.27844	0	-0.29297	0	-0.24536	0	-0.18909	0	-0.03186	0
-30.56	-0.02039	0	-0.20581	0	-0.27844	0	-0.29297	0	-0.24536	0	-0.19104	0	-0.02478	0
-30.46	-0.03015	0	-0.20581	0	-0.27844	0	-0.29297	0	-0.24536	0	-0.19104	0	-0.02673	0
-30.36	-0.03015	0	-0.21558	0	-0.28821	0	-0.28906	0	-0.25513	0	-0.20081	0	-0.02673	0
-30.26	-0.03992	0	-0.21558	0	-0.29797	0	-0.29492	0	-0.25513	0	-0.20081	0	-0.0365	0
-30.16	-0.05164	0	-0.22534	0	-0.29797	0	-0.29492	0	-0.26489	0	-0.20081	0	-0.04626	0
-30.06	-0.04773	0	-0.22534	0	-0.30774	0	-0.30469	0	-0.26489	0	-0.21057	0	-0.05603	0
-29.96	-0.05164	0	-0.23511	0	-0.3031	0	-0.30469	0	-0.27466	0	-0.22034	0	-0.05603	0
-29.86	-0.06531	0	-0.23901	0	-0.31433	0	-0.31445	0	-0.27856	0	-0.22424	0	-0.0658	0
-29.76	-0.0614	0	-0.24487	0	-0.31751	0	-0.32813	0	-0.28638	0	-0.2301	0	-0.07947	0
-29.66	-0.07117	0	-0.24487	0	-0.32727	0	-0.32422	0	-0.28638	0	-0.2301	0	-0.07556	0
-29.56	-0.08093	0	-0.25659	0	-0.32727	0	-0.33398	0	-0.29614	0	-0.23987	0	-0.08533	0
-29.46	-0.08093	0	-0.25659	0	-0.33704	0	-0.33008	0	-0.29614	0	-0.23987	0	-0.08533	0
-29.36	-0.0907	0	-0.26636	0	-0.33704	0	-0.33398	0	-0.30591	0	-0.24963	0	-0.09509	0
-29.26	-0.11023	0	-0.27612	0	-0.35852	0	-0.33398	0	-0.31567	0	-0.2594	0	-0.10291	0
-29.16	-0.11023	0	-0.28589	0	-0.35852	0	-0.35352	0	-0.32935	0	-0.26917	0	-0.10681	0
-29.06	-0.11023	0	-0.27612	0	-0.35852	0	-0.35352	0	-0.32544	0	-0.2594	0	-0.11658	0
-28.96	-0.11023	0	-0.27612	0	-0.35388	0	-0.35352	0	-0.33521	0	-0.26917	0	-0.11658	0
-28.86	-0.12195	0	-0.28589	0	-0.36121	0	-0.35352	0	-0.33521	0	-0.26917	0	-0.11658	0
-28.76	-0.13171	0	-0.28589	0	-0.36829	0	-0.36523	0	-0.34497	0	-0.28088	0	-0.12634	0
-28.66	-0.13171	0	-0.29956	0	-0.37805	0	-0.36523	0	-0.34497	0	-0.28088	0	-0.13611	0
-28.56	-0.15125	0	-0.31519	0	-0.38782	0	-0.36523	0	-0.3645	0	-0.30042	0	-0.13611	0
-28.46	-0.16101	0	-0.31519	0	-0.39758	0	-0.38477	0	-0.3645	0	-0.30042	0	-0.15564	0
-28.36	-0.17078	0	-0.32495	0	-0.39758	0	-0.38477	0	-0.37427	0	-0.31018	0	-0.16541	0
-28.26	-0.17078	0	-0.32495	0	-0.40735	0	-0.39453	0	-0.37427	0	-0.31018	0	-0.16541	0
-28.16	-0.18054	0	-0.33472	0	-0.40735	0	-0.39453	0	-0.38403	0	-0.31018	0	-0.17517	0
-28.06	-0.19031	0	-0.34448	0	-0.41711	0	-0.4082	0	-0.38403	0	-0.31995	0	-0.18494	0
-27.96	-0.19031	0	-0.34448	0	-0.41711	0	-0.41406	0	-0.38403	0	-0.31995	0	-0.18494	0
-27.86	-0.20007	0	-0.34448	0	-0.42688	0	-0.41992	0	-0.39575	0	-0.32971	0	-0.19666	0
-27.76	-0.21179	0	-0.3562	0	-0.42688	0	-0.41406	0	-0.40552	0	-0.32971	0	-0.19666	0
-27.66	-0.21179	0	-0.36011	0	-0.42688	0	-0.42383	0	-0.40552	0	-0.33948	0	-0.20642	0
-27.56	-0.21179	0	-0.37573	0	-0.4386	0	-0.42383	0	-0.41528	0	-0.33948	0	-0.20642	0
-27.46	-0.22546	0	-0.37573	0	-0.4386	0	-0.4375	0	-0.41528	0	-0.34924	0	-0.21619	0
-27.36	-0.24109	0	-0.3855	0	-0.44836	0	-0.44336	0	-0.42505	0	-0.35315	0	-0.22595	0
-27.26	-0.24109	0	-0.3855	0	-0.45227	0	-0.45313	0	-0.42896	0	-0.36877	0	-0.22595	0
-27.16	-0.25085	0	-0.39526	0	-0.45813	0	-0.45313	0	-0.44458	0	-0.36877	0	-0.23962	0
-27.06	-0.26062	0	-0.39526	0	-0.4679	0	-0.46484	0	-0.44458	0	-0.36877	0	-0.24548	0
-26.96	-0.26062	0	-0.40894	0	-0.4679	0	-0.46484	0	-0.45435	0	-0.38049	0	-0.25525	0
-26.86	-0.26648	0	-0.41089	0	-0.47766	0	-0.47461	0	-0.45044	0	-0.37659	0	-0.25525	0
-26.76	-0.27039	0	-0.40503	0	-0.47766	0	-0.4707	0	-0.45825	0	-0.3844	0	-0.26111	0
-26.66	-0.27429	0	-0.4148	0	-0.47766	0	-0.46484	0	-0.46411	0	-0.39026	0	-0.25525	0
-26.56	-0.28992	0	-0.4187	0	-0.48743	0	-0.47461	0	-0.47388	0	-0.40002	0	-0.26502	0
-26.46	-0.28601	0	-0.43042	0	-0.48743	0	-0.47852	0	-0.46997	0	-0.39612	0	-0.26502	0
-26.36	-0.28992	0	-0.42456	0	-0.49719	0	-0.49023	0	-0.46411	0	-0.39026	0	-0.27747	0
-26.26	-0.28992	0	-0.43433	0	-0.49719	0	-0.48438	0	-0.47583	0	-0.40002	0	-0.28845	0
-26.16	-0.30164	0	-0.43433	0	-0.49719	0	-0.48438	0	-0.4856	0	-0.40002	0	-0.28845	0
-26.06	-0.3114	0	-0.44409	0	-0.50696	0	-0.49414	0	-0.4856	0	-0.40979	0	-0.29822	0
-25.96	-0.3114	0	-0.44873	0	-0.50696	0	-0.49414	0	-0.49536	0	-0.40979	0	-0.29822	0
-25.86	-0.32117	0	-0.45581	0	-0.51672	0	-0.50781	0	-0.49536	0	-0.42346	0	-0.30798	0
-25.76	-0.33093	0	-0.47339	0	-0.52649	0	-0.51367	0	-0.51489	0	-0.44495	0	-0.31775	0
-25.66	-0.3407	0	-0.46753	0	-0.52649	0	-0.5293	0	-0.51489	0	-0.43909	0	-0.32361	0
-25.56	-0.3407	0	-0.4773	0	-0.53626	0	-0.52344	0	-0.52466	0	-0.44885	0	-0.32752	0
-25.46	-0.35046	0	-0.4773	0	-0.53626	0	-0.5332	0	-0.52466	0	-0.44885	0	-0.32752	0
-25.36	-0.35046	0	-0.48706	0	-0.54016	0	-0.5332	0	-0.53442	0	-0.44885	0	-0.33728	0
-25.26	-0.36023	0	-0.48706	0	-0.54602	0	-0.5332	0	-0.53442	0	-0.46521	0	-0.34119	0
-25.16	-0.36023	0	-0.50073	0	-0.55774	0	-0.54297	0	-0.54419	0	-0.47229	0	-0.35681	0
-25.06	-0.37	0	-0.50269	0	-0.55383	0	-0.54297	0	-0.54492	0	-0.47815	0	-0.36853	0
-24.96	-0.37	0	-0.49683	0	-0.56165	0	-0.55078	0	-0.55591	0	-0.47229	0	-0.36462	0
-24.86	-0.37976	0	-0.50659	0	-0.56751	0	-0.54492	0	-0.55591	0	-0.47229	0	-0.35877	0
-24.76	-0.37	0	-0.49683	0	-0.55774	0	-0.54883	0	-0.55786	0	-0.47229	0	-0.37244	0
-24.66	-0.38562	0	-0.5105	0	-0.57141	0	-0.55469	0	-0.55786	0	-0.4762	0	-0.36853	0
-24.56	-0.37781	0	-0.50269	0	-0.5636	0	-0.55469	0	-0.5481	0	-0.47815	0	-0.3783	0
-24.46	-0.38171	0	-0.50659	0	-0.56165	0	-0.54102	0	-0.55786	0	-0.47229	0	-0.36853	0
-24.36	-0.37195	0	-0.50073	0	-0.56751	0	-0.54883	0	-0.5481	0	-0.46252	0	-0.3783	0
-24.26	-0.37122	0	-0.49219	0	-0.5531	0	-0.54492	0	-0.54736	0	-0.46179	0	-0.36853	0
-24.16	-0.37	0	-0.49487	0	-0.54602	0	-0.53052	0	-0.54614	0	-0.46057	0	-0.36389	0
-24.06	-0.35828	0	-0.48316	0	-0.54407	0	-0.53711	0	-0.53442	0	-0.44885	0	-0.35681	0
-23.96	-0.35828	0	-0.47339	0	-0.5343	0	-0.53125	0	-0.53442	0	-0.44885	0	-0.35877	0
-23.86	-0.34851	0	-0.47534	0	-0.52918	0	-0.52148	0	-0.52466	0	-0.44299	0	-0.35486	0
-23.76	-0.35828	0	-0.47925	0	-0.53626	0	-0.52148	0	-0.52466	0	-0.44885	0	-0.34509	0
-23.66	-0.3446	0	-0.47144	0	-0.52649	0	-0.52148	0	-0.52466	0	-0.44495	0	-0.35486	0
-23.56	-0.34265	0	-0.46558	0	-0.52649	0	-0.50781	0	-0.51489	0	-0.43323	0	-0.34509	0
-23.46	-0.34851	0	-0.46948	0	-0.5304	0	-0.50586	0	-0.51489	0	-0.44885	0	-0.34509	0
-23.36	-0.35242	0	-0.47534	0	-0.52649	0	-0.51172	0	-0.5188	0	-0.44299	0	-0.349	0
-23.26	-0.35437	0	-0.47534	0	-0.53235	0	-0.50659	0	-0.52075	0	-0.44495	0	-0.35486	0
-23.16	-0.34851	0	-0.47534	0	-0.52063	0	-0.51953	0	-0.5188	0	-0.44299	0	-0.35095	0
-23.06	-0.34338	0	-0.46558	0	-0.51672	0	-0.50391	0	-0.51489	0	-0.43909	0	-0.33923	0
-22.96	-0.34656	0	-0.47144	0	-0.52649	0	-0.49805	0	-0.52075	0	-0.43518	0	-0.34705	0
-22.86	-0.3446	0	-0.45776	0	-0.51477	0	-0.50977	0	-0.50708	0	-0.43323	0	-0.34705	0
-22.76	-0.33679	0	-0.44995	0	-0.50501	0	-0.49219	0	-0.49927	0	-0.42542	0	-0.34509	0
-22.66	-0.33484	0	-0.448	0	-0.50696	0	-0.48242	0	-0.49731	0	-0.4137	0	-0.33142	0
-22.56	-0.3407	0	-0.45386	0	-0.50696	0	-0.47266	0	-0.50317	0	-0.42932	0	-0.3158	0
-22.46	-0.33093	0	-0.44995	0	-0.49719	0	-0.48828	0	-0.50122	0	-0.41565	0	-0.3302	0
-22.36	-0.33093	0	-0.43433	0	-0.49719	0	-0.48047	0	-0.4895	0	-0.40466	0	-0.32361	0
-22.26	-0.33093	0	-0.44482	0	-0.49719	0	-0.46484	0	-0.49146	0	-0.4176	0	-0.31189	0
-22.16	-0.33093	0	-0.43628	0	-0.48743	0	-0.47461	0	-0.4856	0	-0.40588	0	-0.32361	0
-22.06	-0.32117	0	-0.42651	0	-0.47839	0	-0.46484	0	-0.47656	0	-0.39807	0	-0.31189	0
-21.96	-0.33093	0	-0.43823	0	-0.47961	0	-0.45117	0	-0.48755	0	-0.40198	0	-0.31384	0
-21.86	-0.32117	0	-0.42847	0	-0.47961	0	-0.45898	0	-0.47778	0	-0.39612	0	-0.30798	0
-21.76	-0.30945	0	-0.41284	0	-0.4679	0	-0.45508	0	-0.46607	0	-0.38635	0	-0.30212	0
-21.66	-0.31921	0	-0.42065	0	-0.4679	0	-0.43945	0	-0.47583	0	-0.39417	0	-0.30212	0
-21.56	-0.31336	0	-0.41675	0	-0.4718	0	-0.44727	0	-0.46607	0	-0.39026	0	-0.30017	0
-21.46	-0.32434	0	-0.41602	0	-0.47302	0	-0.44336	0	-0.4751	0	-0.39929	0	-0.30603	0
-21.36	-0.31213	0	-0.4148	0	-0.46008	0	-0.43872	0	-0.46411	0	-0.38831	0	-0.3053	0
-21.26	-0.31921	0	-0.40503	0	-0.46594	0	-0.42578	0	-0.45825	0	-0.38245	0	-0.29431	0
-21.16	-0.30554	0	-0.39526	0	-0.45227	0	-0.43164	0	-0.46021	0	-0.3844	0	-0.29431	0
-21.06	-0.31336	0	-0.40503	0	-0.45032	0	-0.41797	0	-0.45825	0	-0.37854	0	-0.28455	0
-20.96	-0.30554	0	-0.39526	0	-0.45227	0	-0.41675	0	-0.46021	0	-0.37854	0	-0.28455	0
-20.86	-0.28992	0	-0.39526	0	-0.44055	0	-0.41992	0	-0.44458	0	-0.36877	0	-0.28259	0
-20.76	-0.30164	0	-0.39526	0	-0.44251	0	-0.4043	0	-0.44458	0	-0.36487	0	-0.27087	0
-20.66	-0.29187	0	-0.3855	0	-0.43665	0	-0.41406	0	-0.44458	0	-0.36487	0	-0.28259	0
-20.56	-0.28601	0	-0.38941	0	-0.43079	0	-0.4043	0	-0.43482	0	-0.36096	0	-0.27161	0
-20.46	-0.29773	0	-0.39136	0	-0.43274	0	-0.39453	0	-0.43481	0	-0.36169	0	-0.27869	0
-20.36	-0.28015	0	-0.37378	0	-0.42493	0	-0.4043	0	-0.43481	0	-0.36096	0	-0.27478	0
-20.26	-0.28992	0	-0.38428	0	-0.42493	0	-0.39258	0	-0.43091	0	-0.35706	0	-0.27087	0
-20.16	-0.28015	0	-0.37573	0	-0.41516	0	-0.38867	0	-0.41919	0	-0.34534	0	-0.27283	0
-20.06	-0.28992	0	-0.37183	0	-0.42761	0	-0.38867	0	-0.43091	0	-0.35706	0	-0.26697	0
-19.96	-0.28015	0	-0.36011	0	-0.41907	0	-0.39063	0	-0.41992	0	-0.34143	0	-0.26697	0
-19.86	-0.27039	0	-0.36206	0	-0.4054	0	-0.37891	0	-0.41333	0	-0.34143	0	-0.2572	0
-19.76	-0.27039	0	-0.35034	0	-0.39368	0	-0.37109	0	-0.40747	0	-0.33167	0	-0.2533	0
-19.66	-0.26575	0	-0.35156	0	-0.40466	0	-0.36914	0	-0.40283	0	-0.33093	0	-0.24158	0
-19.56	-0.26257	0	-0.34839	0	-0.39172	0	-0.37036	0	-0.38989	0	-0.32971	0	-0.25256	0
-19.46	-0.25867	0	-0.34448	0	-0.38782	0	-0.35742	0	-0.39575	0	-0.31995	0	-0.23572	0
-19.36	-0.26917	0	-0.34448	0	-0.39368	0	-0.36328	0	-0.39185	0	-0.31995	0	-0.23962	0
-19.26	-0.26062	0	-0.34644	0	-0.38196	0	-0.35938	0	-0.38013	0	-0.31995	0	-0.24158	0
-19.16	-0.25671	0	-0.34253	0	-0.38391	0	-0.34766	0	-0.39185	0	-0.31995	0	-0.22986	0
-19.06	-0.25281	0	-0.32886	0	-0.37024	0	-0.34961	0	-0.37427	0	-0.31799	0	-0.24353	0
-18.96	-0.245	0	-0.33081	0	-0.37219	0	-0.3457	0	-0.3645	0	-0.30432	0	-0.22595	0
-18.86	-0.23328	0	-0.31909	0	-0.35657	0	-0.33789	0	-0.3645	0	-0.30237	0	-0.21619	0
-18.76	-0.25085	0	-0.32495	0	-0.36047	0	-0.3269	0	-0.36841	0	-0.30823	0	-0.21619	0
-18.66	-0.24109	0	-0.32495	0	-0.35266	0	-0.34375	0	-0.3606	0	-0.29456	0	-0.21619	0
-18.56	-0.24109	0	-0.31519	0	-0.35071	0	-0.33008	0	-0.35864	0	-0.29456	0	-0.21228	0
-18.46	-0.24109	0	-0.31128	0	-0.35266	0	-0.31836	0	-0.3606	0	-0.29651	0	-0.20056	0
-18.36	-0.23132	0	-0.31006	0	-0.33704	0	-0.32422	0	-0.34497	0	-0.28088	0	-0.21228	0
-18.26	-0.23132	0	-0.30347	0	-0.32727	0	-0.32422	0	-0.34497	0	-0.27698	0	-0.19666	0
-18.16	-0.23132	0	-0.29761	0	-0.33704	0	-0.31055	0	-0.34497	0	-0.27576	0	-0.18762	0
-18.06	-0.23132	0	-0.30151	0	-0.32727	0	-0.30859	0	-0.33521	0	-0.28284	0	-0.19861	0
-17.96	-0.2157	0	-0.29175	0	-0.31165	0	-0.31445	0	-0.31958	0	-0.26721	0	-0.18884	0
-17.86	-0.22351	0	-0.28589	0	-0.31946	0	-0.30273	0	-0.32935	0	-0.26526	0	-0.17712	0
-17.76	-0.21961	0	-0.2898	0	-0.31555	0	-0.30273	0	-0.32544	0	-0.27112	0	-0.18689	0
-17.66	-0.21497	0	-0.29102	0	-0.31091	0	-0.29297	0	-0.3208	0	-0.26648	0	-0.17712	0
-17.56	-0.21179	0	-0.28394	0	-0.30383	0	-0.302	0	-0.30859	0	-0.2594	0	-0.18616	0
-17.46	-0.20789	0	-0.27808	0	-0.29407	0	-0.29102	0	-0.31567	0	-0.25354	0	-0.17517	0
-17.36	-0.20398	0	-0.28003	0	-0.28503	0	-0.28516	0	-0.302	0	-0.24573	0	-0.17517	0
-17.26	-0.20203	0	-0.27417	0	-0.29602	0	-0.28711	0	-0.30591	0	-0.24963	0	-0.16541	0
-17.16	-0.20789	0	-0.2644	0	-0.28626	0	-0.28125	0	-0.30005	0	-0.24377	0	-0.16541	0
-17.06	-0.19812	0	-0.27026	0	-0.2804	0	-0.27539	0	-0.29614	0	-0.24963	0	-0.16541	0
-16.96	-0.20593	0	-0.27222	0	-0.29407	0	-0.27148	0	-0.302	0	-0.24573	0	-0.15955	0
-16.86	-0.19495	0	-0.25659	0	-0.27844	0	-0.2793	0	-0.28638	0	-0.2301	0	-0.17322	0
-16.76	-0.19226	0	-0.2605	0	-0.26868	0	-0.26831	0	-0.28052	0	-0.23401	0	-0.1615	0
-16.66	-0.19812	0	-0.26245	0	-0.27844	0	-0.26563	0	-0.29224	0	-0.23596	0	-0.15759	0
-16.56	-0.18054	0	-0.24487	0	-0.26672	0	-0.27148	0	-0.27466	0	-0.22815	0	-0.16736	0
-16.46	-0.18445	0	-0.25855	0	-0.27649	0	-0.25781	0	-0.27466	0	-0.23206	0	-0.15564	0
-16.36	-0.1864	0	-0.25073	0	-0.26282	0	-0.26367	0	-0.27466	0	-0.22424	0	-0.16541	0
-16.26	-0.17078	0	-0.23511	0	-0.2511	0	-0.25977	0	-0.26489	0	-0.22034	0	-0.15564	0
-16.16	-0.18445	0	-0.24487	0	-0.26672	0	-0.24805	0	-0.26489	0	-0.22034	0	-0.14587	0
-16.06	-0.17664	0	-0.23511	0	-0.25305	0	-0.25391	0	-0.26099	0	-0.21057	0	-0.15564	0
-15.96	-0.16101	0	-0.22534	0	-0.23743	0	-0.24023	0	-0.24927	0	-0.21057	0	-0.14197	0
-15.86	-0.17078	0	-0.23511	0	-0.24719	0	-0.23438	0	-0.25513	0	-0.21057	0	-0.14002	0
-15.76	-0.15711	0	-0.22144	0	-0.23352	0	-0.23828	0	-0.25122	0	-0.1969	0	-0.14587	0
-15.66	-0.15125	0	-0.20581	0	-0.2179	0	-0.23047	0	-0.2356	0	-0.19104	0	-0.14197	0
-15.56	-0.15515	0	-0.21558	0	-0.23157	0	-0.22461	0	-0.2356	0	-0.19495	0	-0.13098	0
-15.46	-0.16101	0	-0.20972	0	-0.22766	0	-0.22461	0	-0.22583	0	-0.20081	0	-0.14783	0
-15.36	-0.14929	0	-0.21362	0	-0.21594	0	-0.21484	0	-0.22388	0	-0.18909	0	-0.13806	0
-15.26	-0.14929	0	-0.20386	0	-0.20618	0	-0.20313	0	-0.21411	0	-0.18909	0	-0.13025	0
-15.16	-0.14929	0	-0.20972	0	-0.21204	0	-0.20703	0	-0.21021	0	-0.18909	0	-0.13611	0
-15.06	-0.14929	0	-0.19409	0	-0.20032	0	-0.20898	0	-0.21021	0	-0.17932	0	-0.1322	0
-14.96	-0.13953	0	-0.18433	0	-0.20618	0	-0.20313	0	-0.2063	0	-0.17932	0	-0.1283	0
-14.86	-0.14539	0	-0.18628	0	-0.19641	0	-0.19727	0	-0.19653	0	-0.16956	0	-0.12244	0
-14.76	-0.13757	0	-0.17725	0	-0.18274	0	-0.19336	0	-0.19263	0	-0.16565	0	-0.11853	0
-14.66	-0.13171	0	-0.17847	0	-0.1886	0	-0.18945	0	-0.19067	0	-0.15979	0	-0.11462	0
-14.56	-0.13171	0	-0.17847	0	-0.18274	0	-0.1875	0	-0.18677	0	-0.15979	0	-0.11267	0
-14.46	-0.12585	0	-0.1687	0	-0.17883	0	-0.18359	0	-0.18677	0	-0.15002	0	-0.11853	0
-14.36	-0.12976	0	-0.15698	0	-0.17688	0	-0.17383	0	-0.17505	0	-0.14294	0	-0.10877	0
-14.26	-0.12976	0	-0.16675	0	-0.17688	0	-0.17383	0	-0.17505	0	-0.16174	0	-0.10681	0
-14.16	-0.12976	0	-0.15698	0	-0.16711	0	-0.17383	0	-0.16528	0	-0.15198	0	-0.10681	0
-14.06	-0.12976	0	-0.14722	0	-0.16712	0	-0.16797	0	-0.16528	0	-0.14221	0	-0.09705	0
-13.96	-0.12512	0	-0.15234	0	-0.16248	0	-0.17383	0	-0.16065	0	-0.14734	0	-0.10095	0
-13.86	-0.11804	0	-0.1355	0	-0.1554	0	-0.16919	0	-0.14771	0	-0.13049	0	-0.10217	0
-13.76	-0.10828	0	-0.12573	0	-0.14563	0	-0.15234	0	-0.14966	0	-0.12073	0	-0.09509	0
-13.66	-0.11414	0	-0.1355	0	-0.14563	0	-0.15234	0	-0.1438	0	-0.13049	0	-0.08533	0
-13.56	-0.09851	0	-0.12573	0	-0.14563	0	-0.15234	0	-0.13403	0	-0.12073	0	-0.09509	0
-13.46	-0.09851	0	-0.12573	0	-0.13586	0	-0.14258	0	-0.13403	0	-0.11096	0	-0.08533	0
-13.36	-0.08875	0	-0.11597	0	-0.1261	0	-0.14258	0	-0.12427	0	-0.11096	0	-0.08533	0
-13.26	-0.0907	0	-0.11597	0	-0.1261	0	-0.13281	0	-0.12427	0	-0.1012	0	-0.07556	0
-13.16	-0.0907	0	-0.11597	0	-0.1261	0	-0.12305	0	-0.12427	0	-0.11096	0	-0.07751	0
-13.06	-0.08875	0	-0.10425	0	-0.12415	0	-0.13281	0	-0.11255	0	-0.09924	0	-0.08142	0
-12.96	-0.07898	0	-0.10425	0	-0.11438	0	-0.12109	0	-0.11255	0	-0.09924	0	-0.07556	0
-12.86	-0.07898	0	-0.09448	0	-0.10461	0	-0.11133	0	-0.10278	0	-0.08948	0	-0.07556	0
-12.76	-0.07898	0	-0.09448	0	-0.10462	0	-0.11133	0	-0.09692	0	-0.08948	0	-0.0658	0
-12.66	-0.07898	0	-0.09448	0	-0.10461	0	-0.10156	0	-0.1145	0	-0.08484	0	-0.0658	0
-12.56	-0.07898	0	-0.09644	0	-0.10657	0	-0.11133	0	-0.10474	0	-0.07776	0	-0.0658	0
-12.46	-0.06921	0	-0.08667	0	-0.0968	0	-0.10156	0	-0.10474	0	-0.06799	0	-0.0658	0
-12.36	-0.06921	0	-0.07227	0	-0.08704	0	-0.0918	0	-0.09106	0	-0.06995	0	-0.05603	0
-12.26	-0.06921	0	-0.07495	0	-0.0929	0	-0.0918	0	-0.08521	0	-0.06995	0	-0.05603	0
-12.16	-0.06921	0	-0.07495	0	-0.07727	0	-0.0918	0	-0.08521	0	-0.06018	0	-0.05603	0
-12.06	-0.0575	0	-0.06323	0	-0.07532	0	-0.09375	0	-0.07349	0	-0.05823	0	-0.05603	0
-11.96	-0.0575	0	-0.05347	0	-0.06555	0	-0.08203	0	-0.07349	0	-0.04846	0	-0.04431	0
-11.86	-0.06531	0	-0.06323	0	-0.07532	0	-0.07227	0	-0.07349	0	-0.05823	0	-0.04431	0
-11.76	-0.04968	0	-0.05347	0	-0.06555	0	-0.08203	0	-0.07349	0	-0.05823	0	-0.04431	0
-11.66	-0.04968	0	-0.05347	0	-0.06555	0	-0.07227	0	-0.06372	0	-0.04846	0	-0.04431	0
-11.56	-0.03992	0	-0.0437	0	-0.05579	0	-0.07227	0	-0.06372	0	-0.04846	0	-0.03455	0
-11.46	-0.03992	0	-0.03394	0	-0.05579	0	-0.0625	0	-0.05396	0	-0.0387	0	-0.03455	0
-11.36	-0.03992	0	-0.0437	0	-0.05188	0	-0.05273	0	-0.05396	0	-0.04846	0	-0.02478	0
-11.26	-0.03992	0	-0.03394	0	-0.04602	0	-0.0625	0	-0.05396	0	-0.0387	0	-0.0365	0
-11.16	-0.03601	0	-0.03394	0	-0.03625	0	-0.05273	0	-0.04028	0	-0.0387	0	-0.02673	0
-11.06	-0.01843	0	-0.02222	0	-0.02454	0	-0.03906	0	-0.03247	0	-0.02698	0	-0.02673	0
-10.96	-0.02307	0	-0.02686	0	-0.02917	0	-0.03516	0	-0.02734	0	-0.03162	0	-0.01501	0
-10.86	-0.02039	0	-0.02417	0	-0.02649	0	-0.03198	0	-0.03638	0	-0.02893	0	-0.01965	0
-10.76	-0.03015	0	-0.03589	0	-0.03625	0	-0.0332	0	-0.03638	0	-0.03479	0	-0.02673	0
-10.66	-0.02039	0	-0.02612	0	-0.02649	0	-0.0332	0	-0.02661	0	-0.01917	0	-0.02673	0
-10.56	-0.02039	0	-0.02612	0	-0.02844	0	-0.02344	0	-0.02661	0		0	-0.02673	0
-10.46	-0.01648	0	-0.01636	0	-0.01477	0	-0.02344	0	-0.01685	0	-0.01135	0	-0.01697	0
-10.36	-0.01062	0	-0.01636	0	-0.01868	0	-0.01367	0	-0.01685	0	-0.02112	0	-0.01697	0
-10.26	-0.01257	0	-0.01636	0		0	-0.01367	0	-0.01685	0	-0.01135	0	-0.01697	0
-10.16		0		0		0	-0.01367	0		0	-0.01135	0	-0.01697	0
-10.06		0		0	0.000854	0		0		0		0		0
-9.96		0		0	0.000854	0		0		0		0		0
-9.86		0		0	0.00281	0		0	0.014404	0	0.000366	0		0
-9.76		0	0.00903	0	0.016479	0	0.00781	0	0.014404	0	0.010132	0		0
-9.66	0.012817	0	0.014893	0	0.022339	0	0.00586	0	0.02417	0	0.014038	0	0.00647	0
-9.56	0.018676	0	0.024658	0	0.032104	0	0.015625	0	0.02417	0	0.029663	0	0.012329	0
-9.46	0.028442	0	0.024658	0	0.032105	0	0.015625	0	0.033936	0	0.029663	0	0.022095	0
-9.36	0.018677	0	0.024658	0	0.032105	0	0.025391	0	0.02417	0	0.029663	0	0.022095	0
-9.26	0.024536	0	0.020752	0	0.037964	0	0.029297	0	0.030029	0	0.025757	0	0.022095	0
-9.16	0.018677	0	0.024658	0	0.032105	0	0.03125	0	0.02417	0	0.029663	0	0.018189	0
-9.06	0.018676	0	0.022705	0	0.04187	0	0.035156	0	0.037841	0	0.039428	0	0.022095	0
-8.96	0.030396	0	0.034424	0	0.043823	0	0.044922	0	0.05542	0	0.041382	0	0.022095	0
-8.86	0.030396	0	0.034424	0	0.043823	0	0.046875	0	0.045654	0	0.041382	0	0.033814	0
-8.76	0.032348	0	0.03833	0	0.057495	0	0.042969	0	0.059326	0	0.039428	0	0.024048	0
-8.66	0.047974	0	0.053955	0	0.061401	0	0.050781	0	0.059326	0	0.049194	0	0.03772	0
-8.56	0.047973	0	0.053955	0	0.071167	0	0.056641	0	0.063232	0	0.05896	0	0.039673	0
-8.46	0.057739	0	0.063721	0	0.071167	0	0.066406	0	0.072998	0	0.05896	0	0.043579	0
-8.36	0.047974	0	0.053955	0	0.071167	0	0.076172	0	0.063232	0	0.05896	0	0.043579	0
-8.26	0.061645	0	0.06372	0	0.080932	0	0.066406	0	0.072998	0	0.05896	0	0.043579	0
-8.16	0.063599	0	0.06958	0	0.077026	0	0.080078	0	0.078857	0	0.064819	0	0.041626	0
-8.06	0.067505	0	0.063721	0	0.080933	0	0.082031	0	0.072998	0	0.068725	0	0.047485	0
-7.96	0.057739	0	0.063721	0	0.071167	0	0.085938	0	0.076904	0	0.05896	0	0.051392	0
-7.86	0.069458	0	0.07544	0	0.082886	0	0.085938	0	0.094482	0	0.070679	0	0.041626	0
-7.76	0.069458	0	0.075439	0	0.086792	0	0.087891	0	0.094482	0	0.070678	0	0.049439	0
-7.66	0.069458	0	0.07544	0	0.092651	0	0.097656	0	0.094482	0	0.070679	0	0.047485	0
-7.56	0.069458	0	0.075439	0	0.102417	0	0.09375	0	0.100341	0	0.080444	0	0.049439	0
-7.46	0.079224	0	0.085205	0	0.102417	0	0.097656	0	0.094482	0	0.080444	0	0.053345	0
-7.36	0.079224	0	0.094971	0	0.112183	0	0.095703	0	0.104248	0	0.086304	0	0.053345	0
-7.26	0.088989	0	0.098876	0	0.125854	0	0.105469	0	0.108154	0	0.094116	0	0.06311	0
-7.16	0.077271	0	0.10083	0	0.121948	0	0.109375	0	0.114014	0	0.09021	0	0.06311	0
-7.06	0.087036	0	0.104736	0	0.131713	0	0.115234	0	0.123779	0	0.099975	0	0.06311	0
-6.96	0.087036	0	0.104736	0	0.141479	0	0.121094	0	0.119873	0	0.099976	0	0.072876	0
-6.86	0.096802	0	0.114502	0	0.141479	0	0.125	0	0.123779	0	0.109741	0	0.072876	0
-6.76	0.087036	0	0.114502	0	0.141479	0	0.125	0	0.114014	0	0.105103	0	0.078003	0
-6.66	0.094849	0	0.114502	0	0.137573	0	0.125	0	0.125732	0	0.098023	0	0.061157	0
-6.56	0.088989	0	0.124267	0	0.141479	0	0.126953	0	0.135498	0	0.107788	0	0.072876	0
-6.46	0.088989	0	0.124268	0	0.147339	0	0.13208	0	0.133545	0	0.107788	0	0.072876	0
-6.36	0.088989	0	0.124268	0	0.131714	0	0.125	0	0.133545	0	0.107788	0	0.082642	0
-6.26	0.093627	0	0.124267	0	0.142211	0	0.125	0	0.134277	0	0.112426	0	0.072876	0
-6.16	0.110474	0	0.134033	0	0.143433	0	0.139404	0	0.145264	0	0.125366	0	0.083374	0
-6.06	0.110473	0	0.143798	0	0.149292	0	0.146484	0	0.145263	0	0.119506	0	0.098267	0
-5.96	0.110474	0	0.134033	0	0.133667	0	0.15625	0	0.145264	0	0.119507	0	0.102173	0
-5.86	0.110474	0	0.143799	0	0.139526	0	0.146484	0	0.145264	0	0.129272	0	0.092407	0
-5.76	0.120239	0	0.143798	0	0.133667	0	0.15625	0	0.155029	0	0.129272	0	0.102173	0
-5.66	0.117554	0	0.150879	0	0.136841	0	0.15625	0	0.162109	0	0.136353	0	0.102173	0
-5.56	0.10852	0	0.148437	0	0.133667	0	0.16333	0	0.155029	0	0.129272	0	0.109253	0
-5.46	0.122192	0	0.160645	0	0.133667	0	0.166016	0	0.164795	0	0.139038	0	0.111938	0
-5.36	0.118286	0	0.143799	0	0.133667	0	0.164063	0	0.155029	0	0.129272	0	0.108032	0
-5.26	0.128051	0	0.153564	0	0.143432	0	0.164063	0	0.164795	0	0.139038	0	0.102173	0
-5.16	0.13269	0	0.158203	0	0.148071	0	0.164063	0	0.169434	0	0.143677	0	0.102173	0
-5.06	0.149535	0	0.175048	0	0.164916	0	0.178467	0	0.186279	0	0.164428	0	0.116577	0
-4.96	0.139771	0	0.175049	0	0.155151	0	0.185547	0	0.176514	0	0.160522	0	0.123657	0
-4.86	0.149536	0	0.184814	0	0.160278	0	0.181641	0	0.186279	0	0.166382	0	0.123657	0
-4.76	0.149536	0	0.182861	0	0.153198	0	0.185547	0	0.196045	0	0.158569	0	0.123657	0
-4.66	0.161255	0	0.190674	0	0.164917	0	0.185547	0	0.196045	0	0.170288	0	0.133423	0
-4.56	0.151489	0	0.175049	0	0.153198	0	0.197266	0	0.196045	0	0.170288	0	0.135376	0
-4.46	0.161255	0	0.184814	0	0.162964	0	0.197266	0	0.196045	0	0.170288	0	0.135376	0
-4.36	0.161255	0	0.184814	0	0.172729	0	0.197266	0	0.201904	0	0.180054	0	0.145142	0
-4.26	0.161255	0	0.184814	0	0.159058	0	0.207031	0	0.186279	0	0.170288	0	0.143188	0
-4.16	0.161255	0	0.180908	0	0.162964	0	0.193359	0	0.196045	0	0.176147	0	0.143188	0
-4.06	0.174926	0	0.18872	0	0.162963	0	0.197266	0	0.199951	0	0.174194	0	0.143188	0
-3.96	0.17688	0	0.19458	0	0.153198	0	0.210938	0	0.205811	0	0.180054	0	0.15686	0
-3.86	0.169067	0	0.190674	0	0.162964	0	0.207031	0	0.215576	0	0.180054	0	0.152954	0
-3.76	0.178833	0	0.19458	0	0.168823	0	0.216797	0	0.215576	0	0.185913	0	0.16272	0
-3.66	0.178833	0	0.208252	0	0.16687	0	0.212891	0	0.229248	0	0.193726	0	0.158813	0
-3.56	0.169067	0	0.200439	0	0.168823	0	0.220703	0	0.231201	0	0.185913	0	0.15686	0
-3.46	0.178833	0	0.204346	0	0.159058	0	0.226563	0	0.225342	0	0.189819	0	0.16272	0
-3.36	0.178833	0	0.200439	0	0.149292	0	0.226563	0	0.225342	0	0.185913	0	0.16272	0
-3.26	0.190551	0	0.200439	0	0.145385	0	0.222656	0	0.240966	0	0.195678	0	0.16272	0
-3.16	0.17688	0	0.206299	0	0.140747	0	0.228516	0	0.242188	0	0.201538	0	0.164673	0
-3.06	0.180786	0	0.212158	0	0.139526	0	0.228516	0	0.244873	0	0.197631	0	0.164673	0
-2.96	0.180786	0	0.219971	0	0.133667	0	0.222656	0	0.244873	0	0.205444	0	0.170532	0
-2.86	0.17688	0	0.212158	0	0.129761	0	0.230469	0	0.240967	0	0.207397	0	0.174438	0
-2.76	0.170288	0	0.21997	0	0.12976	0	0.222656	0	0.244873	0	0.205444	0	0.160767	0
-2.66	0.178833	0	0.239502	0	0.118042	0	0.226563	0	0.258545	0	0.220337	0	0.174438	0
-2.56	0.188598	0	0.244629	0	0.107544	0	0.22583	0	0.254638	0	0.219116	0	0.183472	0
-2.46	0.179565	0	0.236328	0	0.093384	0	0.224609	0	0.255371	0	0.215942	0	0.178345	0
-2.36	0.186646	0	0.253174	0	0.088745	0	0.221436	0	0.266357	0	0.221069	0	0.173218	0
-2.26	0.180786	0	0.249267	0	0.074341	0	0.216797	0	0.266357	0	0.20935	0	0.180298	0
-2.16	0.180054	0	0.247314	0	0.039917	0	0.212891	0	0.265625	0	0.209351	0	0.170532	0
-2.06	0.188598	0	0.259032	0	0.015746	0	0.206299	0	0.270263	0	0.214477	0	0.1698	0
-1.96	0.178833	0	0.252441	0		0	0.197266	0	0.268311	0	0.207397	0	0.168579	0
-1.86	0.189331	0	0.257813	0		0	0.189453	0	0.276855	0	0.212036	0	0.166626	0
-1.76	0.17688	0	0.253174	0		0	0.213623	0	0.266357	0	0.219116	0	0.173218	0
-1.66	0.171021	0	0.264893	0	0.000854	0	0.226563	0	0.268311	0	0.230835	0	0.164673	0
-1.56	0.17102	0	0.264892	0	0.00867	0	0.224609	0	0.266357	0	0.226928	0	0.186157	0
-1.46	0.167114	0	0.255127	0	0.00476	0	0.214844	0	0.260498	0	0.221069	0	0.190063	0
-1.36	0.165161	0	0.255127	0	0.020386	0	0.212891	0	0.267578	0	0.244507	0	0.182251	0
-1.26	0.191772	0	0.275878	0	0.027465	0	0.232422	0	0.256591	0	0.261352	0	0.182251	0
-1.16	0.191284	0	0.28125	0	0.030151	0	0.255859	0	0.260498	0	0.272583	0	0.197876	0
-1.06	0.195679	0	0.295411	0	0.051636	0	0.277344	0	0.27417	0	0.278931	0	0.198608	0
-0.96	0.213989	0	0.309814	0	0.091919	0	0.291016	0	0.285156	0	0.305054	0	0.208862	0
-0.86	0.194458	0	0.311768	0	0.087524	0	0.307861	0	0.274902	0	0.287476	0	0.221313	0
-0.76	0.204956	0	0.34375	0	0.116089	0	0.287109	0	0.281982	0	0.323364	0	0.221313	0
-0.66	0.236694	0	0.365723	0	0.153198	0	0.313232	0	0.316406	0	0.343384	0	0.255249	0
-0.56	0.233522	0	0.348879	0	0.164919	0	0.352783	0	0.309328	0	0.328493	0	0.309204	0
-0.46	0.199585	0	0.323486	0	0.210693	0	0.351563	0	0.314087	0	0.307007	0	0.303345	0
-0.36	0.185425	0	0.314453	0	0.188354	0	0.353516	0	0.326904	0	0.297974	0	0.315063	0
-0.26	0.165895	0	0.303957	0	0.098146	0	0.353516	0	0.305422	0	0.253053	0	0.311157	0
-0.16	0.172974	0	0.303955	0	0.094605	0	0.314453	0	0.30542	0	0.253052	0	0.274048	0
-0.06	0.172974	0	0.303955	0	0.093384	0	0.314453	0	0.30542	0	0.228882	0	0.274048	0
0.040001	0.31189	0	0.309326	0	0.392943	0	-0.2898	0	0.204224	0	0.819458	0	1.18115	0
0.139999	0.31189	0	0.309326	0	0.400757	0	-0.27612	0	0.204224	0	0.823364	0	1.18115	0
0.239998	0.302124	0	0.30542	0	0.39685	0	-0.2644	0	0.190552	0	0.815552	0	1.16748	0
0.339996	0.313843	0	0.299561	0	0.39685	0	-0.24878	0	0.186646	0	0.811646	0	1.16357	0
0.440002	0.313843	0	0.313232	0	0.39685	0	-0.22925	0	0.196411	0	0.821411	0	1.16748	0
0.540001	0.323608	0	0.319092	0	0.406615	0	-0.21948	0	0.196411	0	0.821411	0	1.17334	0
0.639999	0.323608	0	0.319092	0	0.390991	0	-0.20972	0	0.196411	0	0.821411	0	1.17334	0
0.739998	0.309937	0	0.315186	0	0.394897	0	-0.21362	0	0.180786	0	0.812378	0	1.16943	0
0.839996	0.304077	0	0.309326	0	0.394897	0	-0.20972	0	0.184692	0	0.813599	0	1.16357	0
0.940002	0.304077	0	0.309326	0	0.394897	0	-0.19019	0	0.184692	0	0.823364	0	1.16162	0
1.04	0.317749	0	0.319092	0	0.390991	0	-0.18042	0	0.184692	0	0.821411	0	1.15186	0
1.14	0.317749	0	0.315186	0	0.385132	0	-0.17065	0	0.184692	0	0.817505	0	1.14795	0
1.24	0.302124	0	0.299561	0	0.39685	0	-0.16089	0	0.174927	0	0.805786	0	1.14209	0
1.34	0.313843	0	0.311279	0	0.392944	0	-0.14917	0	0.186646	0	0.823364	0	1.15771	0
1.44	0.319702	0	0.317139	0	0.387085	0	-0.14331	0	0.182739	0	0.829224	0	1.15967	0
1.54	0.304077	0	0.30542	0	0.39099	0	-0.1394	0	0.167114	0	0.813599	0	1.14404	0
1.64	0.317749	0	0.321045	0	0.39685	0	-0.12964	0	0.17688	0	0.813599	0	1.14404	0
1.74	0.319702	0	0.319092	0	0.39685	0	-0.11987	0	0.180786	0	0.813599	0	1.14404	0
1.84	0.317749	0	0.319092	0	0.40271	0	-0.10034	0	0.184692	0	0.813599	0	1.146	0
1.94	0.319702	0	0.324951	0	0.399536	0	-0.09058	0	0.180786	0	0.809692	0	1.14795	0
2.04	0.323608	0	0.319092	0	0.406615	0	-0.08081	0	0.174927	0	0.805786	0	1.15186	0
2.14	0.323608	0	0.322998	0	0.408569	0	-0.06128	0	0.184692	0	0.821411	0	1.15186	0
2.24	0.325562	0	0.330811	0	0.394898	0	-0.04956	0	0.186646	0	0.823364	0	1.15381	0
2.34	0.309937	0	0.326904	0	0.398804	0	-0.04175	0	0.172974	0	0.813599	0	1.14014	0
2.44	0.313843	0	0.321045	0	0.398803	0	-0.03784	0	0.167114	0	0.813599	0	1.12451	0
2.54	0.313843	0	0.317139	0	0.398803	0	-0.01831	0	0.167114	0	0.813599	0	1.13818	0
2.64	0.313843	0	0.324951	0	0.398803	0		0	0.167114	0	0.813599	0	1.14404	0
2.74	0.323608	0	0.330811	0	0.408569	0	0.010986	0	0.17688	0	0.809692	0	1.14404	0
2.84	0.315796	0	0.321045	0	0.404663	0	0.016846	0	0.171021	0	0.809692	0	1.13818	0
2.94	0.304077	0	0.319092	0	0.400756	0	0.020752	0	0.165161	0	0.803833	0	1.13232	0
3.04	0.317749	0	0.319092	0	0.406616	0	0.040283	0	0.165161	0	0.803833	0	1.13232	0
3.14	0.313843	0	0.309326	0	0.406616	0	0.040283	0	0.165161	0	0.796021	0	1.12256	0
3.24	0.313843	0	0.319092	0	0.408569	0	0.050049	0	0.165161	0	0.80188	0	1.12256	0
3.34	0.325562	0	0.317139	0	0.408569	0	0.07544	0	0.167114	0	0.803833	0	1.12915	0
3.44	0.325562	0	0.311279	0	0.418334	0	0.091065	0	0.167114	0	0.813599	0	1.13159	0
3.54	0.325562	0	0.324951	0	0.403931	0	0.10083	0	0.167114	0	0.813599	0	1.12451	0
3.64	0.309204	0	0.320313	0	0.39685	0	0.096191	0	0.162476	0	0.795288	0	1.10815	0
3.74	0.315796	0	0.319092	0	0.406615	0	0.108643	0	0.159302	0	0.786255	0	1.10107	0
3.84	0.321655	0	0.324951	0	0.406616	0	0.118408	0	0.165161	0	0.792114	0	1.10571	0
3.94	0.321655	0	0.322998	0	0.406615	0	0.141846	0	0.163208	0	0.80188	0	1.11279	0
4.04	0.331421	0	0.328857	0	0.402709	0	0.157471	0	0.163208	0	0.80188	0	1.11279	0
4.14	0.331421	0	0.338623	0	0.396851	0	0.167236	0	0.163208	0	0.799927	0	1.12256	0
4.24	0.321655	0	0.326904	0	0.400756	0	0.177002	0	0.163208	0	0.790161	0	1.11279	0
4.34	0.333374	0	0.328857	0	0.398803	0	0.188721	0	0.161255	0	0.805786	0	1.11475	0
4.44	0.333374	0	0.334717	0	0.387085	0	0.202393	0	0.151489	0	0.807739	0	1.11084	0
4.54	0.333374	0	0.328857	0	0.392944	0	0.200439	0	0.14563	0	0.80188	0	1.10303	0
4.64	0.339233	0	0.324951	0	0.372681	0	0.210205	0	0.141724	0	0.80188	0	1.09448	0
4.74	0.327515	0	0.319092	0	0.3656	0	0.206299	0	0.126099	0	0.792114	0	1.07642	0
4.84	0.331421	0	0.319092	0	0.375366	0	0.210205	0	0.135864	0	0.792114	0	1.0835	0
4.94	0.345825	0	0.319092	0	0.387816	0	0.229736	0	0.126099	0	0.805786	0	1.0835	0
5.04	0.36853	0	0.335449	0	0.402709	0	0.259766	0	0.110474	0	0.811646	0	1.10303	0
5.14	0.388062	0	0.365967	0	0.42102	0	0.296143	0	0.092163	0	0.805786	0	1.12451	0
5.24	0.396606	0	0.365967	0	0.429319	0	0.305908	0	0.087769	0	0.802612	0	1.11938	0
5.34	0.409546	0	0.356201	0	0.437865	0	0.307861	0	0.106567	0	0.794067	0	1.11206	0
5.44	0.429077	0	0.360107	0	0.428098	0	0.321533	0	0.11438	0	0.803101	0	1.11475	0
5.54	0.426392	0	0.355469	0	0.407835	0	0.32666	0	0.130005	0	0.80188	0	1.10425	0
5.64	0.397095	0	0.344482	0	0.387817	0	0.321533	0	0.135864	0	0.797974	0	1.0835	0
5.74	0.365356	0	0.345215	0	0.364868	0	0.320313	0	0.144409	0	0.796753	0	1.0686	0
5.84	0.338501	0	0.326172	0	0.337524	0	0.312988	0	0.156616	0	0.799194	0	1.05151	0
5.94	0.303345	0	0.319092	0	0.320678	0	0.309814	0	0.149536	0	0.792114	0	1.03271	0
6.04	0.286499	0	0.311279	0	0.324585	0	0.315674	0	0.143677	0	0.788208	0	1.02881	0
6.14	0.286499	0	0.309326	0	0.324585	0	0.329346	0	0.143677	0	0.778442	0	1.02295	0
6.24	0.276733	0	0.309326	0	0.314819	0	0.339111	0	0.143677	0	0.77063	0	1.03271	0
6.34	0.270874	0	0.299561	0	0.318725	0	0.335205	0	0.151489	0	0.774536	0	1.00854	0
6.44	0.265015	0	0.307373	0	0.307007	0	0.333252	0	0.157349	0	0.774536	0	1.00537	0
6.54	0.253296	0	0.303467	0	0.30774	0	0.335205	0	0.149536	0	0.77063	0	0.996338	0
6.64	0.235718	0	0.309326	0	0.307007	0	0.341064	0	0.141724	0	0.772583	0	0.997559	0
6.74	0.233765	0	0.309326	0	0.324585	0	0.360596	0	0.131958	0	0.778442	0	1.00342	0
6.84	0.241577	0	0.313232	0	0.328491	0	0.370361	0	0.135864	0	0.768677	0	1.00732	0
6.94	0.245483	0	0.328857	0	0.316772	0	0.380127	0	0.135864	0	0.766724	0	1.01318	0
7.04	0.239624	0	0.328857	0	0.307007	0	0.378174	0	0.137817	0	0.772583	0	1.00537	0
7.14	0.227905	0	0.315186	0	0.328491	0	0.360596	0	0.133911	0	0.766724	0	0.97998	0
7.24	0.239624	0	0.30542	0	0.357787	0	0.384033	0	0.147583	0	0.778442	0	0.981934	0
7.34	0.27356	0	0.303467	0	0.377319	0	0.415283	0	0.14563	0	0.774536	0	1.00342	0
7.44	0.298218	0	0.321045	0	0.381958	0	0.446533	0	0.131958	0	0.774536	0	1.02295	0
7.54	0.304077	0	0.321045	0	0.40271	0	0.460205	0	0.122192	0	0.762817	0	1.02686	0
7.64	0.307983	0	0.328857	0	0.408569	0	0.469971	0	0.130005	0	0.776489	0	1.03735	0
7.74	0.313843	0	0.346436	0	0.404663	0	0.47583	0	0.135864	0	0.782349	0	1.04053	0
7.84	0.313843	0	0.343262	0	0.408569	0	0.479736	0	0.131958	0	0.778442	0	1.03467	0
7.94	0.319702	0	0.346436	0	0.396119	0	0.485596	0	0.126099	0	0.772583	0	1.03467	0
8.04	0.303345	0	0.335938	0	0.408569	0	0.475098	0	0.12146	0	0.762085	0	1.02808	0
8.14	0.306763	0	0.332764	0	0.414428	0	0.477783	0	0.117065	0	0.769409	0	1.04639	0
8.24	0.323608	0	0.342529	0	0.416382	0	0.477783	0	0.133911	0	0.792114	0	1.05615	0
8.34	0.327515	0	0.364014	0	0.40857	0	0.479736	0	0.139771	0	0.792114	0	1.05811	0
8.44	0.319702	0	0.356201	0	0.392945	0	0.476563	0	0.131958	0	0.778442	0	1.03467	0
8.54	0.309937	0	0.346436	0	0.387085	0	0.468018	0	0.122192	0	0.768677	0	1.01904	0
8.64	0.321655	0	0.354248	0	0.383178	0	0.471924	0	0.130005	0	0.772583	0	1.02295	0
8.74	0.329468	0	0.356201	0	0.362916	0	0.463379	0	0.131958	0	0.768677	0	1.00928	0
8.84	0.309204	0	0.332031	0	0.361695	0	0.432129	0	0.107788	0	0.748413	0	0.985107	0
8.94	0.298218	0	0.313232	0	0.348023	0	0.425049	0	0.090942	0	0.737427	0	0.982666	0
9.04	0.294312	0	0.299561	0	0.330445	0	0.411377	0	0.090942	0	0.723755	0	0.976074	0
9.14	0.283325	0	0.293701	0	0.310913	0	0.405518	0	0.081177	0	0.70813	0	0.960449	0
9.24	0.270874	0	0.27417	0	0.323364	0	0.384033	0	0.059692	0	0.692505	0	0.942871	0
9.34	0.266968	0	0.276855	0	0.336303	0	0.38208	0	0.061646	0	0.710083	0	0.950684	0
9.44	0.286499	0	0.293701	0	0.338256	0	0.397705	0	0.087769	0	0.724487	0	0.972168	0
9.54	0.294312	0	0.311279	0	0.338256	0	0.400391	0	0.092896	0	0.729614	0	0.970215	0
9.64	0.294312	0	0.311279	0	0.348022	0	0.401611	0	0.087036	0	0.733521	0	0.968262	0
9.74	0.304077	0	0.311279	0	0.342163	0	0.405518	0	0.087036	0	0.733521	0	0.978027	0
9.84	0.298218	0	0.309326	0	0.344116	0	0.411377	0	0.087036	0	0.727661	0	0.978027	0
9.94	0.296265	0	0.326904	0	0.342163	0	0.407471	0	0.079224	0	0.725708	0	0.97998	0
10.04	0.284546	0	0.322998	0	0.361694	0	0.415283	0	0.067505	0	0.723755	0	0.987793	0
10.14	0.294312	0	0.342529	0	0.359741	0	0.421143	0	0.081177	0	0.727661	0	0.997559	0
10.24	0.288452	0	0.343262	0	0.369506	0	0.425049	0	0.077271	0	0.727661	0	0.991699	0
10.34	0.307983	0	0.350342	0	0.385131	0	0.427002	0	0.081177	0	0.741333	0	0.991699	0
10.44	0.317749	0	0.350342	0	0.391723	0	0.430908	0	0.100708	0	0.766724	0	0.996338	0
10.54	0.329468	0	0.365967	0	0.3844	0	0.430908	0	0.106567	0	0.776489	0	1.01514	0
10.64	0.334595	0	0.357422	0	0.377319	0	0.42041	0	0.096069	0	0.767944	0	1.00073	0
10.74	0.33606	0	0.354248	0	0.373413	0	0.428955	0	0.098755	0	0.760864	0	0.993652	0
10.84	0.34314	0	0.356201	0	0.367554	0	0.428955	0	0.110474	0	0.756958	0	0.989746	0
10.94	0.352905	0	0.360107	0	0.377319	0	0.438721	0	0.108521	0	0.760864	0	0.983887	0
11.04	0.352905	0	0.360107	0	0.367554	0	0.438721	0	0.118286	0	0.760864	0	0.989014	0
11.14	0.352905	0	0.360107	0	0.367553	0	0.425049	0	0.110474	0	0.751099	0	0.972168	0
11.24	0.352905	0	0.360107	0	0.377319	0	0.428955	0	0.11438	0	0.760864	0	0.972168	0
11.34	0.362671	0	0.358154	0	0.375366	0	0.428955	0	0.11438	0	0.760864	0	0.974854	0
11.44	0.362671	0	0.358154	0	0.381225	0	0.438721	0	0.118286	0	0.760864	0	0.981934	0
11.54	0.36853	0	0.364014	0	0.377319	0	0.440674	0	0.135864	0	0.760864	0	0.974121	0
11.64	0.364624	0	0.369873	0	0.387085	0	0.44458	0	0.124146	0	0.755005	0	0.974121	0
11.74	0.36853	0	0.369873	0	0.387084	0	0.450439	0	0.124146	0	0.760864	0	0.978027	0
11.84	0.36853	0	0.369873	0	0.387085	0	0.446533	0	0.120239	0	0.756958	0	0.97998	0
11.94	0.362671	0	0.369873	0	0.387084	0	0.450439	0	0.118286	0	0.751099	0	0.974121	0
12.04	0.362671	0	0.369873	0	0.387084	0	0.448486	0	0.133911	0	0.751099	0	0.974121	0
12.14	0.372437	0	0.379639	0	0.373413	0	0.448486	0	0.133911	0	0.751099	0	0.983887	0
12.24	0.362671	0	0.369873	0	0.377319	0	0.438721	0	0.124146	0	0.741333	0	0.968262	0
12.34	0.362671	0	0.36792	0	0.375366	0	0.434814	0	0.124146	0	0.741333	0	0.962402	0
12.44	0.362671	0	0.36792	0	0.369507	0	0.438721	0	0.128784	0	0.751099	0	0.962402	0
12.54	0.352905	0	0.36792	0	0.375365	0	0.432861	0	0.135864	0	0.73938	0	0.956543	0
12.64	0.356812	0	0.36792	0	0.377319	0	0.438721	0	0.137817	0	0.73938	0	0.966309	0
12.74	0.370483	0	0.369873	0	0.387085	0	0.450439	0	0.141724	0	0.742065	0	0.970215	0
12.84	0.366577	0	0.369873	0	0.387085	0	0.450439	0	0.135864	0	0.743286	0	0.964355	0
12.94	0.36853	0	0.379639	0	0.37732	0	0.446533	0	0.141724	0	0.743286	0	0.960449	0
13.04	0.366577	0	0.369873	0	0.387084	0	0.440674	0	0.130005	0	0.743286	0	0.946777	0
13.14	0.372437	0	0.373779	0	0.390991	0	0.450439	0	0.135864	0	0.743286	0	0.962402	0
13.24	0.376343	0	0.389404	0	0.392944	0	0.448486	0	0.135864	0	0.743286	0	0.966309	0
13.34	0.378296	0	0.389404	0	0.375366	0	0.44458	0	0.135864	0	0.743286	0	0.968262	0
13.44	0.377075	0	0.377686	0	0.385131	0	0.428955	0	0.135864	0	0.743286	0	0.952637	0
13.54	0.384155	0	0.377686	0	0.385131	0	0.438721	0	0.139771	0	0.741333	0	0.956543	0
13.64	0.380249	0	0.388184	0	0.383179	0	0.438721	0	0.141724	0	0.737427	0	0.958496	0
13.74	0.386108	0	0.387451	0	0.37146	0	0.436768	0	0.147583	0	0.733521	0	0.950684	0
13.84	0.376343	0	0.371826	0	0.383178	0	0.421143	0	0.135864	0	0.723755	0	0.938965	0
13.94	0.372437	0	0.371826	0	0.377319	0	0.431641	0	0.135864	0	0.723755	0	0.950684	0
14.04	0.380249	0	0.381592	0	0.381957	0	0.432861	0	0.135864	0	0.723755	0	0.94873	0
14.14	0.384155	0	0.385498	0	0.384399	0	0.432861	0	0.135864	0	0.733521	0	0.952637	0
14.24	0.389282	0	0.386719	0	0.37732	0	0.430176	0	0.144897	0	0.732788	0	0.947998	0
14.34	0.376343	0	0.383545	0	0.373413	0	0.428955	0	0.133911	0	0.721802	0	0.935791	0
14.44	0.378296	0	0.385498	0	0.37146	0	0.428955	0	0.134644	0	0.715942	0	0.938965	0
14.54	0.376343	0	0.383545	0	0.383178	0	0.438721	0	0.135864	0	0.713989	0	0.942871	0
14.64	0.388062	0	0.395264	0	0.361695	0	0.434814	0	0.141724	0	0.715942	0	0.938965	0
14.74	0.372437	0	0.377686	0	0.361694	0	0.419189	0	0.126099	0	0.706177	0	0.92334	0
14.84	0.37439	0	0.379639	0	0.363647	0	0.421143	0	0.126099	0	0.706177	0	0.925293	0
14.94	0.37439	0	0.385498	0	0.367553	0	0.427002	0	0.126099	0	0.70813	0	0.921387	0
15.04	0.384155	0	0.379639	0	0.357788	0	0.425049	0	0.126099	0	0.702271	0	0.913574	0
15.14	0.378296	0	0.373779	0	0.361694	0	0.421143	0	0.126099	0	0.692505	0	0.913574	0
15.24	0.393921	0	0.389404	0	0.373413	0	0.421143	0	0.126099	0	0.702271	0	0.913574	0
15.34	0.388062	0	0.385498	0	0.367554	0	0.427002	0	0.122192	0	0.698364	0	0.913574	0
15.44	0.386841	0	0.379639	0	0.367553	0	0.421143	0	0.120239	0	0.692505	0	0.913574	0
15.54	0.403687	0	0.389404	0	0.377319	0	0.423096	0	0.135864	0	0.702271	0	0.91748	0
15.64	0.39978	0	0.389404	0	0.367554	0	0.434814	0	0.131958	0	0.70105	0	0.929199	0
15.74	0.384155	0	0.389404	0	0.361694	0	0.419189	0	0.120239	0	0.692505	0	0.91748	0
15.84	0.390015	0	0.385498	0	0.37146	0	0.428955	0	0.131958	0	0.688599	0	0.919434	0
15.94	0.386108	0	0.384277	0	0.362915	0	0.430908	0	0.126099	0	0.688599	0	0.915527	0
16.04	0.385376	0	0.386719	0	0.359741	0	0.42041	0	0.115601	0	0.689819	0	0.903076	0
16.14	0.384155	0	0.379639	0	0.361694	0	0.419189	0	0.124146	0	0.682739	0	0.901855	0
16.24	0.380249	0	0.379639	0	0.3656	0	0.429688	0	0.120239	0	0.682739	0	0.901855	0
16.34	0.388062	0	0.379639	0	0.355835	0	0.430908	0	0.118286	0	0.682739	0	0.901855	0
16.44	0.380249	0	0.369873	0	0.351929	0	0.421143	0	0.110474	0	0.669067	0	0.888184	0
16.54	0.36853	0	0.375732	0	0.349975	0	0.427002	0	0.11438	0	0.661255	0	0.882324	0
16.64	0.376343	0	0.373779	0	0.361694	0	0.421143	0	0.11438	0	0.671021	0	0.89209	0
16.74	0.378296	0	0.375732	0	0.355835	0	0.419189	0	0.110474	0	0.671021	0	0.892822	0
16.84	0.376343	0	0.369873	0	0.344849	0	0.428955	0	0.109253	0	0.671021	0	0.894043	0
16.94	0.378296	0	0.369873	0	0.348022	0	0.419189	0	0.112427	0	0.657349	0	0.880371	0
17.04	0.37439	0	0.369873	0	0.344116	0	0.421143	0	0.108521	0	0.667114	0	0.874512	0
17.14	0.37439	0	0.369873	0	0.342163	0	0.430908	0	0.106567	0	0.669067	0	0.880371	0
17.24	0.37439	0	0.379639	0	0.357787	0	0.430908	0	0.116333	0	0.667114	0	0.874512	0
17.34	0.384155	0	0.379639	0	0.353882	0	0.434814	0	0.120239	0	0.672974	0	0.878418	0
17.44	0.384155	0	0.375732	0	0.342164	0	0.436768	0	0.122192	0	0.669067	0	0.880371	0
17.54	0.384155	0	0.360107	0	0.348022	0	0.430908	0	0.106567	0	0.655396	0	0.874512	0
17.64	0.388062	0	0.369873	0	0.357788	0	0.430908	0	0.116333	0	0.671021	0	0.878418	0
17.74	0.393921	0	0.373779	0	0.353149	0	0.434814	0	0.120239	0	0.671021	0	0.884277	0
17.84	0.399048	0	0.384766	0	0.349976	0	0.445801	0	0.12146	0	0.666382	0	0.879639	0
17.94	0.380249	0	0.36792	0	0.357787	0	0.427002	0	0.11438	0	0.654175	0	0.866699	0
18.04	0.391968	0	0.373779	0	0.363647	0	0.432861	0	0.120239	0	0.663208	0	0.884277	0
18.14	0.391968	0	0.385498	0	0.349976	0	0.44458	0	0.122192	0	0.669067	0	0.882324	0
18.24	0.382202	0	0.374512	0	0.355834	0	0.432861	0	0.120239	0	0.653442	0	0.872559	0
18.34	0.391968	0	0.391357	0	0.3656	0	0.438721	0	0.124146	0	0.657349	0	0.872559	0
18.44	0.3927	0	0.385498	0	0.3656	0	0.439453	0	0.124146	0	0.659302	0	0.872559	0
18.54	0.393921	0	0.379639	0	0.355835	0	0.450439	0	0.133911	0	0.663208	0	0.872559	0
18.64	0.390015	0	0.379639	0	0.3656	0	0.436768	0	0.124146	0	0.653442	0	0.872559	0
18.74	0.388062	0	0.379639	0	0.3656	0	0.434814	0	0.124146	0	0.651489	0	0.872559	0
18.84	0.39978	0	0.379639	0	0.3656	0	0.446533	0	0.124146	0	0.651489	0	0.868652	0
18.94	0.397827	0	0.379639	0	0.361694	0	0.44458	0	0.133911	0	0.651489	0	0.862793	0
19.04	0.39978	0	0.385498	0	0.355835	0	0.446533	0	0.130005	0	0.651489	0	0.856934	0
19.14	0.397827	0	0.369873	0	0.357788	0	0.440674	0	0.11438	0	0.651489	0	0.85498	0
19.24	0.403687	0	0.375732	0	0.363647	0	0.44458	0	0.116333	0	0.653442	0	0.862793	0
19.34	0.39978	0	0.387451	0	0.355835	0	0.446533	0	0.126831	0	0.649536	0	0.858887	0
19.44	0.407593	0	0.381592	0	0.360473	0	0.450439	0	0.126099	0	0.643677	0	0.866699	0
19.54	0.413452	0	0.391357	0	0.373413	0	0.450439	0	0.135864	0	0.653442	0	0.872559	0
19.64	0.419312	0	0.385498	0	0.357788	0	0.450439	0	0.131958	0	0.653442	0	0.873291	0
19.74	0.403687	0	0.383545	0	0.361694	0	0.450439	0	0.120239	0	0.641724	0	0.864746	0
19.84	0.407593	0	0.389404	0	0.373413	0	0.450439	0	0.126099	0	0.655396	0	0.868652	0
19.94	0.419312	0	0.389404	0	0.37146	0	0.450439	0	0.135864	0	0.657349	0	0.870605	0
20.04	0.413452	0	0.39917	0	0.362915	0	0.460205	0	0.139771	0	0.651489	0	0.868652	0
20.14	0.402954	0	0.388672	0	0.367554	0	0.449707	0	0.140991	0	0.640991	0	0.858154	0
20.24	0.409546	0	0.385498	0	0.367553	0	0.446533	0	0.131958	0	0.637817	0	0.853027	0
20.34	0.407593	0	0.393311	0	0.357788	0	0.454346	0	0.139771	0	0.64563	0	0.862793	0
20.44	0.397827	0	0.385498	0	0.363647	0	0.44458	0	0.131958	0	0.637817	0	0.853027	0
20.54	0.397827	0	0.379639	0	0.359741	0	0.434814	0	0.135864	0	0.63269	0	0.849121	0
20.64	0.396606	0	0.389404	0	0.37146	0	0.433594	0	0.139771	0	0.633911	0	0.847168	0
20.74	0.409546	0	0.385498	0	0.3656	0	0.446533	0	0.141724	0	0.631958	0	0.849121	0
20.84	0.403687	0	0.382324	0	0.355835	0	0.44458	0	0.14563	0	0.641724	0	0.843262	0
20.94	0.403687	0	0.385498	0	0.3656	0	0.436768	0	0.14563	0	0.631958	0	0.839355	0
21.04	0.403687	0	0.379639	0	0.3656	0	0.44458	0	0.143677	0	0.631958	0	0.837402	0
21.14	0.403687	0	0.379639	0	0.373413	0	0.450439	0	0.153442	0	0.631958	0	0.841309	0
21.24	0.415405	0	0.391357	0	0.361695	0	0.448486	0	0.161255	0	0.633911	0	0.839355	0
21.34	0.40564	0	0.381592	0	0.363647	0	0.436768	0	0.14563	0	0.633911	0	0.827637	0
21.44	0.401733	0	0.377686	0	0.372192	0	0.448486	0	0.156128	0	0.630005	0	0.839355	0
21.54	0.40564	0	0.385498	0	0.364869	0	0.44458	0	0.167114	0	0.628052	0	0.833496	0
21.64	0.395142	0	0.376953	0	0.367554	0	0.445801	0	0.156616	0	0.619507	0	0.82373	0
21.74	0.393921	0	0.369873	0	0.367553	0	0.438721	0	0.165161	0	0.622192	0	0.82373	0
21.84	0.403687	0	0.379639	0	0.367554	0	0.438721	0	0.174927	0	0.622192	0	0.82373	0
21.94	0.401733	0	0.379639	0	0.373413	0	0.438721	0	0.174927	0	0.620239	0	0.82373	0
22.04	0.407593	0	0.375732	0	0.355836	0	0.448486	0	0.184692	0	0.630005	0	0.821777	0
22.14	0.388062	0	0.358154	0	0.355835	0	0.434814	0	0.180786	0	0.616333	0	0.817871	0
22.24	0.395874	0	0.371826	0	0.3656	0	0.432861	0	0.188599	0	0.61438	0	0.812012	0
22.34	0.397827	0	0.373779	0	0.355835	0	0.449219	0	0.190552	0	0.616333	0	0.808105	0
22.44	0.386108	0	0.358154	0	0.353881	0	0.440674	0	0.184692	0	0.610474	0	0.79248	0
22.54	0.39978	0	0.360107	0	0.357788	0	0.438721	0	0.192505	0	0.613159	0	0.790527	0
22.64	0.397827	0	0.369873	0	0.361694	0	0.432861	0	0.190552	0	0.61438	0	0.794434	0
22.74	0.403687	0	0.369873	0	0.367553	0	0.442627	0	0.215942	0	0.61438	0	0.79834	0
22.84	0.413452	0	0.369873	0	0.363648	0	0.44458	0	0.215942	0	0.624146	0	0.804199	0
22.94	0.404419	0	0.369873	0	0.357788	0	0.446533	0	0.212036	0	0.610474	0	0.790527	0
23.04	0.415405	0	0.369873	0	0.371459	0	0.440674	0	0.215942	0	0.606567	0	0.784668	0
23.14	0.415405	0	0.379639	0	0.367554	0	0.440674	0	0.225708	0	0.622192	0	0.794434	0
23.24	0.415405	0	0.369873	0	0.373413	0	0.440674	0	0.225708	0	0.612427	0	0.782715	0
23.34	0.409546	0	0.375732	0	0.3656	0	0.436768	0	0.225708	0	0.618286	0	0.778809	0
23.44	0.413452	0	0.372559	0	0.365601	0	0.430908	0	0.235474	0	0.612427	0	0.772949	0
23.54	0.403687	0	0.379639	0	0.367553	0	0.430908	0	0.235474	0	0.602661	0	0.776855	0
23.64	0.419312	0	0.381592	0	0.381225	0	0.436768	0	0.247192	0	0.61438	0	0.784668	0
23.74	0.425171	0	0.381592	0	0.377319	0	0.442627	0	0.247192	0	0.618286	0	0.784668	0
23.84	0.415405	0	0.381592	0	0.382446	0	0.442627	0	0.247192	0	0.61438	0	0.774902	0
23.94	0.420532	0	0.376953	0	0.375366	0	0.437988	0	0.252319	0	0.619507	0	0.780029	0
24.04	0.413452	0	0.379639	0	0.375366	0	0.440674	0	0.255005	0	0.612427	0	0.772949	0
24.14	0.413452	0	0.369873	0	0.375366	0	0.432861	0	0.247192	0	0.602661	0	0.763184	0
24.24	0.417358	0	0.379639	0	0.385131	0	0.448486	0	0.262817	0	0.600708	0	0.76123	0
24.34	0.432983	0	0.383545	0	0.375366	0	0.448486	0	0.272583	0	0.610474	0	0.774902	0
24.44	0.423218	0	0.389404	0	0.381225	0	0.448486	0	0.272583	0	0.600708	0	0.770996	0
24.54	0.419312	0	0.385498	0	0.375366	0	0.44458	0	0.278442	0	0.610474	0	0.76709	0
24.64	0.411499	0	0.379639	0	0.379272	0	0.442627	0	0.272583	0	0.610474	0	0.76123	0
24.74	0.411499	0	0.379639	0	0.387084	0	0.448486	0	0.272583	0	0.600708	0	0.76123	0
24.84	0.423218	0	0.379639	0	0.39685	0	0.450439	0	0.284302	0	0.612427	0	0.763184	0
24.94	0.423218	0	0.389404	0	0.385132	0	0.460205	0	0.298706	0	0.612427	0	0.763184	0
25.04	0.423218	0	0.379639	0	0.390991	0	0.450439	0	0.305786	0	0.606567	0	0.753418	0
25.14	0.419312	0	0.389404	0	0.389038	0	0.456299	0	0.311646	0	0.618286	0	0.753418	0
25.24	0.417358	0	0.389404	0	0.394897	0	0.450439	0	0.305786	0	0.612427	0	0.763184	0
25.34	0.423218	0	0.389404	0	0.394897	0	0.450439	0	0.305786	0	0.602661	0	0.751465	0
25.44	0.423218	0	0.389404	0	0.404662	0	0.454346	0	0.315552	0	0.612427	0	0.751465	0
25.54	0.432983	0	0.389404	0	0.394897	0	0.458252	0	0.325317	0	0.612427	0	0.765137	0
25.64	0.423218	0	0.389404	0	0.400757	0	0.458252	0	0.325317	0	0.612427	0	0.76123	0
25.74	0.429077	0	0.389404	0	0.394897	0	0.454346	0	0.331177	0	0.606567	0	0.757324	0
25.84	0.423218	0	0.389404	0	0.394897	0	0.458252	0	0.325317	0	0.61438	0	0.751465	0
25.94	0.417358	0	0.389404	0	0.399535	0	0.448486	0	0.325317	0	0.610474	0	0.741699	0
26.04	0.432983	0	0.389404	0	0.418334	0	0.462158	0	0.338989	0	0.610474	0	0.741699	0
26.14	0.434937	0	0.391357	0	0.404663	0	0.469971	0	0.356567	0	0.622192	0	0.753418	0
26.24	0.43103	0	0.387451	0	0.408569	0	0.456299	0	0.352661	0	0.608521	0	0.739746	0
26.34	0.423218	0	0.375732	0	0.398804	0	0.460205	0	0.356567	0	0.612427	0	0.738525	0
26.44	0.423218	0	0.373779	0	0.408569	0	0.450439	0	0.356567	0	0.602661	0	0.745605	0
26.54	0.423218	0	0.379639	0	0.398804	0	0.460205	0	0.356567	0	0.602661	0	0.743652	0
26.64	0.413452	0	0.379639	0	0.404663	0	0.450439	0	0.356567	0	0.602661	0	0.733887	0
26.74	0.419312	0	0.375732	0	0.390992	0	0.450439	0	0.362427	0	0.602661	0	0.72998	0
26.84	0.403687	0	0.369873	0	0.406616	0	0.450439	0	0.356567	0	0.602661	0	0.724121	0
26.94	0.417358	0	0.369873	0	0.406615	0	0.450439	0	0.366333	0	0.602661	0	0.724121	0
27.04	0.423218	0	0.369873	0	0.406616	0	0.460205	0	0.376099	0	0.612427	0	0.724121	0
27.14	0.413452	0	0.373779	0	0.416381	0	0.448486	0	0.380005	0	0.600708	0	0.718262	0
27.24	0.423218	0	0.375732	0	0.412475	0	0.458252	0	0.385864	0	0.610474	0	0.733887	0
27.34	0.419312	0	0.375732	0	0.406616	0	0.454346	0	0.391724	0	0.606567	0	0.72998	0
27.44	0.413452	0	0.360107	0	0.408568	0	0.448486	0	0.385864	0	0.600708	0	0.714355	0
27.54	0.415405	0	0.371826	0	0.408569	0	0.450439	0	0.397583	0	0.606567	0	0.726074	0
27.64	0.419312	0	0.362061	0	0.404663	0	0.450439	0	0.397583	0	0.602661	0	0.714355	0
27.74	0.419312	0	0.36792	0	0.398804	0	0.450439	0	0.403442	0	0.608521	0	0.710449	0
27.84	0.413452	0	0.350342	0	0.398803	0	0.440674	0	0.387817	0	0.592896	0	0.69873	0
27.94	0.413452	0	0.360107	0	0.398804	0	0.450439	0	0.401489	0	0.602661	0	0.70459	0
28.04	0.413452	0	0.350342	0	0.394897	0	0.440674	0	0.407349	0	0.592896	0	0.70459	0
28.14	0.409546	0	0.356201	0	0.40271	0	0.446533	0	0.413208	0	0.598755	0	0.700684	0
28.24	0.403687	0	0.350342	0	0.408569	0	0.440674	0	0.417114	0	0.592896	0	0.694824	0
28.34	0.403687	0	0.350342	0	0.408569	0	0.440674	0	0.417114	0	0.592896	0	0.694824	0
28.44	0.407593	0	0.350342	0	0.408569	0	0.440674	0	0.42688	0	0.592896	0	0.694824	0
28.54	0.403687	0	0.350342	0	0.413696	0	0.440674	0	0.42688	0	0.581177	0	0.685059	0
28.64	0.408813	0	0.345703	0	0.404663	0	0.434082	0	0.432007	0	0.586304	0	0.690186	0
28.74	0.401733	0	0.348389	0	0.404663	0	0.431641	0	0.424927	0	0.583862	0	0.681152	0
28.84	0.401733	0	0.334717	0	0.406616	0	0.438721	0	0.424927	0	0.590942	0	0.671387	0
28.94	0.407593	0	0.340576	0	0.396851	0	0.440674	0	0.436646	0	0.592896	0	0.677246	0
29.04	0.401733	0	0.330811	0	0.402709	0	0.440674	0	0.436646	0	0.592896	0	0.683105	0
29.14	0.407593	0	0.33667	0	0.387085	0	0.436768	0	0.442505	0	0.588989	0	0.679199	0
29.24	0.391968	0	0.321045	0	0.39685	0	0.430908	0	0.424927	0	0.58313	0	0.663574	0
29.34	0.401733	0	0.330811	0	0.39685	0	0.430908	0	0.434692	0	0.58313	0	0.663574	0
29.44	0.401733	0	0.328857	0	0.392945	0	0.440674	0	0.444458	0	0.58313	0	0.67334	0
29.54	0.397827	0	0.324951	0	0.387085	0	0.430908	0	0.440552	0	0.579224	0	0.659668	0
29.64	0.391968	0	0.319092	0	0.39685	0	0.440674	0	0.444458	0	0.573364	0	0.653809	0
29.74	0.396606	0	0.324951	0	0.387085	0	0.440674	0	0.454224	0	0.58313	0	0.653809	0
29.84	0.403687	0	0.309326	0	0.39685	0	0.440674	0	0.444458	0	0.577271	0	0.653809	0
29.94	0.403687	0	0.319092	0	0.387085	0	0.440674	0	0.45813	0	0.592896	0	0.655762	0
30.04	0.403687	0	0.309326	0	0.392944	0	0.440674	0	0.463989	0	0.58313	0	0.651855	0
30.14	0.39978	0	0.315186	0	0.375366	0	0.434814	0	0.469849	0	0.588989	0	0.657715	0
30.24	0.393921	0	0.299561	0	0.385131	0	0.428955	0	0.463989	0	0.571411	0	0.64209	0
30.34	0.393921	0	0.309326	0	0.385132	0	0.428955	0	0.463989	0	0.581177	0	0.64209	0
30.44	0.393921	0	0.295654	0	0.387084	0	0.432861	0	0.463989	0	0.571411	0	0.64209	0
30.54	0.395874	0	0.301514	0	0.387085	0	0.440674	0	0.475708	0	0.58313	0	0.644043	0
30.64	0.395874	0	0.291748	0	0.39685	0	0.440674	0	0.475708	0	0.573364	0	0.634277	0
30.74	0.393921	0	0.301514	0	0.387085	0	0.440674	0	0.485474	0	0.58313	0	0.644043	0
30.84	0.393921	0	0.291748	0	0.39685	0	0.440674	0	0.485474	0	0.573364	0	0.634277	0
30.94	0.393921	0	0.301514	0	0.387085	0	0.440674	0	0.485474	0	0.58313	0	0.640137	0
31.04	0.393921	0	0.301514	0	0.39685	0	0.440674	0	0.485474	0	0.573364	0	0.624512	0
31.14	0.393921	0	0.296875	0	0.387085	0	0.440674	0	0.495239	0	0.58313	0	0.622559	0
31.24	0.393921	0	0.289795	0	0.39685	0	0.440674	0	0.481567	0	0.569458	0	0.622559	0
31.34	0.403687	0	0.299561	0	0.40271	0	0.440674	0	0.485474	0	0.573364	0	0.622559	0
31.44	0.39978	0	0.293701	0	0.387085	0	0.446533	0	0.491333	0	0.569458	0	0.628418	0
31.54	0.384155	0	0.287842	0	0.39685	0	0.430908	0	0.485474	0	0.563599	0	0.612793	0
31.64	0.393921	0	0.283936	0	0.396851	0	0.440674	0	0.485474	0	0.563599	0	0.612793	0
31.74	0.384155	0	0.278076	0	0.39685	0	0.436768	0	0.485474	0	0.563599	0	0.612793	0
31.84	0.393921	0	0.287842	0	0.396851	0	0.430908	0	0.495239	0	0.573364	0	0.612793	0
31.94	0.384155	0	0.278076	0	0.383179	0	0.430908	0	0.485474	0	0.561646	0	0.603027	0
32.04	0.384155	0	0.278076	0	0.389037	0	0.419189	0	0.485474	0	0.561646	0	0.593262	0
32.14	0.386108	0	0.276123	0	0.398803	0	0.430908	0	0.497192	0	0.563599	0	0.60498	0
32.24	0.395874	0	0.280029	0	0.389038	0	0.430908	0	0.497192	0	0.573364	0	0.60498	0
32.34	0.384155	0	0.280029	0	0.402709	0	0.430908	0	0.497192	0	0.573364	0	0.593262	0
32.44	0.401733	0	0.283936	0	0.404663	0	0.434814	0	0.501099	0	0.572632	0	0.606934	0
32.54	0.39978	0	0.281982	0	0.39685	0	0.436768	0	0.503052	0	0.567505	0	0.599121	0
32.64	0.403687	0	0.270264	0	0.400757	0	0.430908	0	0.495239	0	0.561646	0	0.603027	0
32.74	0.397827	0	0.27417	0	0.402709	0	0.434814	0	0.499146	0	0.555786	0	0.597168	0
32.84	0.413452	0	0.285889	0	0.392945	0	0.440674	0	0.514771	0	0.571411	0	0.612793	0
32.94	0.39978	0	0.266357	0	0.39685	0	0.436768	0	0.497192	0	0.557739	0	0.599121	0
33.04	0.403687	0	0.270264	0	0.387085	0	0.430908	0	0.495239	0	0.561646	0	0.603027	0
33.14	0.393921	0	0.266357	0	0.39685	0	0.430908	0	0.485474	0	0.557739	0	0.593262	0
33.24	0.39978	0	0.260498	0	0.400757	0	0.430908	0	0.495239	0	0.55188	0	0.603027	0
33.34	0.388062	0	0.264404	0	0.406616	0	0.434814	0	0.495239	0	0.555786	0	0.597168	0
33.44	0.403687	0	0.276123	0	0.401978	0	0.450439	0	0.495239	0	0.561646	0	0.603027	0
33.54	0.389282	0	0.270264	0	0.406615	0	0.446533	0	0.495239	0	0.557739	0	0.603027	0
33.64	0.393921	0	0.270264	0	0.396851	0	0.442627	0	0.497192	0	0.563599	0	0.601074	0
33.74	0.384155	0	0.266357	0	0.396851	0	0.442627	0	0.497192	0	0.55188	0	0.595215	0
33.84	0.384155	0	0.246094	0	0.406616	0	0.437988	0	0.487427	0	0.55188	0	0.585449	0
33.94	0.393921	0	0.248779	0	0.400757	0	0.428955	0	0.497192	0	0.55188	0	0.595215	0
34.04	0.386108	0	0.252686	0	0.416381	0	0.432861	0	0.491333	0	0.555786	0	0.587402	0
34.14	0.401733	0	0.268311	0	0.406616	0	0.448486	0	0.503052	0	0.567505	0	0.593262	0
34.24	0.401733	0	0.258545	0	0.406616	0	0.438721	0	0.497192	0	0.55188	0	0.593262	0
34.34	0.391968	0	0.258545	0	0.412475	0	0.438721	0	0.487427	0	0.55188	0	0.583496	0
34.44	0.397827	0	0.258545	0	0.396851	0	0.438721	0	0.497192	0	0.55188	0	0.593262	0
34.54	0.382202	0	0.254639	0	0.406615	0	0.438721	0	0.485474	0	0.55188	0	0.583496	0
34.64	0.391968	0	0.248779	0	0.406616	0	0.448486	0	0.495239	0	0.547974	0	0.593262	0
34.74	0.391968	0	0.248779	0	0.416381	0	0.438721	0	0.495239	0	0.542114	0	0.583496	0
34.84	0.391968	0	0.258545	0	0.400757	0	0.44458	0	0.495239	0	0.542114	0	0.583496	0
34.94	0.391968	0	0.248779	0	0.404662	0	0.438721	0	0.490601	0	0.542114	0	0.57959	0
35.04	0.391968	0	0.258545	0	0.404663	0	0.448486	0	0.493286	0	0.542114	0	0.57373	0
35.14	0.388062	0	0.254639	0	0.404663	0	0.438721	0	0.493286	0	0.542114	0	0.57373	0
35.24	0.391968	0	0.248779	0	0.400757	0	0.448486	0	0.48938	0	0.547974	0	0.57373	0
35.34	0.382202	0	0.248779	0	0.394897	0	0.434814	0	0.483521	0	0.532349	0	0.569824	0
35.44	0.382202	0	0.248779	0	0.408568	0	0.428955	0	0.483521	0	0.532349	0	0.563965	0
35.54	0.391968	0	0.252686	0	0.404663	0	0.442627	0	0.497192	0	0.542114	0	0.565918	0
35.64	0.382202	0	0.258545	0	0.416381	0	0.448486	0	0.493286	0	0.532349	0	0.571777	0
35.74	0.393921	0	0.270264	0	0.416382	0	0.446533	0	0.501099	0	0.544067	0	0.57373	0
35.84	0.393921	0	0.254639	0	0.416381	0	0.440674	0	0.495239	0	0.540161	0	0.57373	0
35.94	0.403687	0	0.262451	0	0.416381	0	0.450439	0	0.499146	0	0.536255	0	0.577637	0
36.04	0.403687	0	0.268311	0	0.416382	0	0.440674	0	0.505005	0	0.542114	0	0.578857	0
36.14	0.393921	0	0.268311	0	0.406616	0	0.436768	0	0.505005	0	0.542114	0	0.562012	0
36.24	0.393921	0	0.254639	0	0.412475	0	0.430908	0	0.491333	0	0.52771	0	0.562012	0
36.34	0.403687	0	0.258545	0	0.406616	0	0.428955	0	0.495239	0	0.530396	0	0.571777	0
36.44	0.393921	0	0.254639	0	0.412475	0	0.428955	0	0.495239	0	0.530396	0	0.558105	0
36.54	0.39978	0	0.248779	0	0.401489	0	0.434814	0	0.491333	0	0.526489	0	0.562012	0
36.64	0.39856	0	0.253418	0	0.404663	0	0.433594	0	0.490112	0	0.525269	0	0.552979	0
36.74	0.390015	0	0.256592	0	0.398804	0	0.430908	0	0.497192	0	0.522583	0	0.554199	0
36.84	0.384155	0	0.240967	0	0.408569	0	0.427002	0	0.483521	0	0.518677	0	0.544434	0
36.94	0.393921	0	0.246826	0	0.408569	0	0.430908	0	0.487427	0	0.522583	0	0.550293	0
37.04	0.393921	0	0.244873	0	0.408568	0	0.421143	0	0.475708	0	0.516724	0	0.54834	0
37.14	0.393921	0	0.260498	0	0.407837	0	0.430908	0	0.485474	0	0.528442	0	0.550293	0
37.24	0.397827	0	0.254639	0	0.406616	0	0.434814	0	0.485474	0	0.526489	0	0.54834	0
37.34	0.39978	0	0.256592	0	0.406616	0	0.42627	0	0.475708	0	0.518677	0	0.554199	0
37.44	0.393921	0	0.260498	0	0.40271	0	0.428955	0	0.480835	0	0.522583	0	0.54834	0
37.54	0.393921	0	0.250732	0	0.410521	0	0.425049	0	0.473755	0	0.522583	0	0.54248	0
37.64	0.402954	0	0.264404	0	0.400757	0	0.432861	0	0.477661	0	0.522583	0	0.54248	0
37.74	0.391968	0	0.270264	0	0.394897	0	0.428955	0	0.483521	0	0.522583	0	0.54248	0
37.84	0.388062	0	0.270264	0	0.410522	0	0.425049	0	0.479614	0	0.512817	0	0.532715	0
37.94	0.397827	0	0.271484	0	0.412475	0	0.434814	0	0.479614	0	0.524536	0	0.544434	0
38.04	0.390015	0	0.270264	0	0.416381	0	0.436768	0	0.481567	0	0.524536	0	0.544434	0
38.14	0.393921	0	0.280029	0	0.406616	0	0.430908	0	0.485474	0	0.518677	0	0.539795	0
38.24	0.397827	0	0.27417	0	0.406616	0	0.430908	0	0.475708	0	0.516724	0	0.536621	0
38.34	0.39978	0	0.280029	0	0.416381	0	0.430908	0	0.475708	0	0.517944	0	0.528809	0
38.44	0.397827	0	0.293701	0	0.416381	0	0.434814	0	0.479614	0	0.514771	0	0.536621	0
38.54	0.403687	0	0.285889	0	0.42224	0	0.436768	0	0.481567	0	0.52063	0	0.532715	0
38.64	0.413452	0	0.289795	0	0.410522	0	0.440674	0	0.485474	0	0.526489	0	0.538574	0
38.74	0.403687	0	0.293701	0	0.416381	0	0.440674	0	0.475708	0	0.514771	0	0.526855	0
38.84	0.403687	0	0.299561	0	0.412476	0	0.430908	0	0.471802	0	0.516724	0	0.528809	0
38.94	0.390015	0	0.287842	0	0.410521	0	0.427002	0	0.465942	0	0.510864	0	0.522949	0
39.04	0.397827	0	0.301514	0	0.416381	0	0.434814	0	0.479614	0	0.514771	0	0.526855	0
39.14	0.39978	0	0.293701	0	0.411743	0	0.42627	0	0.471802	0	0.516724	0	0.528809	0
39.24	0.393921	0	0.287842	0	0.419066	0	0.419189	0	0.465942	0	0.510864	0	0.513184	0
39.34	0.396606	0	0.302246	0	0.416382	0	0.433594	0	0.475708	0	0.511597	0	0.523682	0
39.44	0.403687	0	0.309326	0	0.426146	0	0.436768	0	0.465942	0	0.512817	0	0.524902	0
39.54	0.413452	0	0.313232	0	0.426147	0	0.44458	0	0.479614	0	0.516724	0	0.526855	0
39.64	0.413452	0	0.319092	0	0.420288	0	0.434814	0	0.481567	0	0.518677	0	0.528809	0
39.74	0.41272	0	0.322998	0	0.432006	0	0.432861	0	0.479614	0	0.516724	0	0.526855	0
39.84	0.411499	0	0.324951	0	0.430054	0	0.448486	0	0.479614	0	0.518677	0	0.528809	0
39.94	0.415405	0	0.322998	0	0.435913	0	0.438721	0	0.477661	0	0.516724	0	0.526855	0
40.04	0.417358	0	0.328857	0	0.433959	0	0.438721	0	0.479614	0	0.512817	0	0.522949	0
40.14	0.423218	0	0.330811	0	0.432007	0	0.446533	0	0.475708	0	0.52063	0	0.530029	0
40.24	0.413452	0	0.334717	0	0.43396	0	0.44458	0	0.475708	0	0.518677	0	0.526855	0
40.34	0.413452	0	0.33667	0	0.428101	0	0.436768	0	0.475708	0	0.508911	0	0.522949	0
40.44	0.413452	0	0.321045	0	0.4281	0	0.430908	0	0.462036	0	0.503052	0	0.519043	0
40.54	0.423218	0	0.334717	0	0.4281	0	0.440674	0	0.469849	0	0.512085	0	0.526855	0
40.64	0.413452	0	0.330811	0	0.428101	0	0.440674	0	0.465942	0	0.501099	0	0.519043	0
40.74	0.409546	0	0.330811	0	0.437865	0	0.436768	0	0.462036	0	0.497192	0	0.513184	0
40.84	0.417358	0	0.344482	0	0.4281	0	0.434814	0	0.469849	0	0.505005	0	0.526855	0
40.94	0.419312	0	0.340576	0	0.4281	0	0.436035	0	0.471802	0	0.501099	0	0.519043	0
41.04	0.407593	0	0.340576	0	0.437865	0	0.432861	0	0.460083	0	0.501099	0	0.51709	0
41.14	0.423218	0	0.350342	0	0.437866	0	0.448486	0	0.471802	0	0.501099	0	0.522949	0
41.24	0.42395	0	0.35498	0	0.437866	0	0.439453	0	0.470581	0	0.501831	0	0.523682	0
41.34	0.425171	0	0.362061	0	0.447631	0	0.440674	0	0.473022	0	0.503052	0	0.524902	0
41.44	0.434937	0	0.360107	0	0.435913	0	0.446533	0	0.465942	0	0.503052	0	0.524902	0
41.54	0.425171	0	0.364014	0	0.435913	0	0.434814	0	0.469849	0	0.503052	0	0.524902	0
41.64	0.425171	0	0.369873	0	0.435913	0	0.436768	0	0.471802	0	0.503052	0	0.524902	0
41.74	0.420532	0	0.360107	0	0.435913	0	0.430908	0	0.465942	0	0.493286	0	0.513184	0
41.84	0.417358	0	0.364014	0	0.426147	0	0.430908	0	0.460083	0	0.493286	0	0.51709	0
41.94	0.413452	0	0.369873	0	0.435912	0	0.421143	0	0.462036	0	0.493286	0	0.509277	0
42.04	0.423218	0	0.369873	0	0.435913	0	0.430908	0	0.465942	0	0.493286	0	0.513184	0
42.14	0.419312	0	0.369873	0	0.435913	0	0.427002	0	0.456177	0	0.48938	0	0.503418	0
42.24	0.407593	0	0.373779	0	0.435912	0	0.425049	0	0.456177	0	0.487427	0	0.507324	0
42.34	0.423218	0	0.379639	0	0.435913	0	0.427002	0	0.465942	0	0.493286	0	0.519043	0
42.44	0.419312	0	0.379639	0	0.432007	0	0.421143	0	0.465942	0	0.493286	0	0.503418	0
42.54	0.413452	0	0.369873	0	0.430053	0	0.417236	0	0.454224	0	0.479614	0	0.503418	0
42.64	0.415405	0	0.383545	0	0.435913	0	0.425049	0	0.463989	0	0.487427	0	0.503418	0
42.74	0.421265	0	0.389404	0	0.432007	0	0.430908	0	0.463989	0	0.493286	0	0.503418	0
42.84	0.417358	0	0.379639	0	0.426147	0	0.419189	0	0.450317	0	0.476929	0	0.503418	0
42.94	0.411499	0	0.379639	0	0.430053	0	0.415283	0	0.444458	0	0.469849	0	0.493652	0
43.04	0.415405	0	0.393311	0	0.432006	0	0.423096	0	0.45813	0	0.473755	0	0.502686	0
43.14	0.417358	0	0.389404	0	0.416382	0	0.419189	0	0.450317	0	0.479614	0	0.491699	0
43.24	0.411499	0	0.389404	0	0.420288	0	0.419189	0	0.444458	0	0.475708	0	0.491699	0
43.34	0.411499	0	0.383545	0	0.433959	0	0.418457	0	0.444458	0	0.463989	0	0.491699	0
43.44	0.413452	0	0.401123	0	0.428101	0	0.428955	0	0.446411	0	0.481567	0	0.493652	0
43.54	0.413452	0	0.401123	0	0.418335	0	0.419189	0	0.446411	0	0.481567	0	0.493652	0
43.64	0.413452	0	0.401123	0	0.418335	0	0.415283	0	0.441772	0	0.467896	0	0.493652	0
43.74	0.413452	0	0.393311	0	0.406617	0	0.41333	0	0.428833	0	0.465942	0	0.481934	0
43.84	0.391968	0	0.387451	0	0.396851	0	0.397705	0	0.422974	0	0.450317	0	0.470215	0
43.94	0.388062	0	0.387451	0	0.396851	0	0.397705	0	0.422974	0	0.450317	0	0.470215	0
44.04	0.382202	0	0.387451	0	0.396851	0	0.393799	0	0.413208	0	0.436646	0	0.470215	0
44.14	0.372437	0	0.377686	0	0.391724	0	0.387939	0	0.413208	0	0.430786	0	0.460449	0
44.24	0.36731	0	0.372559	0	0.387084	0	0.382813	0	0.408081	0	0.425659	0	0.451416	0
44.34	0.370483	0	0.379639	0	0.382446	0	0.376221	0	0.411255	0	0.422974	0	0.442871	0
44.44	0.354858	0	0.369873	0	0.355836	0	0.370361	0	0.39563	0	0.422974	0	0.442871	0
44.54	0.345093	0	0.360107	0	0.355835	0	0.360596	0	0.385864	0	0.403442	0	0.419434	0
44.64	0.345093	0	0.360107	0	0.355835	0	0.35083	0	0.381958	0	0.403442	0	0.413574	0
44.74	0.335327	0	0.350342	0	0.342164	0	0.35083	0	0.366333	0	0.403442	0	0.403809	0
44.84	0.325562	0	0.340576	0	0.326538	0	0.341064	0	0.356567	0	0.378052	0	0.394043	0
44.94	0.325562	0	0.326904	0	0.320679	0	0.341064	0	0.340942	0	0.372192	0	0.380371	0
45.04	0.305298	0	0.315186	0	0.322631	0	0.321533	0	0.329224	0	0.356567	0	0.368652	0
45.14	0.304077	0	0.321045	0	0.297242	0	0.321533	0	0.335083	0	0.362427	0	0.364746	0
45.24	0.294312	0	0.301514	0	0.297241	0	0.311768	0	0.311646	0	0.342896	0	0.35498	0
45.34	0.284546	0	0.301514	0	0.287476	0	0.302002	0	0.305786	0	0.342896	0	0.351074	0
45.44	0.27478	0	0.281982	0	0.27771	0	0.292236	0	0.296021	0	0.319458	0	0.325684	0
45.54	0.278687	0	0.285889	0	0.27771	0	0.296143	0	0.290161	0	0.317505	0	0.32959	0
45.64	0.28064	0	0.287842	0	0.267945	0	0.286377	0	0.292114	0	0.323364	0	0.335449	0
45.74	0.253296	0	0.262451	0	0.258179	0	0.270752	0	0.276489	0	0.303833	0	0.312012	0
45.84	0.253296	0	0.262451	0	0.248413	0	0.270752	0	0.27063	0	0.303833	0	0.306152	0
45.94	0.24353	0	0.252686	0	0.252319	0	0.251221	0	0.262817	0	0.284302	0	0.284668	0
46.04	0.237671	0	0.246826	0	0.248413	0	0.251221	0	0.251099	0	0.288208	0	0.29248	0
46.14	0.24353	0	0.252686	0	0.252319	0	0.251221	0	0.256958	0	0.294067	0	0.304199	0
46.24	0.233765	0	0.252686	0	0.242555	0	0.241455	0	0.260864	0	0.284302	0	0.294434	0
46.34	0.222046	0	0.229248	0	0.226929	0	0.229736	0	0.241333	0	0.272583	0	0.282715	0
46.44	0.222046	0	0.229248	0	0.226929	0	0.229736	0	0.235474	0	0.262817	0	0.272949	0
46.54	0.21228	0	0.229248	0	0.226929	0	0.219971	0	0.225708	0	0.262817	0	0.272949	0
46.64	0.21228	0	0.219482	0	0.205445	0	0.219971	0	0.229614	0	0.262817	0	0.263184	0
46.74	0.188843	0	0.205811	0	0.205445	0	0.206299	0	0.221802	0	0.237427	0	0.249512	0
46.84	0.182983	0	0.190186	0	0.182007	0	0.190674	0	0.206177	0	0.231567	0	0.233887	0
46.94	0.163452	0	0.18042	0	0.176147	0	0.180908	0	0.196411	0	0.212036	0	0.224121	0
47.04	0.163452	0	0.18042	0	0.166383	0	0.180908	0	0.186646	0	0.212036	0	0.214355	0
47.14	0.153687	0	0.160889	0	0.156616	0	0.161377	0	0.17688	0	0.192505	0	0.20459	0
47.24	0.143921	0	0.160889	0	0.150758	0	0.161377	0	0.165161	0	0.192505	0	0.194824	0
47.34	0.134155	0	0.141357	0	0.146851	0	0.141846	0	0.155396	0	0.172974	0	0.185059	0
47.44	0.12439	0	0.141357	0	0.146851	0	0.141846	0	0.155396	0	0.172974	0	0.179199	0
47.54	0.128296	0	0.141357	0	0.137086	0	0.13208	0	0.14563	0	0.163208	0	0.185059	0
47.64	0.12439	0	0.121826	0	0.127319	0	0.122314	0	0.135864	0	0.153442	0	0.163574	0
47.74	0.112671	0	0.121826	0	0.127319	0	0.122314	0	0.126099	0	0.143677	0	0.163574	0
47.84	0.112671	0	0.112061	0	0.107788	0	0.112549	0	0.126099	0	0.143677	0	0.153809	0
47.94	0.09314	0	0.102295	0	0.107788	0	0.102783	0	0.106567	0	0.124146	0	0.144043	0
48.04	0.097778	0	0.102295	0	0.088258	0	0.102783	0	0.106567	0	0.124146	0	0.134277	0
48.14	0.085327	0	0.082764	0	0.088257	0	0.093018	0	0.087036	0	0.11438	0	0.124512	0
48.24	0.085327	0	0.082764	0	0.078491	0	0.081299	0	0.090942	0	0.104614	0	0.114746	0
48.34	0.075562	0	0.082764	0	0.066773	0	0.081299	0	0.087036	0	0.094849	0	0.108887	0
48.44	0.063843	0	0.059326	0	0.066773	0	0.059815	0	0.075317	0	0.08313	0	0.103027	0
48.54	0.054077	0	0.059326	0	0.057007	0	0.059815	0	0.065552	0	0.08313	0	0.093262	0
48.64	0.054077	0	0.049561	0	0.057007	0	0.059815	0	0.065552	0	0.071411	0	0.093262	0
48.74	0.054077	0	0.049561	0	0.035523	0	0.053955	0	0.065552	0	0.075317	0	0.083496	0
48.84	0.034546	0	0.030029	0	0.035523	0	0.050049	0	0.046021	0	0.061646	0	0.073731	0
48.94	0.03064	0	0.030029	0	0.035523	0	0.036377	0	0.042114	0	0.057739	0	0.060059	0
49.04	0.018921	0	0.030029	0	0.025757	0	0.030518	0	0.036255	0	0.042114	0	0.054199	0
49.14	0.02478	0	0.020264	0	0.015992	0	0.030518	0	0.024536	0	0.042114	0	0.042481	0
49.24	0.015015	0	0.010498	0	0.00623	0	0.010986	0	0.014771	0	0.022583	0	0.032715	0
49.34	0.00525	0	0.010498	0	0.00623	0	0.010986	0	0.00891	0	0.022583	0	0.022949	0
49.44	0.00525	0	0.000732	0	-0.0133	0	0.00122	0	0.014771	0	0.012817	0	0.022949	0
49.54	-0.01624	0		0	-0.01331	0		0	0.005	0	0.00305	0	0.00342	0
49.64	-0.01624	0	-0.0188	0	-0.01917	0		0		0		0	0.00342	0
49.74	-0.01624	0	-0.0188	0	-0.02307	0	-0.0144	0		0		0		0
49.84	-0.03577	0	-0.02856	0	-0.03284	0	-0.01831	0	-0.02429	0	-0.01648	0		0
49.94	-0.03186	0	-0.03833	0	-0.0426	0	-0.02808	0	-0.02429	0	-0.01648	0	-0.01611	0
50.04	-0.03577	0	-0.0481	0	-0.0426	0	-0.03784	0	-0.03406	0	-0.03601	0	-0.02588	0
50.14	-0.04553	0	-0.0481	0	-0.05237	0	-0.03784	0	-0.04382	0	-0.03601	0	-0.03564	0
50.24	-0.04553	0	-0.05396	0	-0.06213	0	-0.04956	0	-0.04382	0	-0.04773	0	-0.03564	0
50.34	-0.06506	0	-0.05786	0	-0.06213	0	-0.05933	0	-0.06335	0	-0.05359	0	-0.05518	0
50.44	-0.06506	0	-0.05786	0	-0.0719	0	-0.06909	0	-0.05945	0	-0.0575	0	-0.05518	0
50.54	-0.06506	0	-0.06958	0	-0.0719	0	-0.06909	0	-0.06335	0	-0.06726	0	-0.06494	0
50.64	-0.07092	0	-0.06958	0	-0.07703	0	-0.06519	0	-0.06335	0	-0.06726	0	-0.06494	0
50.74	-0.07483	0	-0.07935	0	-0.08167	0	-0.07886	0	-0.08289	0	-0.08679	0	-0.08447	0
50.84	-0.08459	0	-0.07935	0	-0.09338	0	-0.07886	0	-0.08289	0	-0.08679	0	-0.08447	0
50.94	-0.09631	0	-0.10083	0	-0.10315	0	-0.10034	0	-0.10632	0	-0.10828	0	-0.104	0
51.04	-0.09631	0	-0.10083	0	-0.10315	0	-0.10034	0	-0.10632	0	-0.10828	0	-0.09814	0
51.14	-0.10608	0	-0.10083	0	-0.11292	0	-0.11011	0	-0.10632	0	-0.11804	0	-0.10791	0
51.24	-0.10608	0	-0.1106	0	-0.12268	0	-0.11011	0	-0.11609	0	-0.11804	0	-0.11182	0
51.34	-0.12561	0	-0.12036	0	-0.13245	0	-0.11987	0	-0.12585	0	-0.13757	0	-0.13721	0
51.44	-0.12952	0	-0.12036	0	-0.14221	0	-0.12964	0	-0.13562	0	-0.13757	0	-0.13721	0
51.54	-0.14514	0	-0.13989	0	-0.15198	0	-0.1394	0	-0.14539	0	-0.1571	0	-0.15674	0
51.64	-0.15491	0	-0.13989	0	-0.15198	0	-0.14917	0	-0.14539	0	-0.1571	0	-0.15674	0
51.74	-0.151	0	-0.13989	0	-0.15198	0	-0.14917	0	-0.15515	0	-0.16882	0	-0.1665	0
51.84	-0.14514	0	-0.13989	0	-0.16174	0	-0.14917	0	-0.15515	0	-0.16492	0	-0.17627	0
51.94	-0.14514	0	-0.14966	0	-0.16174	0	-0.15894	0	-0.16492	0	-0.15906	0	-0.17627	0
52.04	-0.15686	0	-0.14966	0	-0.17151	0	-0.15894	0	-0.16492	0	-0.16882	0	-0.18604	0
52.14	-0.15686	0	-0.14966	0	-0.16174	0	-0.17065	0	-0.16492	0	-0.17273	0	-0.18604	0
52.24	-0.1471	0	-0.13989	0	-0.16174	0	-0.16089	0	-0.16492	0	-0.17859	0	-0.18604	0
52.34	-0.15686	0	-0.14966	0	-0.1676	0	-0.16089	0	-0.16492	0	-0.17859	0	-0.18604	0
52.44	-0.15295	0	-0.14966	0	-0.16174	0	-0.16675	0	-0.17078	0	-0.18445	0	-0.19385	0
52.54	-0.1471	0	-0.14966	0	-0.15198	0	-0.16089	0	-0.16492	0	-0.17859	0	-0.18799	0
52.64	-0.151	0	-0.14966	0	-0.1637	0	-0.15112	0	-0.15515	0	-0.17859	0	-0.18799	0
52.74	-0.15686	0	-0.14966	0	-0.15979	0	-0.16089	0	-0.16882	0	-0.17859	0	-0.18799	0
52.84	-0.15295	0	-0.14966	0	-0.15393	0	-0.15698	0	-0.17078	0	-0.18445	0	-0.19775	0
52.94	-0.15686	0	-0.15942	0	-0.15198	0	-0.15112	0	-0.16492	0	-0.1825	0	-0.19775	0
53.04	-0.14514	0	-0.14771	0	-0.15198	0	-0.14917	0	-0.16296	0	-0.1864	0	-0.1958	0
53.14	-0.14514	0	-0.15747	0	-0.16174	0	-0.14917	0	-0.16296	0	-0.1864	0	-0.1958	0
53.24	-0.15491	0	-0.15747	0	-0.15198	0	-0.15894	0	-0.16296	0	-0.19617	0	-0.20557	0
53.34	-0.14514	0	-0.15234	0	-0.15271	0	-0.14917	0	-0.16492	0	-0.1864	0	-0.20557	0
53.44	-0.14124	0	-0.15552	0	-0.1637	0	-0.15894	0	-0.16101	0	-0.1825	0	-0.20166	0
53.54	-0.14514	0	-0.16138	0	-0.1637	0	-0.15894	0	-0.16492	0	-0.1864	0	-0.20947	0
53.64	-0.13538	0	-0.15161	0	-0.1637	0	-0.14917	0	-0.15906	0	-0.18054	0	-0.20557	0
53.74	-0.14514	0	-0.15161	0	-0.1637	0	-0.15894	0	-0.17468	0	-0.19812	0	-0.21533	0
53.84	-0.13538	0	-0.15161	0	-0.15906	0	-0.14917	0	-0.16492	0	-0.19812	0	-0.20557	0
53.94	-0.14514	0	-0.15161	0	-0.15198	0	-0.15894	0	-0.17468	0	-0.19812	0	-0.21729	0
54.04	-0.13538	0	-0.15161	0	-0.14807	0	-0.14917	0	-0.16492	0	-0.19812	0	-0.20752	0
54.14	-0.14319	0	-0.15161	0	-0.15198	0	-0.15503	0	-0.17078	0	-0.19421	0	-0.21338	0
54.24	-0.13733	0	-0.15161	0	-0.14221	0	-0.14917	0	-0.16492	0	-0.19812	0	-0.21729	0
54.34	-0.13342	0	-0.15161	0	-0.14221	0	-0.15112	0	-0.15515	0	-0.18835	0	-0.20752	0
54.44	-0.12756	0	-0.15161	0	-0.14221	0	-0.14722	0	-0.16492	0	-0.19812	0	-0.21729	0
54.54	-0.12756	0	-0.15161	0	-0.14221	0	-0.14136	0	-0.15515	0	-0.19812	0	-0.21338	0
54.64	-0.12756	0	-0.15161	0	-0.14221	0	-0.14136	0	-0.16492	0	-0.19812	0	-0.20752	0
54.74	-0.12756	0	-0.15161	0	-0.14417	0	-0.15503	0	-0.16101	0	-0.20789	0	-0.22119	0
54.84	-0.1178	0	-0.15161	0	-0.14417	0	-0.15112	0	-0.15515	0	-0.19812	0	-0.22705	0
54.94	-0.12756	0	-0.15161	0	-0.14417	0	-0.15112	0	-0.15515	0	-0.20789	0	-0.22705	0
55.04	-0.12756	0	-0.15161	0	-0.13831	0	-0.16089	0	-0.15515	0	-0.20789	0	-0.23291	0
55.14	-0.11194	0	-0.13599	0	-0.13245	0	-0.14526	0	-0.15125	0	-0.20398	0	-0.21143	0
55.24	-0.11585	0	-0.13989	0	-0.12268	0	-0.14917	0	-0.14539	0	-0.19812	0	-0.21533	0
55.34	-0.10608	0	-0.13013	0	-0.13245	0	-0.1355	0	-0.13562	0	-0.19812	0	-0.22119	0
55.44	-0.10608	0	-0.13403	0	-0.12732	0	-0.1394	0	-0.14539	0	-0.19812	0	-0.22705	0
55.54	-0.10217	0	-0.13989	0	-0.14026	0	-0.12964	0	-0.13562	0	-0.18835	0	-0.22705	0
55.64	-0.09631	0	-0.13599	0	-0.12463	0	-0.1355	0	-0.14539	0	-0.19812	0	-0.22315	0
55.74	-0.08655	0	-0.12036	0	-0.12073	0	-0.12378	0	-0.13562	0	-0.19812	0	-0.22119	0
55.84	-0.08264	0	-0.12036	0	-0.12463	0	-0.1355	0	-0.14148	0	-0.20398	0	-0.22315	0
55.94	-0.08655	0	-0.12036	0	-0.11487	0	-0.12573	0	-0.13562	0	-0.19812	0	-0.22705	0
56.04	-0.07678	0	-0.12231	0	-0.11023	0	-0.11011	0	-0.13562	0	-0.19812	0	-0.22705	0
56.14	-0.07214	0	-0.12158	0	-0.10315	0	-0.12109	0	-0.13098	0	-0.19348	0	-0.22241	0
56.24	-0.06506	0	-0.1106	0	-0.09924	0	-0.11987	0	-0.11804	0	-0.1864	0	-0.21924	0
56.34	-0.06506	0	-0.10669	0	-0.10315	0	-0.11597	0	-0.12	0	-0.1825	0	-0.23096	0
56.44	-0.06506	0	-0.10083	0	-0.09338	0	-0.11401	0	-0.1239	0	-0.1864	0	-0.2251	0
56.54	-0.06702	0	-0.09692	0	-0.09338	0	-0.11597	0	-0.11414	0	-0.17664	0	-0.22583	0
56.64	-0.06702	0	-0.09497	0	-0.08948	0	-0.11011	0	-0.11414	0	-0.18835	0	-0.22705	0
56.74	-0.05334	0	-0.08716	0	-0.07971	0	-0.1062	0	-0.11414	0	-0.18445	0	-0.21729	0
56.84	-0.04749	0	-0.07739	0	-0.07385	0	-0.09644	0	-0.11023	0	-0.17859	0	-0.2251	0
56.94	-0.04749	0	-0.07153	0	-0.06995	0	-0.10425	0	-0.10828	0	-0.18835	0	-0.22315	0
57.04	-0.04163	0	-0.06958	0	-0.06018	0	-0.09448	0	-0.09851	0	-0.17273	0	-0.21338	0
57.14	-0.0365	0	-0.06567	0	-0.05432	0	-0.09839	0	-0.10315	0	-0.17737	0	-0.21729	0
57.24	-0.03381	0	-0.05591	0	-0.05945	0	-0.09912	0	-0.10046	0	-0.17859	0	-0.21729	0
57.34	-0.03699	0	-0.04932	0	-0.0426	0	-0.10547	0	-0.09387	0	-0.18372	0	-0.21265	0
57.44	-0.026	0	-0.03906	0	-0.04651	0	-0.08862	0	-0.0946	0	-0.16687	0	-0.20166	0
57.54	-0.026	0	-0.05005	0	-0.04846	0	-0.09253	0	-0.09851	0	-0.18054	0	-0.20947	0
57.64	-0.02014	0	-0.04419	0	-0.04456	0	-0.09839	0	-0.0946	0	-0.17664	0	-0.21533	0
57.74	-0.026	0	-0.04614	0	-0.0426	0	-0.09448	0	-0.0907	0	-0.1864	0	-0.20752	0
57.84	-0.026	0	-0.05005	0	-0.02307	0	-0.10425	0	-0.08875	0	-0.19031	0	-0.20557	0
57.94	-0.02087	0	-0.04419	0	-0.0282	0	-0.10498	0	-0.08484	0	-0.18713	0	-0.19653	0
58.04	-0.03699	0	-0.04541	0	-0.02185	0	-0.10742	0	-0.08484	0	-0.19739	0	-0.20288	0
58.14	-0.03577	0	-0.0481	0	-0.02503	0	-0.10425	0	-0.08875	0	-0.19617	0	-0.21338	0
58.24	-0.03577	0	-0.0481	0	-0.03479	0	-0.10034	0	-0.08875	0	-0.19617	0	-0.21924	0
58.34	-0.03772	0	-0.04419	0	-0.01331	0	-0.1062	0	-0.0907	0	-0.19226	0	-0.23291	0
58.44	-0.02209	0	-0.04297	0	-0.01721	0	-0.10034	0	-0.08484	0	-0.18835	0	-0.22705	0
58.54	-0.026	0	-0.05005	0	-0.03088	0	-0.11011	0	-0.08093	0	-0.19812	0	-0.23096	0
58.64	-0.03381	0	-0.05981	0	-0.05115	0	-0.10425	0	-0.07898	0	-0.20007	0	-0.24072	0
58.74	-0.04041	0	-0.07544	0	-0.08752	0	-0.11865	0	-0.07776	0	-0.22229	0	-0.25513	0
58.84	-0.06238	0	-0.09497	0	-0.07898	0	-0.13086	0	-0.12976	0	-0.22864	0	-0.27588	0
58.94	-0.04944	0	-0.10083	0	-0.06091	0	-0.1062	0	-0.1427	0	-0.22156	0	-0.26733	0
59.04	-0.02991	0	-0.08716	0	-0.08752	0	-0.08276	0	-0.14807	0	-0.20471	0	-0.24341	0
59.14	-0.03064	0	-0.11133	0	-0.08166	0	-0.10498	0	-0.16882	0	-0.21179	0	-0.27661	0
59.24	-0.04285	0	-0.1001	0	-0.09021	0	-0.11523	0	-0.18445	0	-0.20789	0	-0.29273	0
59.34	-0.04553	0	-0.11841	0	-0.09851	0	-0.11792	0	-0.23718	0	-0.20007	0	-0.30908	0
59.44	-0.04944	0	-0.1145	0	-0.1051	0	-0.11206	0	-0.29968	0	-0.16028	0	-0.30127	0
59.54	-0.0553	0	-0.13208	0	-0.12268	0	-0.09448	0	-0.32703	0	-0.11218	0	-0.31104	0
59.64	-0.06506	0	-0.15942	0	-0.06482	0	-0.11206	0	-0.3075	0	-0.17932	0	-0.34424	0
59.74	-0.06384	0	-0.09961	0	-0.05237	0	-0.05811	0	-0.22156	0	-0.17932	0	-0.31763	0
59.84	-0.04626	0	-0.1001	0	-0.05237	0	-0.07495	0	-0.22546	0	-0.19617	0	-0.32275	0
59.94	-0.04626	0	-0.1001	0	-0.02625	0	-0.07495	0	-0.22546	0	-0.21765	0	-0.32275	0
60.04	-0.05457	0	-0.07397	0	-0.20637	2.263	-0.04883	0	-0.19934	0	-0.20203	0	-0.30835	0
60.14	-0.1698	0	-1.01807	0	-0.04468	0	-0.22791	0	0.0011	0	0.062744	0	0.039673	0
60.24	-0.16003	0	-1.01611	0	-0.04541	0	-0.224	0	0.005	0	0.062744	0	0.053345	0
60.34	-0.16003	0	-1.00049	0	-0.04199	0	-0.20837	0	0.02063	0	0.07251	0	0.059204	0
60.44	-0.15027	0	-1.00049	0	-0.02515	0	-0.21033	0	0.02063	0	0.074463	0	0.059204	0
60.54	-0.16394	0	-0.99976	0	-0.03882	0	-0.22009	0	0.016724	0	0.076416	0	0.055298	0
60.64	-0.15808	0	-0.98682	0	-0.04272	0	-0.20837	0	0.012817	0	0.07251	0	0.051392	0
60.74	-0.16785	0	-0.99658	0	-0.05249	0	-0.21814	0	0.012817	0	0.07251	0	0.051392	0
60.84	-0.15808	0	-0.98682	0	-0.04272	0	-0.21814	0	0.010864	0	0.07251	0	0.049439	0
60.94	-0.15808	0	-0.98682	0	-0.04272	0	-0.20837	0	0.010864	0	0.07251	0	0.053345	0
61.04	-0.15808	0	-0.98682	0	-0.04272	0	-0.21814	0	0.010864	0	0.07251	0	0.059204	0
61.14	-0.16199	0	-0.99072	0	-0.04858	0	-0.21228	0	0.00696	0	0.068604	0	0.055298	0
61.24	-0.15808	0	-0.98682	0	-0.05444	0	-0.21423	0	0.0011	0	0.062744	0	0.049439	0
61.34	-0.16394	0	-0.98291	0	-0.05054	0	-0.21228	0	0.0011	0	0.06665	0	0.049439	0
61.44	-0.14832	0	-0.96729	0	-0.04468	0	-0.20447	0	0.010864	0	0.07251	0	0.059204	0
61.54	-0.14832	0	-0.97705	0	-0.04468	0	-0.20837	0	0.005	0	0.07251	0	0.049439	0
61.64	-0.15808	0	-0.97705	0	-0.04468	0	-0.20837	0	0.00696	0	0.07251	0	0.049439	0
61.74	-0.14832	0	-0.96729	0	-0.04468	0	-0.19861	0	0.005	0	0.07251	0	0.049439	0
61.84	-0.15418	0	-0.96729	0	-0.03882	0	-0.19275	0	0.016724	0	0.078369	0	0.055298	0
61.94	-0.16003	0	-0.97705	0	-0.05444	0	-0.20837	0	0.0011	0	0.060791	0	0.039673	0
62.04	-0.15808	0	-0.96533	0	-0.05249	0	-0.19202	0	0.00305	0	0.062744	0	0.045532	0
62.14	-0.15808	0	-0.96533	0	-0.04272	0	-0.18494	0	0.0011	0	0.062744	0	0.051392	0
62.24	-0.14832	0	-0.95557	0	-0.04272	0	-0.17517	0	0.010864	0	0.07251	0	0.061157	0
62.34	-0.16199	0	-0.95947	0	-0.05249	0	-0.1908	0		0	0.058838	0	0.045532	0
62.44	-0.15808	0	-0.96338	0	-0.04272	0	-0.18689	0	0.0011	0	0.052979	0	0.039673	0
62.54	-0.15808	0	-0.94775	0	-0.04468	0	-0.18689	0	0.005	0	0.062744	0	0.049439	0
62.64	-0.16785	0	-0.94775	0	-0.05444	0	-0.18689	0	0.0011	0	0.052979	0	0.039673	0
62.74	-0.15418	0	-0.94775	0	-0.04468	0	-0.18689	0	0.010864	0	0.052979	0	0.043579	0
62.84	-0.15222	0	-0.9419	0	-0.04468	0	-0.18103	0	0.00696	0	0.058838	0	0.055298	0
62.94	-0.14832	0	-0.93799	0	-0.03491	0	-0.18689	0	0.010864	0	0.052979	0	0.049439	0
63.04	-0.16199	0	-0.94775	0	-0.04077	0	-0.18689	0	0.0011	0	0.045898	0	0.039673	0
63.14	-0.15613	0	-0.93604	0	-0.02319	0	-0.18103	0	0.012817	0	0.060059	0	0.051392	0
63.24	-0.16785	0	-0.93604	0	-0.03296	0	-0.17517	0	0.00696	0	0.043213	0	0.041626	0
63.34	-0.16785	0	-0.93213	0	-0.03296	0	-0.17127	0	0.012817	0	0.052979	0	0.041626	0
63.44	-0.16199	0	-0.92041	0	-0.03296	0	-0.15955	0	0.018677	0	0.053711	0	0.051392	0
63.54	-0.17371	0	-0.93213	0	-0.02905	0	-0.17127	0	0.00696	0	0.049072	0	0.043579	0
63.64	-0.15808	0	-0.92627	0	-0.02319	0	-0.15564	0	0.022583	0	0.060059	0	0.049439	0
63.74	-0.15808	0	-0.9165	0	-0.02515	0	-0.15564	0	0.02063	0	0.057617	0	0.059204	0
63.84	-0.14832	0	-0.9165	0	-0.01538	0	-0.14587	0	0.024536	0	0.074463	0	0.059204	0
63.94	-0.14832	0	-0.9165	0	-0.01538	0	-0.13611	0	0.036255	0	0.074463	0	0.059204	0
64.04	-0.14832	0	-0.9126	0	-0.02515	0	-0.14392	0	0.024536	0	0.064697	0	0.06311	0
64.14	-0.14832	0	-0.9126	0	-0.01147	0	-0.1283	0	0.036255	0	0.074463	0	0.06897	0
64.24	-0.14246	0	-0.90869	0	-0.01343	0	-0.1322	0	0.030396	0	0.070557	0	0.065064	0
64.34	-0.15808	0	-0.91846	0	-0.03101	0	-0.13806	0	0.02063	0	0.054932	0	0.059204	0
64.44	-0.16003	0	-0.91065	0	-0.01733	0	-0.14002	0	0.028442	0	0.062744	0	0.057251	0
64.54	-0.16589	0	-0.92236	0	-0.03296	0	-0.14197	0	0.012817	0	0.045166	0	0.041626	0
64.64	-0.16785	0	-0.9126	0	-0.02905	0	-0.12244	0	0.022583	0	0.049072	0	0.048218	0
64.74	-0.15808	0	-0.89697	0	-0.01343	0	-0.11658	0	0.026489	0	0.064697	0	0.070923	0
64.84	-0.15808	0	-0.89697	0	-0.01343	0	-0.10681	0	0.028442	0	0.064697	0	0.084595	0
64.94	-0.17175	0	-0.89697	0	-0.0271	0	-0.12439	0	0.018677	0	0.051025	0	0.072876	0
65.04	-0.16394	0	-0.89307	0	-0.01929	0	-0.13025	0	0.010864	0	0.049072	0	0.065064	0
65.14	-0.15418	0	-0.8833	0	0.00879	0	-0.13684	0	0.040161	0	0.07251	0	0.090454	0
65.24	-0.12683	0	-0.86182	0	0.056885	0	-0.1283	0	0.081177	0	0.099854	0	0.141235	0
65.34	-0.11707	0	-0.84033	0	0.084229	0	-0.13611	0	0.113159	0	0.114746	0	0.16272	0
65.44	-0.13855	0	-0.8689	0	0.086914	0	-0.13538	0	0.122925	0	0.106445	0	0.163452	0
65.54	-0.12683	0	-0.8606	0	0.115479	0	-0.11462	0	0.148804	0	0.111572	0	0.173706	0
65.64	-0.12683	0	-0.87158	0	0.138916	0	-0.10169	0	0.133911	0	0.115479	0	0.15686	0
65.74	-0.13074	0	-0.88135	0	0.147949	0	-0.10486	0	0.096069	0	0.099121	0	0.133423	0
65.84	-0.14441	0	-0.89111	0	0.107666	0	-0.09314	0	0.061646	0	0.084229	0	0.111206	0
65.94	-0.14636	0	-0.89111	0	0.060059	0	-0.08923	0	0.012085	0	0.082275	0	0.06897	0
66.04	-0.15222	0	-0.90674	0	0.0022	0	-0.099	0	-0.02625	0	0.07251	0	0.03186	0
66.14	-0.1366	0	-0.89697	0	-0.05713	0	-0.08923	0	-0.05042	0	0.082275	0	0.029907	0
66.24	-0.13855	0	-0.89697	0	-0.1001	0	-0.07947	0	-0.06921	0	0.082275	0	0.029907	0
66.34	-0.13855	0	-0.90088	0	-0.1521	0	-0.09314	0	-0.07703	0	0.068604	0	0.016235	0
66.44	-0.14246	0	-0.91065	0	-0.16968	0	-0.0885	0	-0.0946	0	0.058838	0	0.016235	0
66.54	-0.14832	0	-0.9165	0	-0.17944	0	-0.07751	0	-0.09851	0	0.062744	0	0.00647	0
66.64	-0.14441	0	-0.9165	0	-0.19898	0	-0.08728	0	-0.12	0	0.052979	0	-0.01306	0
66.74	-0.13269	0	-0.91455	0	-0.21729	0	-0.07556	0	-0.10828	0	0.05957	0		0
66.84	-0.12683	0	-0.90088	0	-0.25757	0	-0.07556	0	-0.10828	0	0.080322	0	0.00647	0
66.94	-0.12293	0	-0.90479	0	-0.25952	0	-0.07556	0	-0.12585	0	0.074463	0	0.00647	0
67.04	-0.11316	0	-0.89502	0	-0.24121	0	-0.0658	0	-0.1239	0	0.084229	0	0.014282	0
67.14	-0.11194	0	-0.89771	0	-0.19971	0	-0.06653	0	-0.11877	0	0.07959	0	0.00183	0
67.24	-0.11902	0	-0.89893	0	-0.14941	0	-0.06775	0	-0.1134	0	0.06665	0	0.00061	0
67.34	-0.12293	0	-0.90283	0	-0.11304	0	-0.06384	0	-0.07117	0	0.086182	0	0.00647	0
67.44	-0.13464	0	-0.90283	0	-0.07715	0	-0.04431	0	-0.05164	0	0.084229	0	0.026001	0
67.54	-0.13196	0	-0.91382	0	-0.06152	0	-0.04749	0	-0.03137	0	0.077148	0	0.040405	0
67.64	-0.11511	0	-0.89771	0	-0.04541	0	-0.04504	0	-0.01917	0	0.083496	0	0.072876	0
67.74	-0.09949	0	-0.89893	0	-0.03296	0	-0.04822	0		0	0.086182	0	0.078735	0
67.84	-0.09949	0	-0.89893	0	-0.0271	0	-0.04822	0		0	0.101807	0	0.088501	0
67.94	-0.11316	0	-0.90283	0	-0.03101	0	-0.05212	0	-0.01257	0	0.088135	0	0.074829	0
68.04	-0.11121	0	-0.89624	0	-0.04272	0	-0.0658	0	-0.02234	0	0.080322	0	0.067017	0
68.14	-0.12097	0	-0.89502	0	-0.05371	0	-0.06775	0	-0.01843	0	0.084961	0	0.067017	0
68.24	-0.11707	0	-0.88916	0	-0.04663	0	-0.05725	0	-0.02234	0	0.082275	0	0.061157	0
68.34	-0.12293	0	-0.90088	0	-0.05835	0	-0.0658	0	-0.03015	0	0.080322	0	0.059937	0
68.44	-0.10803	0	-0.88208	0	-0.04932	0	-0.05286	0		0	0.087402	0	0.081909	0
68.54	-0.10852	0	-0.87744	0	-0.03882	0	-0.04236	0	-0.01379	0	0.0979	0	0.074829	0
68.64	-0.10144	0	-0.86768	0	-0.04858	0	-0.04431	0	-0.01257	0	0.092041	0	0.065064	0
68.74	-0.11707	0	-0.8833	0	-0.06812	0	-0.05212	0	-0.0282	0	0.078369	0	0.055298	0
68.84	-0.11902	0	-0.88916	0	-0.06421	0	-0.04822	0	-0.0282	0	0.082275	0	0.049439	0
68.94	-0.10925	0	-0.8833	0	-0.0603	0	-0.04236	0	-0.02234	0	0.078369	0	0.045532	0
69.04	-0.10925	0	-0.89893	0	-0.04663	0	-0.06189	0	-0.03015	0	0.062744	0	0.029907	0
69.14	-0.1073	0	-0.89697	0	-0.03027	0	-0.05603	0	-0.01648	0	0.064697	0	0.041626	0
69.24	-0.1073	0	-0.88721	0		0	-0.05603	0		0	0.074463	0	0.041626	0
69.34	-0.1073	0	-0.90088	0		0	-0.05994	0		0	0.060791	0	0.03186	0
69.44	-0.1073	0	-0.89697	0	0.000244	0	-0.05603	0		0	0.058838	0	0.045532	0
69.54	-0.09949	0	-0.89697	0	0.015869	0	-0.05212	0		0	0.074463	0	0.055298	0
69.64	-0.08777	0	-0.89624	0	0.0022	0	-0.04236	0	0.0011	0	0.062744	0	0.051392	0
69.74	-0.08777	0	-0.90356	0	0.00146	0	-0.04114	0		0	0.063965	0	0.040894	0
69.84	-0.08191	0	-0.91455	0	-0.01343	0	-0.04163	0	-0.01453	0	0.043213	0	0.029907	0
69.94	-0.09363	0	-0.93994	0	-0.03491	0	-0.04236	0	-0.02942	0	0.017822	0	0.00452	0
70.04	-0.09167	0	-0.95166	0	-0.03296	0	-0.04626	0	-0.01843	0	0.00415	0		0
70.14	-0.09363	0	-0.95361	0	-0.05444	0	-0.05798	0	-0.02429	0		0	-0.01697	0
70.24	-0.09167	0	-0.93799	0	-0.04858	0	-0.05212	0	-0.02234	0	-0.01147	0	-0.01038	0
70.34	-0.09753	0	-0.93213	0	-0.0564	0	-0.05603	0	-0.01648	0		0	0.00647	0
70.44	-0.09753	0	-0.93213	0	-0.06226	0	-0.05994	0	-0.02625	0		0	0.00647	0
70.54	-0.09753	0	-0.9165	0	-0.06421	0	-0.05212	0	-0.02625	0	0.01001	0	0.020142	0
70.64	-0.09753	0	-0.9165	0	-0.05054	0	-0.04626	0	-0.01257	0	0.033447	0	0.041626	0
70.74	-0.09363	0	-0.9126	0	-0.05444	0	-0.04626	0	-0.01453	0	0.0354	0	0.035767	0
70.84	-0.09241	0	-0.91138	0	-0.04541	0	-0.0509	0		0	0.032715	0	0.036987	0
70.94	-0.09558	0	-0.91455	0	-0.04663	0	-0.04431	0	-0.01062	0	0.045166	0	0.039673	0
71.04	-0.08972	0	-0.90869	0	-0.04663	0	-0.03845	0	-0.02039	0	0.04126	0	0.027954	0
71.14	-0.08972	0	-0.9126	0	-0.04663	0	-0.03845	0	-0.01062	0	0.051025	0	0.03772	0
71.24	-0.08972	0	-0.90869	0	-0.04663	0	-0.02869	0	-0.01453	0	0.051025	0	0.03772	0
71.34	-0.08972	0	-0.91846	0	-0.04663	0	-0.03845	0	-0.01648	0	0.047119	0	0.027954	0
71.44	-0.08972	0	-0.90869	0	-0.04663	0	-0.02869	0	-0.01062	0	0.04126	0	0.027954	0
71.54	-0.07996	0	-0.90869	0	-0.04663	0	-0.02869	0		0	0.04126	0	0.027954	0
71.64	-0.09558	0	-0.9126	0	-0.0603	0	-0.03259	0	-0.01453	0	0.04126	0	0.018189	0
71.74	-0.08972	0	-0.91846	0	-0.06616	0	-0.02673	0		0	0.043213	0	0.029907	0
71.84	-0.08508	0	-0.91455	0	-0.0564	0	-0.02673	0	0.0011	0	0.047119	0	0.029907	0
71.94	-0.08777	0	-0.90869	0	-0.06616	0	-0.02283	0		0	0.043213	0	0.020142	0
72.04	-0.08386	0	-0.90479	0	-0.05249	0	-0.01501	0		0	0.056885	0	0.033814	0
72.14	-0.078	0	-0.90283	0	-0.05054	0	0.00061	0	0.005	0	0.058838	0	0.033814	0
72.24	-0.08777	0	-0.91846	0	-0.0564	0		0	-0.01062	0	0.052979	0	0.018189	0
72.34	-0.078	0	-0.90869	0	-0.0564	0	0.00061	0		0	0.051025	0	0.027954	0
72.44	-0.078	0	-0.90869	0	-0.0564	0	0.00061	0		0	0.051025	0	0.027954	0
72.54	-0.08777	0	-0.91846	0	-0.0564	0		0	-0.01062	0	0.051025	0	0.018189	0
72.64	-0.09363	0	-0.9126	0	-0.0603	0	-0.01306	0	-0.01453	0	0.047119	0	0.024048	0
72.74	-0.08972	0	-0.91846	0	-0.06616	0		0		0	0.04126	0	0.018189	0
72.84	-0.08972	0	-0.91846	0	-0.06616	0	-0.01892	0	-0.01062	0	0.031494	0	0.012329	0
72.94	-0.08777	0	-0.91455	0	-0.05957	0		0	0.00574	0	0.043213	0	0.020142	0
73.04	-0.09753	0	-0.9126	0	-0.06226	0	-0.01697	0	0.00305	0	0.033447	0	0.020142	0
73.14	-0.08777	0	-0.91846	0	-0.05249	0	-0.01697	0	0.00305	0	0.043213	0	0.020142	0
73.24	-0.08777	0	-0.91773	0	-0.05835	0		0	0.00891	0	0.039307	0	0.016235	0
73.34	-0.09753	0	-0.9165	0	-0.06421	0	-0.01697	0		0	0.038086	0	0.015015	0
73.44	-0.08777	0	-0.92041	0	-0.06421	0	-0.01111	0	0.0011	0	0.04126	0	0.016235	0
73.54	-0.08777	0	-0.92236	0	-0.06421	0	-0.01892	0	0.0011	0	0.033447	0	0.020142	0
73.64	-0.09363	0	-0.9165	0	-0.06421	0	-0.02405	0	0.005	0	0.037354	0	0.014282	0
73.74	-0.08191	0	-0.92041	0	-0.06421	0	-0.01111	0	0.00696	0	0.039307	0	0.016235	0
73.84	-0.08386	0	-0.92236	0	-0.06421	0	-0.01697	0	0.005	0	0.033447	0	0.020142	0
73.94	-0.09167	0	-0.92041	0	-0.06421	0	-0.01697	0		0	0.033447	0	0.010376	0
74.04	-0.08777	0	-0.92236	0	-0.06421	0	-0.01697	0	0.005	0	0.033447	0	0.010376	0
74.14	-0.08386	0	-0.90479	0	-0.05835	0	-0.01501	0	0.012817	0	0.0354	0	0.012329	0
74.24	-0.09167	0	-0.92041	0	-0.0564	0	-0.01501	0		0	0.025635	0	0.012329	0
74.34	-0.08313	0	-0.9126	0	-0.05835	0	-0.01501	0		0	0.0354	0	0.012329	0
74.44	-0.08582	0	-0.9165	0	-0.05249	0	-0.01111	0		0	0.029541	0	0.00647	0
74.54	-0.08655	0	-0.92114	0	-0.05518	0		0	0.000366	0	0.040527	0	0.017456	0
74.64	-0.08386	0	-0.91455	0	-0.0564	0	-0.01697	0		0	0.033447	0	0.012329	0
74.74	-0.09167	0	-0.92236	0	-0.05566	0	-0.01697	0		0	0.021729	0	0.014282	0
74.84	-0.08386	0	-0.91846	0	-0.05444	0	-0.01892	0		0	0.031494	0	0.012329	0
74.94	-0.078	0	-0.92236	0	-0.05835	0	-0.01306	0		0	0.027588	0	0.014282	0
75.04	-0.08777	0	-0.92432	0	-0.0603	0	-0.02478	0		0	0.025635	0	0.00842	0
75.14	-0.08191	0	-0.92236	0	-0.05835	0	-0.01306	0		0	0.027588	0	0.00842	0
75.24	-0.08582	0	-0.92432	0	-0.06421	0	-0.01892	0		0	0.031494	0	0.00842	0
75.34	-0.08386	0	-0.9126	0	-0.05835	0	-0.01892	0	0.00696	0	0.031494	0	0.014282	0
75.44	-0.08972	0	-0.92822	0	-0.07007	0	-0.01892	0		0	0.021729	0		0
75.54	-0.08386	0	-0.92627	0	-0.06226	0	-0.01697	0	0.00305	0	0.033447	0	0.00525	0
75.64	-0.08777	0	-0.92627	0	-0.05835	0	-0.02283	0	0.00305	0	0.023682	0	0.00256	0
75.74	-0.078	0	-0.92041	0	-0.05835	0	-0.01111	0		0	0.029541	0	0.012329	0
75.84	-0.08777	0	-0.93799	0	-0.0603	0	-0.02673	0		0	0.018555	0	0.00061	0
75.94	-0.07336	0	-0.93799	0	-0.05444	0	-0.01697	0	0.0011	0	0.025635	0	0.00452	0
76.04	-0.07996	0	-0.93726	0	-0.06421	0	-0.03064	0	0.0011	0	0.021729	0	0.00647	0
76.14	-0.08191	0	-0.93604	0	-0.06421	0	-0.02209	0	0.005	0	0.019775	0	0.00452	0
76.24	-0.06628	0	-0.92627	0	-0.05054	0	-0.01697	0	0.010864	0	0.0354	0	0.010376	0
76.34	-0.07605	0	-0.93604	0	-0.05835	0	-0.01697	0	0.00696	0	0.023682	0	0.00061	0
76.44	-0.078	0	-0.93604	0	-0.05054	0	-0.01697	0	0.005	0	0.033447	0	0.00061	0
76.54	-0.06897	0	-0.93091	0	-0.04932	0		0	0.00623	0	0.032715	0	0.00574	0
76.64	-0.07605	0	-0.94385	0	-0.06226	0	-0.01892	0		0	0.021729	0		0
76.74	-0.06433	0	-0.9419	0	-0.05054	0	-0.01892	0	0.00696	0	0.031494	0		0
76.84	-0.06433	0	-0.93604	0	-0.0498	0		0	0.00305	0	0.033447	0		0
76.94	-0.07214	0	-0.9458	0	-0.04663	0	-0.01697	0		0	0.033447	0		0
77.04	-0.0741	0	-0.93604	0	-0.04858	0	-0.01697	0	0.00305	0	0.033447	0		0
77.14	-0.07214	0	-0.95166	0	-0.05835	0	-0.01697	0		0	0.019775	0		0
77.24	-0.0741	0	-0.94385	0	-0.05444	0	-0.01697	0		0	0.027588	0		0
77.34	-0.06238	0	-0.9419	0	-0.05444	0	-0.01697	0	0.0011	0	0.029541	0		0
77.44	-0.0741	0	-0.95361	0	-0.05444	0	-0.01697	0		0	0.017822	0		0
77.54	-0.07214	0	-0.9419	0	-0.05835	0	-0.02087	0		0	0.029541	0		0
77.64	-0.07214	0	-0.95166	0	-0.06812	0	-0.01697	0		0	0.021729	0	-0.01306	0
77.74	-0.078	0	-0.95752	0	-0.0603	0	-0.01892	0		0	0.031494	0		0
77.84	-0.07336	0	-0.95361	0	-0.06421	0	-0.02478	0		0	0.021729	0	-0.01501	0
77.94	-0.07214	0	-0.95166	0	-0.06421	0	-0.01306	0		0	0.017822	0		0
78.04	-0.06238	0	-0.95557	0	-0.05249	0	-0.01697	0		0	0.02832	0		0
78.14	-0.06628	0	-0.95166	0	-0.05835	0	-0.01697	0		0	0.025635	0		0
78.24	-0.06702	0	-0.95044	0	-0.04736	0	-0.02161	0		0	0.034668	0	0.00183	0
78.34	-0.06824	0	-0.95752	0	-0.0603	0	-0.03381	0	-0.01648	0	0.023682	0	-0.01111	0
78.44	-0.06433	0	-0.95483	0	-0.04077	0	-0.01697	0		0	0.037354	0		0
78.54	-0.05261	0	-0.9419	0	-0.04077	0	-0.02087	0		0	0.039307	0		0
78.64	-0.06433	0	-0.95752	0	-0.0564	0	-0.03259	0		0	0.027588	0		0
78.74	-0.05261	0	-0.95752	0	-0.0459	0	-0.02087	0		0	0.039307	0		0
78.84	-0.06433	0	-0.96729	0	-0.05444	0	-0.03259	0		0	0.023682	0	-0.01697	0
78.94	-0.06238	0	-0.96143	0	-0.05444	0	-0.02087	0	0.0011	0	0.021729	0	-0.01501	0
79.04	-0.05847	0	-0.96729	0	-0.04858	0	-0.02869	0		0	0.027588	0	-0.01111	0
79.14	-0.06824	0	-0.97705	0	-0.06421	0	-0.03845	0	-0.01453	0	0.025635	0	-0.02087	0
79.24	-0.06238	0	-0.97119	0	-0.06421	0	-0.03259	0	-0.01257	0	0.027588	0	-0.02478	0
79.34	-0.07019	0	-0.97705	0	-0.05444	0	-0.03455	0		0	0.025635	0	-0.02087	0
79.44	-0.07605	0	-0.97315	0	-0.06421	0	-0.03845	0		0	0.031494	0	-0.03259	0
79.54	-0.06238	0	-0.96924	0	-0.05249	0	-0.02673	0	-0.01062	0	0.029541	0	-0.02014	0
79.64	-0.06824	0	-0.9751	0	-0.05249	0	-0.02673	0		0	0.033447	0	-0.01892	0
79.74	-0.07336	0	-0.9751	0	-0.04858	0	-0.02673	0	-0.01453	0	0.027588	0	-0.02869	0
79.84	-0.06042	0	-0.98096	0	-0.04858	0	-0.02673	0		0	0.029541	0	-0.01892	0
79.94	-0.06238	0	-0.97705	0	-0.04077	0	-0.01697	0		0	0.033447	0	-0.01892	0
80.04	-0.06042	0	-0.98682	0	-0.04468	0	-0.03064	0	-0.01257	0	0.03418	0	-0.01892	0
80.14	-0.06238	0	-0.97705	0	-0.03491	0	-0.02673	0		0	0.0354	0	-0.01892	0
80.24	-0.06116	0	-0.97778	0	-0.03564	0	-0.02747	0		0	0.034668	0	-0.01965	0
80.34	-0.06433	0	-0.98877	0	-0.04199	0	-0.04041	0	-0.01648	0	0.033447	0	-0.01697	0
80.44	-0.05847	0	-0.98291	0	-0.02905	0	-0.02991	0	-0.01453	0	0.029541	0	-0.01501	0
80.54	-0.06042	0	-0.98486	0	-0.03491	0	-0.02869	0		0	0.037354	0	-0.01697	0
80.64	-0.06042	0	-0.99268	0	-0.04468	0	-0.03259	0	-0.01257	0	0.031494	0	-0.01501	0
80.74	-0.06238	0	-0.98682	0	-0.03296	0	-0.0365	0	-0.01648	0	0.029541	0	-0.01892	0
80.84	-0.05457	0	-0.98682	0	-0.03296	0	-0.0365	0		0	0.037354	0		0
80.94	-0.06238	0	-1.00049	0	-0.03296	0	-0.04041	0	-0.01843	0	0.029541	0	-0.02087	0
81.04	-0.05457	0	-0.99268	0	-0.03296	0	-0.04236	0	-0.01843	0	0.037354	0	-0.02087	0
81.14	-0.05261	0	-0.99268	0	-0.03687	0	-0.03064	0		0	0.039307	0	-0.02014	0
81.24	-0.07214	0	-1.00244	0	-0.04272	0	-0.04626	0	-0.02234	0	0.019775	0	-0.02283	0
81.34	-0.0636	0	-1.0083	0	-0.04468	0	-0.04236	0	-0.0282	0	0.023682	0	-0.02869	0
81.44	-0.05652	0	-0.9939	0	-0.03101	0	-0.02673	0	-0.01453	0	0.027588	0	-0.01501	0
81.54	-0.04675	0	-0.99072	0	-0.02905	0	-0.03064	0	-0.01257	0	0.039307	0	-0.01306	0
81.64	-0.05652	0	-1.00635	0	-0.03101	0	-0.04626	0	-0.0282	0	0.027588	0	-0.02478	0
81.74	-0.04285	0	-0.99268	0	-0.02515	0	-0.0365	0	-0.01453	0	0.033447	0		0
81.84	-0.05139	0	-1.00122	0	-0.03564	0	-0.04114	0	-0.02307	0	0.028809	0	-0.01965	0
81.94	-0.05652	0	-1.00635	0	-0.02515	0	-0.04431	0	-0.01453	0	0.026367	0	-0.01892	0
82.04	-0.04675	0	-0.99658	0	-0.02515	0	-0.04236	0	-0.01257	0	0.039307	0		0
82.14	-0.06238	0	-1.01025	0	-0.03882	0	-0.05212	0	-0.03015	0	0.019775	0	-0.02478	0
82.24	-0.05457	0	-1.01221	0	-0.03027	0	-0.05408	0	-0.02039	0	0.027588	0	-0.01697	0
82.34	-0.0448	0	-0.99658	0	-0.02319	0	-0.03845	0	-0.01575	0	0.033447	0	-0.01111	0
82.44	-0.03308	0	-1.00244	0	-0.01733	0	-0.03845	0		0	0.033447	0	-0.01501	0
82.54	-0.05261	0	-1.0083	0	-0.03296	0	-0.05212	0	-0.02234	0	0.033447	0	-0.02478	0
82.64	-0.0448	0	-1.0083	0	-0.02319	0	-0.04358	0	-0.02429	0	0.033447	0	-0.02673	0
82.74	-0.04285	0	-1.00244	0	-0.02905	0	-0.04041	0	-0.01257	0	0.029541	0	-0.01501	0
82.84	-0.04871	0	-1.01807	0	-0.03491	0	-0.05603	0	-0.0282	0	0.023682	0	-0.03064	0
82.94	-0.05261	0	-1.01221	0	-0.03491	0	-0.04626	0	-0.01843	0	0.023682	0	-0.02478	0
83.04	-0.05457	0	-1.01416	0	-0.02515	0	-0.0365	0	-0.01843	0	0.033447	0	-0.02087	0
83.14	-0.04871	0	-1.01807	0	-0.03491	0	-0.04626	0	-0.01843	0	0.023682	0	-0.03064	0
83.24	-0.04675	0	-1.00635	0	-0.02319	0	-0.03455	0	-0.01648	0	0.023682	0	-0.02478	0
83.34	-0.05066	0	-1.02002	0	-0.03687	0	-0.05017	0	-0.03015	0	0.019775	0	-0.02283	0
83.44	-0.04675	0	-1.01611	0	-0.03296	0	-0.04626	0	-0.02625	0	0.027588	0	-0.02869	0
83.54	-0.04675	0	-1.01611	0	-0.03296	0	-0.04236	0	-0.02625	0	0.033447	0	-0.01892	0
83.64	-0.03699	0	-1.00635	0	-0.02319	0	-0.0365	0	-0.01257	0	0.043213	0	-0.02087	0
83.74	-0.0448	0	-1.01611	0	-0.03296	0	-0.0365	0	-0.01843	0	0.033447	0	-0.02087	0
83.84	-0.03381	0	-1.01099	0	-0.02783	0	-0.03137	0	-0.01331	0	0.038574	0	-0.02551	0
83.94	-0.05066	0	-1.02783	0	-0.04468	0	-0.04822	0	-0.03015	0	0.021729	0	-0.02795	0
84.04	-0.04089	0	-1.01416	0	-0.03491	0	-0.03845	0	-0.02039	0	0.031494	0	-0.02087	0
84.14	-0.04089	0	-1.01025	0	-0.03491	0	-0.03455	0	-0.02039	0	0.031494	0	-0.02087	0
84.24	-0.04089	0	-1.01025	0	-0.03101	0	-0.02869	0	-0.01648	0	0.021729	0	-0.02087	0
84.34	-0.04089	0	-1.01025	0	-0.0271	0	-0.02869	0	-0.01062	0	0.031494	0	-0.02087	0
84.44	-0.0448	0	-1.01416	0	-0.03101	0	-0.03259	0	-0.01453	0	0.021729	0	-0.02087	0
84.54	-0.04407	0	-1.01807	0	-0.02515	0	-0.02673	0	-0.01843	0	0.033447	0	-0.01892	0
84.64	-0.03699	0	-1.01807	0	-0.03491	0	-0.0365	0	-0.0282	0	0.023682	0	-0.01892	0
84.74	-0.03699	0	-1.01416	0	-0.02515	0	-0.02673	0	-0.01453	0	0.033447	0	-0.01892	0
84.84	-0.03113	0	-1.00244	0	-0.02515	0	-0.02673	0	-0.01257	0	0.029541	0	-0.01306	0
84.94	-0.04675	0	-1.01807	0	-0.02515	0	-0.02673	0	-0.01843	0	0.023682	0	-0.02869	0
85.04	-0.03699	0	-1.0083	0	-0.01538	0	-0.02869	0	-0.01843	0	0.037354	0	-0.01892	0
85.14	-0.03699	0	-1.01807	0	-0.02515	0	-0.02869	0	-0.01843	0	0.031494	0	-0.02478	0
85.24	-0.04089	0	-1.01221	0	-0.02905	0	-0.03259	0	-0.02039	0	0.037354	0	-0.01306	0
85.34	-0.04675	0	-1.02783	0	-0.03491	0	-0.03845	0	-0.02039	0	0.021729	0	-0.03064	0
85.44	-0.03699	0	-1.01807	0	-0.02124	0	-0.02869	0	-0.02039	0	0.031494	0	-0.02087	0
85.54	-0.03894	0	-1.01807	0	-0.01538	0	-0.02478	0	-0.01062	0	0.031494	0	-0.02087	0
85.64	-0.04285	0	-1.02197	0	-0.01929	0	-0.02283	0	-0.02429	0	0.027588	0	-0.03455	0
85.74	-0.04871	0	-1.02979	0	-0.02515	0	-0.02869	0	-0.02039	0	0.021729	0	-0.03064	0
85.84	-0.0448	0	-1.02515	0	-0.02515	0	-0.02869	0	-0.03015	0	0.021729	0	-0.02673	0
85.94	-0.02722	0	-1.01611	0	-0.02319	0	-0.02673	0	-0.01453	0	0.023682	0	-0.01892	0
86.04	-0.03699	0	-1.01611	0	-0.01929	0	-0.02673	0	-0.01843	0	0.023682	0	-0.01892	0
86.14	-0.02722	0	-1.01611	0	-0.01343	0	-0.02673	0		0	0.023682	0	-0.01892	0
86.24	-0.03113	0	-1.02002	0		0	-0.01697	0	-0.01257	0	0.033447	0	-0.02283	0
86.34	-0.03699	0	-1.02588	0	-0.01343	0	-0.02673	0	-0.01843	0	0.023682	0	-0.02478	0
86.44	-0.02722	0	-1.02588	0		0	-0.01697	0	-0.01843	0	0.033447	0	-0.01892	0
86.54	-0.03699	0	-1.02588	0	-0.01538	0	-0.02673	0	-0.01843	0	0.033447	0	-0.01892	0
86.64	-0.02722	0	-1.02588	0		0	-0.01697	0	-0.01843	0	0.033447	0	-0.01892	0
86.74	-0.03113	0	-1.02002	0	0.000244	0	-0.01111	0		0	0.039307	0	-0.01306	0
86.84	-0.03699	0	-1.03564	0		0	-0.02673	0	-0.02039	0	0.021729	0	-0.01892	0
86.94	-0.03699	0	-1.02197	0		0	-0.01306	0	-0.01062	0	0.031494	0	-0.02087	0
87.04	-0.03699	0	-1.02588	0		0	-0.01892	0	-0.02039	0	0.021729	0	-0.02087	0
87.14	-0.02722	0	-1.01611	0	0.00415	0		0	-0.01062	0	0.031494	0	-0.02087	0
87.24	-0.03113	0	-1.02197	0	0.000244	0	-0.01306	0	-0.01453	0	0.027588	0	-0.01501	0
87.34	-0.03699	0	-1.02783	0		0	-0.01892	0	-0.03015	0	0.026367	0	-0.03064	0
87.44	-0.04675	0	-1.03369	0	-0.01538	0	-0.01892	0	-0.03015	0	0.023682	0	-0.02673	0
87.54	-0.03503	0	-1.01611	0	0.000977	0	-0.01697	0	-0.0282	0	0.0354	0	-0.01892	0
87.64	-0.03699	0	-1.01611	0	0.00806	0		0	-0.01379	0	0.0354	0		0
87.74	-0.03308	0	-1.02588	0	0.00806	0	-0.01306	0	-0.01648	0	0.0354	0	-0.01892	0
87.84	-0.03699	0	-1.02588	0		0		0	-0.01648	0	0.025635	0	-0.01892	0
87.94	-0.03113	0	-1.02979	0	0.00415	0	-0.01111	0	-0.02039	0	0.031494	0	-0.02283	0
88.04	-0.02722	0	-1.02197	0		0		0	-0.01648	0	0.029541	0	-0.01892	0
88.14	-0.03699	0	-1.02588	0		0	-0.01697	0	-0.02625	0	0.0354	0	-0.01501	0
88.24	-0.02722	0	-1.01611	0		0		0	-0.02234	0	0.0354	0		0
88.34	-0.03699	0	-1.02588	0	0.000244	0	-0.01697	0	-0.01648	0	0.0354	0		0
88.44	-0.02722	0	-1.01611	0	0.0061	0		0		0	0.033447	0		0
88.54	-0.03699	0	-1.02588	0	0.0061	0	-0.01697	0	-0.01843	0	0.033447	0	-0.02087	0
88.64	-0.02795	0	-1.02075	0	0.011231	0		0	-0.02307	0	0.038574	0	-0.01575	0
88.74	-0.03894	0	-1.0376	0		0	-0.01892	0	-0.03015	0	0.021729	0	-0.02283	0
88.84	-0.02917	0	-1.02783	0	0.00415	0		0	-0.03015	0	0.0354	0	-0.02283	0
88.94	-0.03894	0	-1.03564	0		0	-0.01892	0	-0.03015	0	0.031494	0	-0.02283	0
89.04	-0.02722	0	-1.01807	0	0.015869	0		0	-0.0282	0	0.043213	0	-0.02087	0
89.14	-0.02722	0	-1.02783	0	0.0061	0		0	-0.0282	0	0.033447	0	-0.02087	0
89.24	-0.02722	0	-1.01807	0	0.015869	0		0	-0.02429	0	0.033447	0	-0.01111	0
89.34	-0.02722	0	-1.01807	0	0.0061	0		0	-0.01843	0	0.033447	0	-0.02087	0
89.44	-0.02136	0	-1.02197	0	0.011963	0		0	-0.01257	0	0.029541	0	-0.01501	0
89.54	-0.03503	0	-1.0376	0		0		0	-0.0282	0	0.023682	0	-0.03064	0
89.64	-0.01941	0	-1.02783	0	0.0061	0		0	-0.01843	0	0.023682	0	-0.02087	0
89.74	-0.02917	0	-1.0376	0		0		0	-0.0282	0	0.023682	0	-0.03064	0
89.84	-0.01941	0	-1.02393	0	0.0061	0		0	-0.01843	0	0.023682	0	-0.02087	0
89.94	-0.01941	0	-1.02783	0		0		0	-0.0282	0	0.027588	0	-0.02087	0
90.04	-0.02917	0	-1.02783	0		0	-0.01306	0	-0.0282	0	0.023682	0	-0.03064	0
90.14	-0.01941	0	-1.02783	0	0.013916	0	0.00256	0	-0.01453	0	0.033447	0	-0.02087	0
90.24	-0.01941	0	-1.01807	0	0.013916	0	0.012329	0	-0.01062	0	0.031494	0	-0.01697	0
90.34	-0.02332	0	-1.03174	0	0.01001	0		0	-0.01453	0	0.027588	0	-0.01501	0
90.44	-0.03894	0	-1.03369	0		0		0	-0.03015	0	0.011963	0	-0.03064	0
90.54	-0.02917	0	-1.02979	0	0.00415	0		0	-0.02039	0	0.021729	0	-0.02478	0
90.64	-0.02917	0	-1.02979	0		0		0	-0.03015	0	0.011963	0	-0.03064	0
90.74	-0.02722	0	-1.02783	0	0.0061	0	0.00256	0	-0.01843	0	0.023682	0	-0.02673	0
90.84	-0.02722	0	-1.02783	0		0		0	-0.01843	0	0.023682	0	-0.02087	0
90.94	-0.03699	0	-1.0376	0		0		0	-0.0282	0	0.013916	0	-0.03455	0
91.04	-0.02722	0	-1.02783	0	0.0061	0		0	-0.01843	0	0.023682	0	-0.03064	0
91.14	-0.02722	0	-1.0376	0		0		0	-0.01843	0	0.013916	0	-0.03064	0
91.24	-0.02722	0	-1.0376	0	0.0061	0	0.00256	0	-0.01843	0	0.023682	0	-0.03064	0
91.34	-0.02722	0	-1.0376	0		0		0	-0.01843	0	0.013916	0	-0.03064	0
91.44	-0.01746	0	-1.0376	0	0.0061	0	0.00256	0	-0.01843	0	0.023682	0	-0.02673	0
91.54	-0.02917	0	-1.0376	0	0.0061	0		0	-0.01843	0	0.017822	0	-0.03455	0
91.64	-0.01941	0	-1.0376	0	0.0061	0	0.00256	0		0	0.033447	0	-0.03064	0
91.74	-0.01941	0	-1.0376	0	0.0061	0	0.00256	0	-0.01843	0	0.033447	0	-0.04041	0
91.84	-0.02332	0	-1.0376	0	0.0061	0	0.00256	0		0	0.033447	0	-0.03064	0
91.94	-0.02917	0	-1.0376	0	0.0061	0	0.00256	0	-0.01843	0	0.033447	0	-0.02673	0
92.04	-0.01941	0	-1.03955	0	0.011963	0	0.012329	0		0	0.031494	0	-0.02087	0
92.14	-0.02917	0	-1.03955	0		0	0.00256	0		0	0.031494	0	-0.02478	0
92.24	-0.02332	0	-1.04346	0	0.0061	0	0.00842	0	-0.01453	0	0.037354	0	-0.03455	0
92.34	-0.02917	0	-1.04932	0	-0.01538	0		0	-0.02039	0	0.021729	0	-0.0365	0
92.44	-0.03894	0	-1.05908	0	-0.01538	0		0	-0.02429	0	0.021729	0	-0.04626	0
92.54	-0.02917	0	-1.05908	0	-0.01538	0	0.00256	0	-0.03015	0	0.017822	0	-0.04236	0
92.64	-0.02917	0	-1.05908	0	-0.01147	0		0	-0.03015	0	0.011963	0	-0.04236	0
92.74	-0.03894	0	-1.06885	0		0		0	-0.03015	0	0.0022	0	-0.05212	0
92.84	-0.02722	0	-1.05713	0		0	0.00452	0	-0.0282	0	0.013916	0	-0.04041	0
92.94	-0.02722	0	-1.06689	0		0	0.00452	0	-0.0282	0	0.00415	0	-0.05017	0
93.04	-0.02722	0	-1.05713	0	-0.01343	0	0.00256	0	-0.01843	0	0.013916	0	-0.04041	0
93.14	-0.02722	0	-1.06689	0	-0.01343	0	0.00256	0	-0.0282	0	0.013916	0	-0.05017	0
93.24	-0.01746	0	-1.05713	0	-0.01343	0	0.012329	0	-0.01843	0	0.013916	0	-0.04041	0
93.34	-0.02332	0	-1.06299	0		0	0.00647	0	-0.01453	0	0.017822	0	-0.04626	0
93.44	-0.02136	0	-1.05713	0		0	0.012329	0	-0.02234	0	0.013916	0	-0.04041	0
93.54	-0.01746	0	-1.05713	0	-0.01343	0	0.018189	0	-0.01843	0	0.019775	0	-0.04041	0
93.64	-0.02722	0	-1.05713	0	-0.01343	0	0.00256	0	-0.02234	0	0.013916	0	-0.04041	0
93.74	-0.02722	0	-1.06885	0	-0.01343	0	0.00256	0	-0.03796	0	0.00415	0	-0.04041	0
93.84	-0.01746	0	-1.06885	0	-0.01343	0	0.012329	0	-0.0282	0	0.013916	0	-0.04041	0
93.94	-0.02136	0	-1.06885	0	-0.01343	0	0.00256	0	-0.0282	0	0.0022	0	-0.04041	0
94.04	-0.02722	0	-1.06885	0		0	0.012329	0	-0.0282	0	0.011963	0	-0.03064	0
94.14	-0.02722	0	-1.06885	0	-0.01538	0	0.00256	0	-0.0282	0	0.011963	0	-0.03064	0
94.24	-0.01746	0	-1.05908	0		0	0.012329	0	-0.03284	0	0.011963	0	-0.03064	0
94.34	-0.01746	0	-1.06885	0		0	0.00842	0	-0.03992	0	0.011963	0	-0.03064	0
94.44	-0.03308	0	-1.06885	0	-0.01538	0		0	-0.04968	0	0.011963	0	-0.04236	0
94.54	-0.02917	0	-1.05908	0		0	0.00256	0	-0.03992	0	0.011963	0	-0.03259	0
94.64	-0.02917	0	-1.05908	0		0	0.00256	0	-0.03992	0	0.011963	0	-0.03259	0
94.74	-0.02917	0	-1.05908	0	-0.01929	0		0	-0.03992	0	0.011963	0	-0.0365	0
94.84	-0.02332	0	-1.04346	0		0	0.00842	0	-0.03601	0	0.017822	0	-0.0365	0
94.94	-0.02209	0	-1.0376	0		0	0.014282	0	-0.03015	0	0.023682	0	-0.03064	0
95.04	-0.02917	0	-1.01807	0	-0.01343	0	0.014282	0	-0.03015	0	0.019775	0	-0.03064	0
95.14	-0.02917	0	-0.97705	0		0	0.014282	0	-0.03406	0	0.013916	0	-0.03064	0
95.24	-0.02917	0	-0.94775	0		0	0.014282	0	-0.03992	0	0.013916	0	-0.03064	0
95.34	-0.02917	0	-0.91846	0	-0.01343	0	0.014282	0	-0.03992	0	0.013916	0	-0.03064	0
95.44	-0.02332	0	-0.87744	0		0	0.00769	0	-0.03015	0	0.013916	0	-0.03455	0
95.54	-0.03503	0	-0.83838	0	-0.01147	0	0.00452	0	-0.03992	0	0.017822	0	-0.0365	0
95.64	-0.02917	0	-0.80713	0		0	0.010376	0	-0.03992	0	0.023682	0	-0.03064	0
95.74	-0.02332	0	-0.76807	0		0	0.020142	0	-0.03015	0	0.023682	0	-0.02087	0
95.84	-0.02917	0	-0.729	0		0	0.00647	0	-0.04382	0	0.019775	0	-0.03064	0
95.94	-0.02454	0	-0.69312	0		0	0.00525	0	-0.04504	0	0.018555	0	-0.026	0
96.04	-0.03113	0	-0.65674	0	-0.01343	0	0.012329	0	-0.04187	0	0.015869	0	-0.01892	0
96.14	-0.02722	0	-0.61768	0		0	0.022095	0	-0.03796	0	0.025635	0	-0.01306	0
96.24	-0.02722	0	-0.58643	0		0	0.012329	0	-0.03796	0	0.025635	0	-0.02869	0
96.34	-0.02722	0	-0.56104	0		0	0.012329	0	-0.04773	0	0.025635	0	-0.02869	0
96.44	-0.01746	0	-0.52588	0		0	0.018189	0	-0.04187	0	0.020996	0	-0.01892	0
96.54	-0.03113	0	-0.49658	0	-0.01343	0	0.012329	0	-0.04773	0	0.018555	0	-0.01892	0
96.64	-0.03699	0	-0.45752	0	-0.01343	0	0.00256	0	-0.05164	0	0.020996	0	-0.03259	0
96.74	-0.04089	0	-0.43018	0	-0.01343	0	0.00256	0	-0.06726	0	0.018555	0	-0.03845	0
96.84	-0.03308	0	-0.39307	0		0	0.016235	0	-0.05359	0	0.022949	0	-0.02478	0
96.94	-0.02722	0	-0.34619	0	-0.01538	0	0.018189	0	-0.05164	0	0.021729	0	-0.01892	0
97.04	-0.03699	0	-0.31299	0	-0.01147	0	0.00647	0	-0.05359	0	0.025635	0	-0.02869	0
97.14	-0.02722	0	-0.26221	0	0.000244	0	0.018189	0	-0.05164	0	0.027588	0	-0.01892	0
97.24	-0.03113	0	-0.23682	0		0	0.012329	0	-0.0575	0	0.021729	0	-0.01892	0
97.34	-0.03308	0	-0.19385	0	-0.01538	0	0.012329	0	-0.05359	0	0.021729	0	-0.01892	0
97.44	-0.04089	0	-0.16065	0	-0.01538	0	0.00256	0	-0.06213	0	0.021729	0	-0.02869	0
97.54	-0.03113	0	-0.12158	0		0	0.018189	0	-0.05359	0	0.037354	0	-0.01306	0
97.64	-0.02527	0	-0.08643	0		0	0.020142	0	-0.05164	0	0.029541	0	-0.01184	0
97.74	-0.02991	0	-0.08057	0	-0.01733	0	0.014282	0	-0.0575	0	0.023682	0	-0.01892	0
97.84	-0.03308	0	-0.08252	0	-0.01929	0	0.014282	0	-0.05359	0	0.023682	0	-0.01501	0
97.94	-0.02917	0	-0.06689	0		0	0.014282	0	-0.05359	0	0.023682	0		0
98.04	-0.03308	0	-0.05981	0	-0.01538	0	0.014282	0	-0.05945	0	0.023682	0		0
98.14	-0.03503	0	-0.06299	0	-0.02515	0	0.014282	0	-0.05945	0	0.013916	0	-0.01697	0
98.24	-0.02917	0	-0.05713	0	-0.02515	0	0.014282	0	-0.05945	0	0.013916	0	-0.01501	0
98.34	-0.02332	0	-0.04736	0	-0.01929	0	0.014282	0	-0.06335	0	0.019775	0	-0.01111	0
98.44	-0.03503	0	-0.04736	0	-0.02124	0	0.01355	0	-0.06531	0	0.017822	0	-0.01111	0
98.54	-0.02917	0	-0.04736	0	-0.01929	0	0.012329	0	-0.06335	0	0.019775	0	-0.02087	0
98.64	-0.02917	0	-0.04346	0	-0.02124	0	0.012329	0	-0.07507	0	0.00806	0	-0.01697	0
98.74	-0.01941	0	-0.03174	0	-0.01929	0	0.010376	0	-0.06335	0	0.023682	0		0
98.84	-0.02332	0	-0.0376	0	-0.02515	0	0.00647	0	-0.06921	0	0.019775	0	-0.01111	0
98.94	-0.03894	0	-0.0376	0	-0.02515	0	0.00061	0	-0.07312	0	0.00415	0	-0.01111	0
99.04	-0.02454	0	-0.0271	0	-0.01465	0	0.011108	0	-0.07434	0	0.013916	0	-0.01038	0
99.14	-0.02136	0	-0.01611	0	-0.02319	0	0.012329	0	-0.0719	0	0.013916	0		0
99.24	-0.02332	0	-0.01221	0	-0.02319	0	0.00256	0	-0.07507	0	0.017822	0		0
99.34	-0.02136	0		0	-0.02319	0	0.00256	0	-0.07898	0	0.01001	0		0
99.44	-0.02722	0		0	-0.01343	0	0.012329	0	-0.07312	0	0.013916	0		0
99.54	-0.02332	0		0	-0.01343	0	0.012329	0	-0.07507	0	0.013916	0		0
99.64	-0.02136	0	0.00342	0	-0.02319	0	0.00256	0	-0.07312	0	0.013916	0		0
99.74	-0.02209	0	0.00928	0	-0.01733	0	0.00842	0	-0.06921	0	0.019775	0	0.00061	0
99.84	-0.02527	0	0.01709	0	-0.01929	0	0.00647	0	-0.06531	0	0.0061	0	0.00452	0
99.94	-0.02917	0	0.022949	0	-0.01343	0	0.00842	0	-0.07312	0	0.00806	0		0
100.04	-0.02917	0	0.01709	0	-0.02393	0		0	-0.07507	0	0.0061	0		0
100.14	-0.01941	0	0.028809	0	-0.01538	0	0.012329	0	-0.06335	0	0.017822	0	0.00842	0
100.24	-0.01941	0	0.026856	0	-0.01147	0	0.011597	0	-0.06531	0	0.0061	0	0.012329	0
100.34	-0.01941	0	0.032715	0		0	0.010376	0	-0.05945	0	0.00806	0	0.014282	0
100.44	-0.02332	0	0.032715	0		0	0.020142	0	-0.06335	0	0.011963	0	0.00842	0
100.54	-0.02527	0	0.032715	0	-0.01538	0	0.020142	0	-0.06531	0	0.011963	0	0.012329	0
100.64	-0.02332	0	0.032715	0	-0.01538	0	0.010376	0	-0.06335	0	0.011963	0	0.014282	0
100.74	-0.02917	0	0.032715	0	-0.01929	0	0.010376	0	-0.06921	0	0.0022	0		0
100.84	-0.02917	0	0.036621	0	-0.02124	0	0.010376	0	-0.07507	0	0.00146	0	0.00256	0
100.94	-0.01746	0	0.037842	0		0	0.022095	0	-0.0614	0	0.011963	0	0.020142	0
101.04	-0.02722	0	0.030762	0	-0.01929	0	0.018189	0	-0.06726	0	0.00806	0	0.016235	0
101.14	-0.02649	0	0.0354	0	-0.02051	0	0.0072	0	-0.06726	0		0	0.00525	0
101.24	-0.02527	0	0.042481	0	-0.01733	0	0.010376	0	-0.07898	0	0.000244	0	0.012329	0
101.34	-0.0155	0	0.04834	0	-0.01343	0	0.014282	0	-0.06921	0	0.00415	0	0.018189	0
101.44	-0.0155	0	0.036621	0	-0.01929	0	0.014282	0	-0.06921	0	0.00806	0	0.016235	0
101.54	-0.0155	0	0.042481	0	-0.01733	0	0.014282	0	-0.06921	0	0.000244	0	0.022095	0
101.64	-0.01038	0	0.052246	0	-0.01343	0	0.014282	0	-0.06335	0	0.00415	0	0.027954	0
101.74	-0.02722	0	0.038574	0	-0.01733	0	0.010376	0	-0.06921	0	0.00415	0	0.010376	0
101.84	-0.02332	0	0.036621	0	-0.02905	0	0.00842	0	-0.07507	0	0.00415	0	0.014282	0
101.94	-0.02136	0	0.042481	0	-0.02319	0	0.00061	0	-0.07312	0	0.00415	0	0.016235	0
102.04	-0.01746	0	0.052246	0	-0.01343	0	0.00452	0	-0.06921	0	0.00415	0	0.020142	0
102.14	-0.01746	0	0.04834	0	-0.01807	0	0.00452	0	-0.06921	0	0.00415	0	0.010376	0
102.24	-0.01355	0	0.036621	0	-0.02124	0	0.00842	0	-0.07898	0	0.00415	0	0.014282	0
102.34	-0.01355	0	0.052246	0	-0.01538	0	0.00964	0	-0.06921	0	0.013916	0	0.029907	0
102.44	-0.01941	0	0.052246	0	-0.01929	0	0.00256	0	-0.06921	0	0.000244	0	0.026001	0
102.54	-0.02332	0	0.042481	0	-0.02515	0	0.00256	0	-0.06921	0		0	0.010376	0
102.64	-0.02527	0	0.046387	0	-0.02124	0	0.00647	0	-0.07898	0		0	0.014282	0
102.74		0	0.058106	0	-0.01538	0	0.018189	0	-0.06921	0	0.01001	0	0.029907	0
102.84	-0.01355	0	0.042481	0	-0.01929	0	0.00061	0	-0.06921	0		0	0.025269	0
102.94	-0.02527	0	0.046387	0	-0.02124	0	0.00452	0	-0.06921	0		0	0.012329	0
103.04	-0.01941	0	0.052246	0	-0.02515	0	0.010376	0	-0.06921	0		0	0.018189	0
103.14	-0.01355	0	0.062012	0	-0.01538	0	0.00647	0	-0.06921	0	0.0022	0	0.027954	0
103.24	-0.01941	0	0.058106	0	-0.01929	0	0.00061	0	-0.07312	0		0	0.027954	0
103.34	-0.0155	0	0.046387	0	-0.02124	0	0.00452	0	-0.07507	0		0	0.027954	0
103.44	-0.01355	0	0.062012	0		0	0.010376	0	-0.05945	0	0.000244	0	0.027954	0
103.54	-0.01941	0	0.062012	0	-0.01538	0	0.00647	0	-0.05945	0	0.000244	0	0.027954	0
103.64	-0.0155	0	0.062012	0	-0.01538	0	0.00452	0	-0.06531	0	0.000244	0	0.027954	0
103.74	-0.01355	0	0.062012	0	-0.01538	0	0.00061	0	-0.05945	0		0	0.027954	0
103.84	-0.01941	0	0.062012	0	-0.01538	0	0.00061	0	-0.06335	0		0	0.018189	0
103.94	-0.01746	0	0.063965	0		0	0.00842	0	-0.0575	0	0.0022	0	0.029907	0
104.04	-0.01282	0	0.068604	0	-0.01855	0	0.0072	0	-0.05286	0	0.00293	0	0.03064	0
104.14		0	0.071777	0	-0.01147	0	0.00452	0	-0.05554	0		0	0.03186	0
104.24		0	0.075684	0		0	0.014282	0	-0.04578	0	0.00415	0	0.03186	0
104.34		0	0.075684	0		0	0.010376	0	-0.04578	0	0.00415	0	0.027954	0
104.44	-0.0155	0	0.065918	0	-0.02319	0	0.00452	0	-0.04578	0	0.00415	0	0.022095	0
104.54	-0.0155	0	0.065918	0	-0.02319	0		0	-0.05554	0	0.00415	0	0.022095	0
104.64		0	0.075684	0	-0.01343	0	0.00452	0	-0.04578	0	0.01001	0	0.03186	0
104.74	-0.0155	0	0.075684	0	-0.01343	0		0	-0.04578	0		0	0.022095	0
104.84	-0.0155	0	0.071777	0	-0.01343	0		0	-0.04578	0		0	0.022095	0
104.94		0	0.075684	0	-0.01343	0	0.00452	0	-0.03601	0	0.00415	0	0.03186	0
105.04	-0.01038	0	0.075684	0	-0.01733	0	0.00452	0	-0.04578	0	0.00415	0	0.027954	0
105.14	-0.01355	0	0.07959	0	-0.01929	0		0	-0.04651	0		0	0.014282	0
105.24		0	0.095215	0	-0.01343	0	0.010376	0	-0.03796	0	0.00415	0	0.029907	0
105.34		0	0.095215	0	-0.01343	0	0.00452	0	-0.03796	0	0.00415	0	0.029907	0
105.44		0	0.078857	0	-0.01343	0		0	-0.03796	0	0.00415	0	0.020142	0
105.54		0	0.085449	0	-0.01416	0	0.00647	0	-0.02429	0	0.00415	0	0.033814	0
105.64		0	0.091309	0	-0.01538	0	0.012329	0	-0.01843	0	0.00415	0	0.035767	0
105.74		0	0.091309	0	-0.01538	0	0.012329	0	-0.03406	0	0.00415	0	0.020142	0
105.84	0.00208	0	0.101074	0	-0.01538	0	0.018189	0	-0.03015	0	0.00415	0	0.029907	0
105.94		0	0.091309	0	-0.01538	0	0.00256	0	-0.03015	0	0.00415	0	0.029907	0
106.04		0	0.091309	0	-0.01538	0	0.00647	0	-0.03015	0	0.00415	0	0.020142	0
106.14		0	0.091309	0	-0.01538	0	0.012329	0	-0.03015	0	0.000244	0	0.020142	0
106.24	0.00208	0	0.101074	0		0	0.00842	0	-0.03015	0		0	0.026001	0
106.34	0.00208	0	0.091309	0	-0.01538	0	0.00256	0	-0.03015	0		0	0.010376	0
106.44		0	0.091309	0	-0.01538	0	0.00256	0	-0.03015	0		0	0.010376	0
106.54		0	0.091309	0	-0.01538	0		0	-0.03015	0		0	0.010376	0
106.64	0.00598	0	0.093262	0	-0.01343	0	0.00452	0	-0.01843	0	0.0061	0	0.022095	0
106.74		0	0.093262	0	-0.01343	0	0.00842	0	-0.0282	0	0.0061	0	0.012329	0
106.84		0	0.093262	0	-0.01343	0	0.00452	0	-0.0282	0		0	0.012329	0
106.94	0.00208	0	0.103027	0		0	0.014282	0	-0.01843	0	0.00415	0	0.022095	0
107.04	0.00208	0	0.093262	0		0	0.014282	0	-0.01843	0	0.00415	0	0.012329	0
107.14		0	0.093262	0		0	0.00452	0	-0.0282	0	0.00415	0	0.012329	0
107.24	0.00208	0	0.093262	0		0	0.014282	0	-0.01843	0	0.00415	0	0.022095	0
107.34		0	0.089356	0		0	0.010376	0	-0.02234	0	0.000244	0	0.00842	0
107.44	0.00598	0	0.083496	0		0	0.00452	0	-0.0282	0	0.00415	0	0.012329	0
107.54	0.00208	0	0.083496	0		0	0.00452	0	-0.0282	0		0	0.012329	0
107.64	0.00208	0	0.083496	0	-0.01343	0		0	-0.0282	0		0	0.00256	0
107.74	0.011841	0	0.083496	0		0	0.00452	0	-0.01843	0	0.00415	0	0.012329	0
107.84	0.00208	0	0.083496	0		0	0.00452	0	-0.0282	0		0	0.012329	0
107.94	0.011841	0	0.081543	0		0	0.00256	0	-0.01843	0	0.00806	0	0.022095	0
108.04	0.00208	0	0.081543	0		0	0.00256	0	-0.01453	0	0.013916	0	0.010376	0
108.14	0.00208	0	0.076416	0	-0.01343	0	0.00647	0		0	0.00415	0	0.010376	0
108.24	0.012573	0	0.089356	0		0	0.018189	0	-0.01257	0	0.01001	0	0.010376	0
108.34	0.00403	0	0.073731	0		0	0.00256	0	-0.01843	0	0.00415	0	0.00647	0
108.44	0.013794	0	0.083496	0		0	0.012329	0		0	0.00415	0	0.014282	0
108.54	0.013794	0	0.073731	0		0	0.012329	0		0	0.00415	0	0.016235	0
108.64	0.00403	0	0.073731	0		0	0.00256	0		0		0	0.00452	0
108.74	0.013794	0	0.083496	0	0.000244	0	0.012329	0	0.0011	0	0.00806	0	0.020142	0
108.84	0.013794	0	0.073731	0	0.0061	0	0.012329	0		0	0.013916	0	0.010376	0
108.94		0	0.069092	0		0	0.00183	0	-0.01331	0		0	0.00574	0
109.04	0.00208	0	0.063965	0		0	0.012329	0		0	0.00415	0	0.010376	0
109.14	0.00208	0	0.054199	0		0	0.012329	0		0	0.00415	0	0.00061	0
109.24		0	0.054199	0	-0.01343	0	0.00256	0		0		0	0.00061	0
109.34	0.00208	0	0.058106	0		0	0.012329	0	0.0011	0	0.0022	0	0.00061	0
109.44	0.00208	0	0.052246	0		0	0.012329	0	0.0011	0	0.0022	0	0.00452	0
109.54		0	0.052246	0		0	0.00256	0	0.0011	0		0	0.010376	0
109.64		0	0.04834	0		0	0.00842	0	0.00696	0	0.0022	0	0.00647	0
109.74		0	0.042481	0		0		0		0	0.0022	0	0.00061	0
109.84		0	0.042481	0		0	0.00256	0	0.0011	0	0.0022	0	0.00061	0
109.94	0.00208	0	0.032715	0		0	0.00256	0	0.0011	0	0.0022	0	0.00061	0
110.04	0.00208	0	0.042481	0	0.00415	0	0.00256	0	0.010864	0	0.011963	0	0.010376	0
110.14	0.00208	0	0.032715	0		0	0.00256	0	0.0011	0	0.0022	0	0.010376	0
110.24		0	0.019043	0		0		0	0.0011	0		0		0
110.34		0	0.026856	0		0		0	0.010864	0		0		0
110.44		0	0.022949	0	-0.01538	0	0.00256	0	0.010864	0		0	-0.01111	0
110.54		0	0.013184	0	-0.01538	0	0.00256	0	0.010864	0	0.0022	0		0
110.64		0	0.022949	0		0	0.00061	0	0.010864	0	0.0022	0	0.00842	0
110.74		0	0.013184	0	-0.01147	0	0.00061	0	0.010864	0	0.0022	0		0
110.84		0	0.00146	0		0	0.00061	0	0.010864	0		0		0
110.94	0.00208	0	0.011231	0	0.00415	0	0.010376	0	0.02063	0	0.0022	0		0
111.04	0.00208	0	0.00146	0		0	0.00061	0	0.02063	0	0.0022	0		0
111.14		0		0		0		0	0.00696	0		0		0
111.24		0		0		0	0.00256	0	0.012817	0	0.00415	0		0
111.34		0	-0.01611	0		0		0	0.012817	0	0.00415	0		0
111.44	0.00208	0	-0.01611	0		0	0.00256	0	0.022583	0	0.0022	0	0.00061	0
111.54	0.00208	0	-0.01611	0		0	0.00256	0	0.00891	0	0.0022	0		0
111.64		0	-0.02588	0	-0.01343	0		0	0.00696	0	0.0022	0		0
111.74		0	-0.03564	0	-0.02319	0		0	0.012817	0	0.0022	0		0
111.84	0.00208	0	-0.02588	0	-0.01343	0		0	0.022583	0	0.0022	0		0
111.94	-0.0116	0	-0.03955	0	-0.01343	0	-0.01111	0	0.018677	0		0	-0.01306	0
112.04	-0.01746	0	-0.04541	0	-0.01733	0	-0.02673	0	0.00891	0		0	-0.01892	0
112.14		0	-0.04346	0	-0.01929	0	-0.01697	0	0.00305	0		0	-0.01892	0
112.24		0	-0.04736	0	-0.01343	0	-0.01306	0	0.00305	0		0	-0.01892	0
112.34	-0.01746	0	-0.05713	0	-0.01343	0	-0.01697	0	0.00305	0		0	-0.01892	0
112.44		0	-0.04736	0		0		0	0.012817	0		0	-0.02087	0
112.54		0	-0.06104	0	-0.01343	0		0	0.00305	0		0	-0.02087	0
112.64	-0.01746	0	-0.06299	0	-0.01343	0	-0.02087	0	0.00305	0		0	-0.02478	0
112.74		0	-0.06104	0		0	-0.01697	0	0.012817	0		0	-0.03064	0
112.84		0	-0.07275	0	-0.01147	0	-0.01306	0	0.016724	0		0	-0.02673	0
112.94		0	-0.06689	0		0	-0.01697	0	0.010864	0		0	-0.03064	0
113.04	0.00208	0	-0.06689	0	0.00415	0	-0.01111	0	0.02063	0		0	-0.02087	0
113.14		0	-0.06689	0		0	-0.01697	0	0.015991	0		0	-0.02087	0
113.24		0	-0.08057	0		0	-0.01697	0	0.00891	0		0	-0.03064	0
113.34		0	-0.09424	0	-0.01147	0	-0.02478	0	0.00305	0	-0.01343	0	-0.02673	0
113.44	0.00208	0	-0.07861	0	0.00415	0		0	0.018677	0	0.0022	0	-0.02087	0
113.54	0.00208	0	-0.08838	0	0.00415	0		0	0.018677	0	0.0022	0	-0.02087	0
113.64	0.00403	0	-0.09033	0	0.015869	0	-0.01111	0	0.030396	0	0.000244	0		0
113.74	0.00403	0	-0.10596	0	0.015869	0	-0.01697	0	0.02063	0		0	-0.02283	0
113.84	0.00793	0	-0.11182	0	0.019775	0	-0.01306	0	0.024536	0	-0.01147	0	-0.02478	0
113.94	0.011841	0	-0.10596	0	0.0354	0		0	0.040161	0	0.00415	0		0
114.04	0.011841	0	-0.11572	0	0.031494	0		0	0.030396	0	0.00415	0	-0.01892	0
114.14	0.00208	0	-0.12549	0	0.025635	0		0	0.026489	0		0	-0.01892	0
114.24	0.011841	0	-0.12549	0	0.0354	0		0	0.02063	0	0.0022	0	-0.01892	0
114.34	0.00208	0	-0.14697	0	0.039307	0		0	0.02063	0		0	-0.01892	0
114.44	0.011841	0	-0.14697	0	0.054932	0	0.00256	0	0.030396	0	0.0022	0	-0.01501	0
114.54	0.011841	0	-0.1665	0	0.054932	0	0.00256	0	0.030396	0	0.0022	0		0
114.64	0.00208	0	-0.18604	0	0.045166	0	0.00256	0	0.02063	0		0		0
114.74	0.011841	0	-0.19775	0	0.051025	0	0.00256	0	0.030396	0	0.0022	0		0
114.84	0.011841	0	-0.20752	0	0.045166	0		0	0.030396	0		0	-0.01697	0
114.94	0.015747	0	-0.21729	0	0.054932	0	0.00256	0	0.030396	0	0.0022	0		0
115.04	0.021606	0	-0.23682	0	0.054932	0	0.00256	0	0.026489	0	0.0022	0		0
115.14	0.021606	0	-0.25635	0	0.045166	0		0	0.02063	0		0	-0.01501	0
115.24	0.021606	0	-0.2583	0	0.054932	0	0.00256	0	0.030396	0	0.0022	0	-0.01111	0
115.34	0.021606	0	-0.27783	0	0.054932	0		0	0.030396	0		0	-0.01111	0
115.44	0.031372	0	-0.2876	0	0.064697	0	0.00256	0	0.030396	0	0.0022	0	-0.01111	0
115.54	0.021606	0	-0.29736	0	0.064697	0		0	0.030396	0	0.0022	0	-0.01111	0
115.64	0.021606	0	-0.3169	0	0.060791	0		0	0.02063	0		0	-0.01111	0
115.74	0.025513	0	-0.32275	0	0.049072	0		0	0.024536	0		0	-0.01697	0
115.84	0.031372	0	-0.31885	0	0.064697	0		0	0.036255	0	0.011963	0		0
115.94	0.031372	0	-0.34302	0	0.064697	0		0	0.030396	0		0	-0.01111	0
116.04	0.019653	0	-0.35986	0	0.060059	0		0	0.018677	0		0	-0.02087	0
116.14	0.031372	0	-0.37158	0	0.064697	0		0	0.030396	0	0.00415	0		0
116.24	0.032105	0	-0.38257	0	0.069336	0	-0.01428	0	0.031128	0		0		0
116.34	0.033325	0	-0.37549	0	0.086182	0		0	0.042114	0	0.013916	0	0.00256	0
116.44	0.037231	0	-0.39697	0	0.090088	0		0	0.046021	0	0.013916	0	0.00647	0
116.54	0.033325	0	-0.40674	0	0.095947	0		0	0.05188	0	0.00415	0	0.00256	0
116.64	0.033325	0	-0.4126	0	0.095947	0		0	0.046021	0	0.00806	0	0.00647	0
116.74	0.02356	0	-0.42041	0	0.095947	0	0.00256	0	0.047974	0	0.01001	0	0.00842	0
116.84	0.037231	0	-0.42236	0	0.105713	0	0.00256	0	0.046021	0	0.00806	0	0.00647	0
116.94	0.046997	0	-0.42627	0	0.105713	0	0.00256	0	0.055786	0	0.017822	0	0.016235	0
117.04	0.052856	0	-0.44385	0	0.119385	0	0.00256	0	0.055786	0	0.013916	0	0.026001	0
117.14	0.043091	0	-0.45166	0	0.121338	0		0	0.057739	0	0.013916	0	0.015503	0
117.24	0.056763	0	-0.45752	0	0.125244	0	0.00256	0	0.05188	0	0.023682	0	0.018189	0
117.34	0.066528	0	-0.47705	0	0.12915	0		0	0.055786	0	0.017822	0	0.00842	0
117.44	0.071655	0	-0.48755	0	0.13501	0		0	0.060913	0	0.022949	0	0.012329	0
117.54	0.075073	0	-0.4978	0	0.149414	0	0.011108	0	0.064331	0	0.022461	0	0.028687	0
117.64	0.08606	0	-0.51807	0	0.170166	0	0.00647	0	0.075317	0	0.027588	0	0.027954	0
117.74	0.099731	0	-0.54736	0	0.179932	0	0.016235	0	0.088989	0	0.037354	0	0.043579	0
117.84	0.11145	0	-0.56104	0	0.20459	0	0.03186	0	0.096802	0	0.056885	0	0.049439	0
117.94	0.101685	0	-0.60474	0	0.19751	0	0.022095	0	0.088989	0	0.052979	0	0.043579	0
118.04	0.116089	0	-0.6228	0	0.223633	0	0.036499	0	0.115112	0	0.067383	0	0.054077	0
118.14	0.11731	0	-0.66065	0	0.236572	0	0.042847	0	0.126099	0	0.063965	0	0.064331	0
118.24	0.122437	0	-0.71338	0	0.246338	0	0.039673	0	0.122192	0	0.062744	0	0.072876	0
118.34	0.109497	0	-0.75244	0	0.256104	0	0.051392	0	0.117554	0	0.054932	0	0.061157	0
118.44	0.118042	0	-0.8169	0	0.265137	0	0.055298	0	0.102661	0	0.037354	0	0.057251	0
118.54	0.130249	0	-0.86963	0	0.282227	0	0.047485	0	0.112427	0	0.0354	0	0.067017	0
118.64	0.119995	0	-0.87549	0	0.301025	0	0.027954	0	0.104614	0	0.027588	0	0.065064	0
118.74	0.121216	0	-0.88721	0	0.320557	0	0.027954	0	0.099487	0	0.027588	0	0.057251	0
118.84	0.103638	0	-0.9126	0	0.318604	0	0.026001	0	0.073364	0	0.00415	0	0.029907	0
118.94	0.078247	0	-0.92041	0	0.345947	0	0.036499	0	0.079224	0	-0.01147	0	0.016968	0
119.04	0.074341	0	-0.90674	0	0.382324	0	0.045532	0	0.085083	0	-0.02319	0	0.00964	0
119.14	0.059937	0	-0.9126	0	0.377197	0	0.029175	0	0.055054	0	-0.03955	0	-0.02283	0
119.24	0.059448	0	-0.92944	0	0.3479	0	0.015015	0	0.036987	0	-0.06348	0	-0.05212	0
119.34	0.032593	0	-0.94653	0	0.336182	0		0	0.019898	0	-0.09424	0	-0.07751	0
119.44	0.013794	0	-0.97119	0	0.318604	0		0	-0.02112	0	-0.12866	0	-0.10169	0
119.54	0.021606	0	-0.95557	0	0.319824	0	0.012329	0	-0.03992	0	-0.13916	0	-0.11072	0
119.64	0.073242	0	-0.9458	0	0.301025	0	0.015137	0	-0.05554	0	-0.14429	0	-0.13489	0
119.74	0.067627	0	-0.97009	0	0.269775	0	-0.01074	0	-0.10523	0	-0.17749	0	-0.1897	0
119.84	0.015747	0	-0.98486	0	0.293213	0	-0.05212	0	-0.10437	0	-0.14819	0	-0.1842	0
119.94	0.00916	0	-1.00708	0	0.283447	0	-0.07629	0	-0.11292	0	-0.15088	0	-0.15833	0
120.04	0.00916	0	-1.00708	0	0.283447	0	-0.07629	0	-0.11292	0	-0.15088	0	-0.15833	0
120.14	-0.01038	0	-1.01099	0	0.283447	0	-0.07825	0	-0.11292	0	-0.15088	0	-0.15833	0
120.24	0.423462	0	0.792236	0	1.14124	0	1.43018	0	5.32544	0	2.08044	0	0.987549	0
120.34	0.417603	0	0.790283	0	1.12952	0	1.41455	0	5.31372	0	2.06677	0	0.977783	0
120.44	0.415649	0	0.792236	0	1.13538	0	1.41455	0	5.31958	0	2.06799	0	0.987549	0
120.54	0.405884	0	0.774658	0	1.12561	0	1.40479	0	5.30981	0	2.05115	0	0.977783	0
120.64	0.415649	0	0.784424	0	1.12561	0	1.40479	0	5.30981	0	2.04602	0	0.977783	0
120.74	0.41565	0	0.784424	0	1.12561	0	1.40479	0	5.30981	0	2.04846	0	0.973877	0
120.84	0.415649	0	0.780518	0	1.12561	0	1.40283	0	5.30786	0	2.04602	0	0.968018	0
120.94	0.415649	0	0.778564	0	1.12561	0	1.39307	0	5.2981	0	2.04333	0	0.968018	0
121.04	0.41565	0	0.784424	0	1.12561	0	1.40283	0	5.2981	0	2.04333	0	0.966064	0
121.14	0.415649	0	0.784424	0	1.12366	0	1.40283	0	5.2981	0	2.04138	0	0.966064	0
121.24	0.41565	0	0.774658	0	1.11389	0	1.39307	0	5.28833	0	2.03162	0	0.966064	0
121.34	0.421509	0	0.776611	0	1.11975	0	1.39893	0	5.29492	0	2.0238	0	0.966064	0
121.44	0.419556	0	0.782471	0	1.1217	0	1.40088	0	5.2981	0	2.0238	0	0.966064	0
121.54	0.407837	0	0.766846	0	1.11584	0	1.38525	0	5.28247	0	2.01404	0	0.966064	0
121.64	0.407837	0	0.766846	0	1.10608	0	1.38525	0	5.28247	0	2.00427	0	0.966064	0
121.74	0.405884	0	0.764893	0	1.10608	0	1.38525	0	5.28052	0	2.00427	0	0.966064	0
121.84	0.405884	0	0.755127	0	1.10608	0	1.37549	0	5.27075	0	2.00427	0	0.966064	0
121.94	0.405884	0	0.764893	0	1.10608	0	1.37354	0	5.26099	0	1.99255	0	0.966064	0
122.04	0.405884	0	0.764893	0	1.10608	0	1.37354	0	5.26099	0	1.99255	0	0.968018	0
122.14	0.396118	0	0.759033	0	1.10095	0	1.36377	0	5.25122	0	1.98669	0	0.958252	0
122.24	0.405884	0	0.764893	0	1.10608	0	1.36377	0	5.26099	0	1.99255	0	0.968018	0
122.34	0.405884	0	0.774658	0	1.10608	0	1.36377	0	5.26099	0	1.99255	0	0.958252	0
122.44	0.411743	0	0.770752	0	1.09753	0	1.35986	0	5.24731	0	1.98865	0	0.968018	0
122.54	0.400025	0	0.759033	0	1.07874	0	1.34815	0	5.24536	0	1.96521	0	0.960205	0
122.64	0.407837	0	0.766846	0	1.09119	0	1.35596	0	5.25122	0	1.97302	0	0.97583	0
122.74	0.407837	0	0.755127	0	1.08386	0	1.34424	0	5.24536	0	1.96326	0	0.962158	0
122.84	0.403931	0	0.760986	0	1.07751	0	1.3501	0	5.24731	0	1.95935	0	0.966064	0
122.94	0.398071	0	0.755127	0	1.07874	0	1.34424	0	5.24146	0	1.9574	0	0.956299	0
123.04	0.398072	0	0.745361	0	1.0741	0	1.33447	0	5.23169	0	1.95349	0	0.969971	0
123.14	0.396118	0	0.745361	0	1.06506	0	1.33447	0	5.23169	0	1.94373	0	0.966064	0
123.24	0.386353	0	0.745361	0	1.0553	0	1.32471	0	5.22192	0	1.93005	0	0.97583	0
123.34	0.396118	0	0.745361	0	1.0553	0	1.32471	0	5.22192	0	1.92615	0	0.966064	0
123.44	0.396118	0	0.745361	0	1.0553	0	1.32471	0	5.21997	0	1.93201	0	0.97583	0
123.54	0.386353	0	0.749268	0	1.0553	0	1.31494	0	5.21021	0	1.91833	0	0.966064	0
123.64	0.396118	0	0.755127	0	1.0553	0	1.31299	0	5.21021	0	1.91248	0	0.966064	0
123.74	0.396118	0	0.755127	0	1.05994	0	1.31299	0	5.21021	0	1.91248	0	0.968018	0
123.84	0.386353	0	0.745361	0	1.05725	0	1.30322	0	5.20435	0	1.89685	0	0.968018	0
123.94	0.386353	0	0.755127	0	1.05725	0	1.30322	0	5.2063	0	1.90271	0	0.968018	0
124.04	0.386353	0	0.743408	0	1.04553	0	1.29346	0	5.19458	0	1.89099	0	0.968018	0
124.14	0.388306	0	0.745361	0	1.05725	0	1.29541	0	5.20239	0	1.89294	0	0.968018	0
124.24	0.388306	0	0.745361	0	1.04749	0	1.29541	0	5.19067	0	1.88318	0	0.968018	0
124.34	0.386353	0	0.745361	0	1.04749	0	1.29541	0	5.19067	0	1.87927	0	0.966064	0
124.44	0.396118	0	0.741455	0	1.04749	0	1.29541	0	5.18677	0	1.87341	0	0.962158	0
124.54	0.390259	0	0.72583	0	1.03772	0	1.28564	0	5.17114	0	1.86365	0	0.966064	0
124.64	0.396118	0	0.72583	0	1.04749	0	1.28369	0	5.17114	0	1.85388	0	0.956299	0
124.74	0.405884	0	0.731689	0	1.05139	0	1.28369	0	5.17114	0	1.85193	0	0.966064	0
124.84	0.405884	0	0.72583	0	1.05334	0	1.2876	0	5.17114	0	1.86169	0	0.956299	0
124.94	0.396118	0	0.716064	0	1.03772	0	1.28369	0	5.16138	0	1.84802	0	0.966064	0
125.04	0.396119	0	0.721924	0	1.03772	0	1.27979	0	5.16528	0	1.8324	0	0.956299	0
125.14	0.405884	0	0.706299	0	1.04749	0	1.27393	0	5.16919	0	1.82385	0	0.956299	0
125.24	0.400025	0	0.668457	0	1.02722	0	1.25244	0	5.16724	0	1.79333	0	0.960205	0
125.34	0.400024	0	0.634033	0	1.00061	0	1.24268	0	5.16724	0	1.77185	0	0.966064	0
125.44	0.389526	0	0.612549	0	0.981079	0	1.22827	0	5.15747	0	1.75427	0	0.968018	0
125.54	0.364869	0	0.596924	0	0.98694	0	1.20361	0	5.13794	0	1.74451	0	0.964111	0
125.64	0.370728	0	0.618408	0	0.986938	0	1.19971	0	5.12744	0	1.74646	0	0.958252	0
125.74	0.365602	0	0.640625	0	0.990846	0	1.19849	0	5.11328	0	1.76868	0	0.958252	0
125.84	0.364868	0	0.653564	0	0.994751	0	1.20288	0	5.09497	0	1.79529	0	0.948486	0
125.94	0.383667	0	0.69458	0	1.02795	0	1.2251	0	5.1001	0	1.81873	0	0.958252	0
126.04	0.403931	0	0.706299	0	1.04553	0	1.24268	0	5.09106	0	1.84216	0	0.946533	0
126.14	0.398804	0	0.69458	0	1.03577	0	1.229	0	5.06958	0	1.8324	0	0.956299	0
126.24	0.405884	0	0.704346	0	1.03381	0	1.22315	0	5.06958	0	1.8324	0	0.946533	0
126.34	0.419556	0	0.708252	0	1.04749	0	1.2251	0	5.07349	0	1.83826	0	0.946533	0
126.44	0.415649	0	0.708252	0	1.04358	0	1.23486	0	5.06958	0	1.84412	0	0.936768	0
126.54	0.417603	0	0.729736	0	1.04944	0	1.24731	0	5.07544	0	1.85583	0	0.942627	0
126.64	0.421509	0	0.729736	0	1.05017	0	1.24463	0	5.06958	0	1.85193	0	0.923096	0
126.74	0.427368	0	0.731689	0	1.06311	0	1.24854	0	5.07544	0	1.83826	0	0.987549	0
126.84	0.44104	0	0.731689	0	1.05334	0	1.25049	0	5.07349	0	1.82849	0	0.977783	0
126.94	0.435181	0	0.712158	0	1.03381	0	1.23096	0	5.06958	0	1.80896	0	0.987549	0
127.04	0.435181	0	0.716064	0	1.02332	0	1.2251	0	5.06958	0	1.80115	0	0.977783	0
127.14	0.444946	0	0.716064	0	1.026	0	1.2251	0	5.06567	0	1.80115	0	0.977783	0
127.24	0.435181	0	0.706299	0	1.01624	0	1.21533	0	5.04224	0	1.79138	0	0.973877	0
127.34	0.427368	0	0.716064	0	1.01428	0	1.229	0	5.03052	0	1.80115	0	0.968018	0
127.44	0.423462	0	0.727783	0	1.026	0	1.23682	0	5.04224	0	1.81287	0	0.968018	0
127.54	0.443726	0	0.75	0	1.03064	0	1.23755	0	5.06641	0	1.82532	0	0.966064	0
127.64	0.459839	0	0.750488	0	1.02136	0	1.2439	0	5.08911	0	1.81799	0	0.966064	0
127.74	0.460571	0	0.731689	0	1.02014	0	1.24658	0	5.08911	0	1.80701	0	0.966064	0
127.84	0.444946	0	0.710205	0	1.00452	0	1.24268	0	5.07935	0	1.78357	0	0.966064	0
127.94	0.452759	0	0.706299	0	1.00647	0	1.24463	0	5.08521	0	1.76794	0	0.966064	0
128.04	0.435181	0	0.700439	0	0.992798	0	1.23486	0	5.07739	0	1.74841	0	0.966064	0
128.14	0.431274	0	0.712158	0	0.987671	0	1.23096	0	5.06763	0	1.74255	0	0.966064	0
128.24	0.431274	0	0.706299	0	0.994751	0	1.2356	0	5.06177	0	1.74255	0	0.966064	0
128.34	0.415649	0	0.706299	0	0.979126	0	1.2251	0	5.052	0	1.73279	0	0.966064	0
128.44	0.419556	0	0.706299	0	0.981079	0	1.229	0	5.06958	0	1.73279	0	0.966064	0
128.54	0.422241	0	0.707031	0	0.977173	0	1.22119	0	5.07031	0	1.71985	0	0.968018	0
128.64	0.41687	0	0.70752	0	0.97644	0	1.2146	0	5.0708	0	1.71838	0	0.958252	0
128.74	0.421508	0	0.706299	0	0.981079	0	1.20947	0	5.06177	0	1.72107	0	0.968018	0
128.84	0.401978	0	0.698486	0	0.961548	0	1.20361	0	5.03638	0	1.7074	0	0.958252	0
128.94	0.396118	0	0.684814	0	0.955688	0	1.20361	0	5.03442	0	1.70154	0	0.968018	0
129.04	0.405884	0	0.69458	0	0.959595	0	1.20361	0	5.03052	0	1.70154	0	0.960205	0
129.14	0.396118	0	0.684814	0	0.955688	0	1.19385	0	5.02075	0	1.68201	0	0.97583	0
129.24	0.396118	0	0.696533	0	0.967407	0	1.19385	0	5.02075	0	1.68787	0	0.962158	0
129.34	0.396118	0	0.686768	0	0.957642	0	1.18408	0	5.02466	0	1.68396	0	0.966064	0
129.44	0.396118	0	0.686768	0	0.955688	0	1.18018	0	5.02661	0	1.68201	0	0.956299	0
129.54	0.396119	0	0.696533	0	0.959595	0	1.17432	0	5.01489	0	1.68201	0	0.969971	0
129.64	0.40979	0	0.696533	0	0.979126	0	1.17822	0	5.02466	0	1.68591	0	0.966064	0
129.74	0.40979	0	0.690674	0	0.97522	0	1.18799	0	5.03052	0	1.68591	0	0.97583	0
129.84	0.411743	0	0.702393	0	0.975952	0	1.18994	0	5.02661	0	1.68787	0	0.966064	0
129.94	0.400024	0	0.686768	0	0.977173	0	1.17432	0	5.01099	0	1.67615	0	0.97583	0
130.04	0.419556	0	0.686768	0	0.977173	0	1.17432	0	5.01489	0	1.68665	0	0.966064	0
130.14	0.429321	0	0.696533	0	0.977173	0	1.17432	0	5.01685	0	1.69763	0	0.966064	0
130.24	0.429322	0	0.684814	0	0.967407	0	1.17432	0	5.00317	0	1.69763	0	0.968018	0
130.34	0.445679	0	0.690674	0	0.973267	0	1.16846	0	5.00513	0	1.70154	0	0.968018	0
130.44	0.44104	0	0.678955	0	0.961548	0	1.15674	0	4.99341	0	1.69958	0	0.968018	0
130.54	0.454712	0	0.686768	0	0.967407	0	1.17041	0	5.00122	0	1.70935	0	0.968018	0
130.64	0.433228	0	0.682861	0	0.967407	0	1.15479	0	4.98755	0	1.68982	0	0.968018	0
130.74	0.433227	0	0.677002	0	0.967407	0	1.15088	0	4.97778	0	1.68005	0	0.968018	0
130.84	0.417603	0	0.66333	0	0.957642	0	1.13135	0	4.96216	0	1.66443	0	0.966064	0
130.94	0.417603	0	0.66333	0	0.961548	0	1.12939	0	4.96606	0	1.66443	0	0.962158	0
131.04	0.422729	0	0.652832	0	0.962768	0	1.13061	0	4.98169	0	1.65979	0	0.966064	0
131.14	0.405884	0	0.639893	0	0.945923	0	1.12744	0	4.96997	0	1.64099	0	0.956299	0
131.24	0.405884	0	0.659424	0	0.955688	0	1.1333	0	4.97388	0	1.64099	0	0.966064	0
131.34	0.405884	0	0.655518	0	0.945923	0	1.12622	0	4.97388	0	1.63123	0	0.956299	0
131.44	0.405884	0	0.659424	0	0.945923	0	1.1333	0	4.97974	0	1.63123	0	0.966064	0
131.54	0.415649	0	0.675049	0	0.945923	0	1.14307	0	4.97974	0	1.63123	0	0.956299	0
131.64	0.405884	0	0.66333	0	0.945923	0	1.1333	0	4.96997	0	1.61169	0	0.956299	0
131.74	0.405884	0	0.673096	0	0.947876	0	1.1333	0	4.96997	0	1.60779	0	0.960205	0
131.84	0.405884	0	0.667236	0	0.953735	0	1.12354	0	4.94849	0	1.59412	0	0.966064	0
131.94	0.403931	0	0.682861	0	0.953735	0	1.12354	0	4.96216	0	1.59998	0	0.968018	0
132.04	0.405884	0	0.684814	0	0.955689	0	1.12549	0	4.96997	0	1.60193	0	0.964111	0
132.14	0.411743	0	0.680908	0	0.951782	0	1.12158	0	4.96606	0	1.59802	0	0.958252	0
132.24	0.396119	0	0.665283	0	0.936158	0	1.104	0	4.95044	0	1.5824	0	0.958252	0
132.34	0.396118	0	0.675049	0	0.936157	0	1.104	0	4.95044	0	1.5824	0	0.948486	0
132.44	0.405884	0	0.675049	0	0.936157	0	1.09937	0	4.95044	0	1.5863	0	0.958252	0
132.54	0.405884	0	0.675049	0	0.936157	0	1.09229	0	4.94653	0	1.58826	0	0.946533	0
132.64	0.396118	0	0.665283	0	0.936157	0	1.09229	0	4.94067	0	1.57263	0	0.956299	0
132.74	0.400025	0	0.678955	0	0.938111	0	1.09619	0	4.93481	0	1.57458	0	0.946533	0
132.84	0.415649	0	0.682861	0	0.947876	0	1.10205	0	4.93872	0	1.58044	0	0.946533	0
132.94	0.415649	0	0.678955	0	0.949829	0	1.09814	0	4.93872	0	1.57654	0	0.936768	0
133.04	0.403931	0	0.667969	0	0.938843	0	1.08252	0	4.93872	0	1.56482	0	0.942627	0
133.14	0.411743	0	0.673096	0	0.953735	0	1.08521	0	4.94067	0	1.56873	0	0.923096	0
133.24	0.405884	0	0.677002	0	0.947876	0	1.09619	0	4.94067	0	1.56677	0	1.69763	0
133.34	0.396118	0	0.667236	0	0.93811	0	1.08447	0	4.93091	0	1.56287	0	1.70154	0
133.44	0.405884	0	0.667236	0	0.93811	0	1.08447	0	4.93481	0	1.56287	0	1.69958	0
133.54	0.405884	0	0.677002	0	0.942017	0	1.08447	0	4.94067	0	1.56091	0	1.70935	0
133.64	0.405884	0	0.667236	0	0.947876	0	1.07861	0	4.93091	0	1.55115	0	1.68982	0
133.74	0.405884	0	0.66333	0	0.942017	0	1.08057	0	4.92896	0	1.54724	0	1.68005	0
133.84	0.415649	0	0.671143	0	0.940063	0	1.07471	0	4.92896	0	1.54602	0	1.66443	0
133.94	0.411743	0	0.671143	0	0.942017	0	1.08057	0	4.92505	0	1.54919	0	1.66443	0
134.04	0.396119	0	0.655518	0	0.926392	0	1.06885	0	4.91333	0	1.53357	0	1.65979	0
134.14	0.400024	0	0.669189	0	0.930298	0	1.07471	0	4.91919	0	1.53357	0	1.64099	0
134.24	0.413696	0	0.673096	0	0.943969	0	1.0708	0	4.91724	0	1.53552	0	1.64099	0
134.34	0.401978	0	0.661377	0	0.928345	0	1.06494	0	4.90161	0	1.5238	0	1.63123	0
134.44	0.405884	0	0.677002	0	0.928345	0	1.06885	0	4.90625	0	1.5238	0	1.63123	0
134.54	0.415649	0	0.677002	0	0.932251	0	1.07471	0	4.91138	0	1.52771	0	1.63123	0
134.64	0.401978	0	0.667236	0	0.924438	0	1.06104	0	4.90747	0	1.5199	0	1.61169	0
134.74	0.40979	0	0.667236	0	0.916626	0	1.05908	0	4.90161	0	1.51794	0	1.60779	0
134.84	0.415649	0	0.677002	0	0.920532	0	1.06494	0	4.90552	0	1.5238	0	1.59412	0
134.94	0.415649	0	0.677002	0	0.922485	0	1.06104	0	4.90747	0	1.51013	0	1.59998	0
135.04	0.405884	0	0.667236	0	0.906861	0	1.05908	0	4.89185	0	1.49841	0	1.60193	0
135.14	0.420288	0	0.677002	0	0.910767	0	1.06494	0	4.89575	0	1.51404	0	1.59802	0
135.24	0.422729	0	0.67041	0	0.921753	0	1.05835	0	4.89697	0	1.49768	0	1.5824	0
135.34	0.405884	0	0.657471	0	0.908813	0	1.0415	0	4.88013	0	1.48474	0	1.5824	0
135.44	0.405884	0	0.66333	0	0.914673	0	1.04541	0	4.88013	0	1.4906	0	1.5863	0
135.54	0.417603	0	0.675049	0	0.916626	0	1.06299	0	4.88403	0	1.49255	0	1.58826	0
135.64	0.40979	0	0.665283	0	0.904907	0	1.05322	0	4.88013	0	1.48279	0	1.57263	0
135.74	0.425415	0	0.665283	0	0.904907	0	1.05322	0	4.88989	0	1.48279	0	1.57458	0
135.84	0.421509	0	0.675049	0	0.910767	0	1.04932	0	4.88599	0	1.48279	0	1.58044	0
135.94	0.415649	0	0.665283	0	0.899048	0	1.04346	0	4.87036	0	1.47107	0	1.57654	0
136.04	0.419556	0	0.669189	0	0.904908	0	1.04736	0	4.87036	0	1.47498	0	1.56482	0
136.14	0.435181	0	0.675049	0	0.904907	0	1.05322	0	4.87427	0	1.48083	0	1.56873	0
136.24	0.421509	0	0.675781	0	0.891235	0	1.03955	0	4.86646	0	1.47107	0	1.56677	0
136.34	0.419556	0	0.675049	0	0.885376	0	1.04346	0	4.8606	0	1.47107	0	1.56287	0
136.44	0.425415	0	0.665283	0	0.880249	0	1.03638	0	4.85278	0	1.4613	0	1.56287	0
136.54	0.421509	0	0.665283	0	0.893189	0	1.03955	0	4.85474	0	1.4574	0	1.56091	0
136.64	0.429321	0	0.678955	0	0.885376	0	1.03369	0	4.84888	0	1.45618	0	1.55115	0
136.74	0.421509	0	0.671143	0	0.875611	0	1.02393	0	4.83911	0	1.44763	0	1.54724	0
136.84	0.417603	0	0.667236	0	0.877563	0	1.02588	0	4.84106	0	1.44373	0	1.54602	0
136.94	0.421509	0	0.661377	0	0.877563	0	1.02588	0	4.8313	0	1.43787	0	1.54919	0
137.04	0.421509	0	0.66333	0	0.877563	0	1.02588	0	4.8313	0	1.43982	0	1.53357	0
137.14	0.415649	0	0.661377	0	0.867798	0	1.01611	0	4.82153	0	1.42419	0	1.53357	0
137.24	0.419556	0	0.667236	0	0.867798	0	1.02002	0	4.81958	0	1.4281	0	1.53552	0
137.34	0.421509	0	0.665283	0	0.867798	0	1.03174	0	4.81958	0	1.43005	0	1.5238	0
137.44	0.429321	0	0.675049	0	0.877563	0	1.02783	0	4.81958	0	1.4281	0	1.5238	0
137.54	0.425415	0	0.665283	0	0.867798	0	1.02393	0	4.80981	0	1.42419	0	1.52771	0
137.64	0.435181	0	0.669189	0	0.871704	0	1.02393	0	4.81445	0	1.41248	0	1.5199	0
137.74	0.439087	0	0.684814	0	0.87561	0	1.02393	0	4.82153	0	1.42224	0	1.51794	0
137.84	0.439087	0	0.678955	0	0.879517	0	1.02783	0	4.81567	0	1.41638	0	1.5238	0
137.94	0.454712	0	0.684814	0	0.885376	0	1.0376	0	4.82153	0	1.42615	0	1.51013	0
138.04	0.456665	0	0.700439	0	0.887329	0	1.04541	0	4.83325	0	1.43396	0	1.49841	0
138.14	0.456665	0	0.696533	0	0.88147	0	1.03564	0	4.82739	0	1.42419	0	1.51404	0
138.24	0.456665	0	0.696533	0	0.897095	0	1.03955	0	4.8313	0	1.4281	0	1.49768	0
138.34	0.446899	0	0.701172	0	0.887329	0	1.04541	0	4.82153	0	1.42419	0	1.48474	0
138.44	0.461304	0	0.708252	0	0.887329	0	1.04346	0	4.82544	0	1.42224	0	1.4906	0
138.54	0.456665	0	0.698486	0	0.88147	0	1.03369	0	4.82153	0	1.41248	0	1.49255	0
138.64	0.466431	0	0.712158	0	0.887329	0	1.0376	0	4.82153	0	1.41638	0	1.48279	0
138.74	0.470337	0	0.716064	0	0.897095	0	1.04346	0	4.82544	0	1.42224	0	1.48279	0
138.84	0.476196	0	0.710205	0	0.885376	0	1.0481	0	4.82153	0	1.41248	0	1.48279	0
138.94	0.476196	0	0.716064	0	0.889282	0	1.05518	0	4.82153	0	1.41638	0	1.47107	0
139.04	0.489868	0	0.72583	0	0.895142	0	1.05518	0	4.82349	0	1.42224	0	1.47498	0
139.14	0.485962	0	0.719971	0	0.885376	0	1.04932	0	4.81958	0	1.40076	0	1.48083	0
139.24	0.489869	0	0.729736	0	0.893921	0	1.05908	0	4.82349	0	1.4093	0	1.47107	0
139.34	0.509399	0	0.735596	0	0.916626	0	1.06494	0	4.84302	0	1.42224	0	1.47107	0
139.44	0.505493	0	0.739502	0	0.90686	0	1.05322	0	4.83911	0	1.41248	0	1.4613	0
139.54	0.507447	0	0.747314	0	0.91272	0	1.05908	0	4.84106	0	1.41443	0	1.4574	0
139.64	0.521118	0	0.751221	0	0.922485	0	1.07861	0	4.84497	0	1.43201	0	1.45618	0
139.74	0.517212	0	0.745361	0	0.916626	0	1.07471	0	4.84106	0	1.43396	0	1.44763	0
139.84	0.530884	0	0.759033	0	0.926392	0	1.07471	0	4.84497	0	1.42419	0	1.44373	0
[truncated: 1,602 more rows]

## Sheet: 2C12
	3.9nM	3.9nM fit	7.8nM	7.8nM fit	15.6nM	15.6nM fit	31.25nM	31.25nM fit	62.5nM	62.5nM fit	125nM	125nM fit	250nM	250nM fit
-60.06	0.31189	0	0.309326	0	0.392943	0	-0.2898	0	0.204224	0	0.819458	0	1.18115	0
-59.96	0.31189	0	0.309326	0	0.400757	0	-0.27612	0	0.204224	0	0.823364	0	1.18115	0
-59.86	0.302124	0	0.30542	0	0.39685	0	-0.2644	0	0.190552	0	0.815552	0	1.16748	0
-59.76	0.313843	0	0.299561	0	0.39685	0	-0.24878	0	0.186646	0	0.811646	0	1.16357	0
-59.66	0.313843	0	0.313232	0	0.39685	0	-0.22925	0	0.196411	0	0.821411	0	1.16748	0
-59.56	0.323608	0	0.319092	0	0.406615	0	-0.21948	0	0.196411	0	0.821411	0	1.17334	0
-59.46	0.323608	0	0.319092	0	0.390991	0	-0.20972	0	0.196411	0	0.821411	0	1.17334	0
-59.36	0.309937	0	0.315186	0	0.394897	0	-0.21362	0	0.180786	0	0.812378	0	1.16943	0
-59.26	0.304077	0	0.309326	0	0.394897	0	-0.20972	0	0.184692	0	0.813599	0	1.16357	0
-59.16	0.304077	0	0.309326	0	0.394897	0	-0.19019	0	0.184692	0	0.823364	0	1.16162	0
-59.06	0.317749	0	0.319092	0	0.390991	0	-0.18042	0	0.184692	0	0.821411	0	1.15186	0
-58.96	0.317749	0	0.315186	0	0.385132	0	-0.17065	0	0.184692	0	0.817505	0	1.14795	0
-58.86	0.302124	0	0.299561	0	0.39685	0	-0.16089	0	0.174927	0	0.805786	0	1.14209	0
-58.76	0.313843	0	0.311279	0	0.392944	0	-0.14917	0	0.186646	0	0.823364	0	1.15771	0
-58.66	0.319702	0	0.317139	0	0.387085	0	-0.14331	0	0.182739	0	0.829224	0	1.15967	0
-58.56	0.304077	0	0.30542	0	0.39099	0	-0.1394	0	0.167114	0	0.813599	0	1.14404	0
-58.46	0.317749	0	0.321045	0	0.39685	0	-0.12964	0	0.17688	0	0.813599	0	1.14404	0
-58.36	0.319702	0	0.319092	0	0.39685	0	-0.11987	0	0.180786	0	0.813599	0	1.14404	0
-58.26	0.317749	0	0.319092	0	0.40271	0	-0.10034	0	0.184692	0	0.813599	0	1.146	0
-58.16	0.319702	0	0.324951	0	0.399536	0	-0.09058	0	0.180786	0	0.809692	0	1.14795	0
-58.06	0.323608	0	0.319092	0	0.406615	0	-0.08081	0	0.174927	0	0.805786	0	1.15186	0
-57.96	0.323608	0	0.322998	0	0.408569	0	-0.06128	0	0.184692	0	0.821411	0	1.15186	0
-57.86	0.325562	0	0.330811	0	0.394898	0	-0.04956	0	0.186646	0	0.823364	0	1.15381	0
-57.76	0.309937	0	0.326904	0	0.398804	0	-0.04175	0	0.172974	0	0.813599	0	1.14014	0
-57.66	0.313843	0	0.321045	0	0.398803	0	-0.03784	0	0.167114	0	0.813599	0	1.12451	0
-57.56	0.313843	0	0.317139	0	0.398803	0	-0.01831	0	0.167114	0	0.813599	0	1.13818	0
-57.46	0.313843	0	0.324951	0	0.398803	0		0	0.167114	0	0.813599	0	1.14404	0
-57.36	0.323608	0	0.330811	0	0.408569	0	0.010986	0	0.17688	0	0.809692	0	1.14404	0
-57.26	0.315796	0	0.321045	0	0.404663	0	0.016846	0	0.171021	0	0.809692	0	1.13818	0
-57.16	0.304077	0	0.319092	0	0.400756	0	0.020752	0	0.165161	0	0.803833	0	1.13232	0
-57.06	0.317749	0	0.319092	0	0.406616	0	0.040283	0	0.165161	0	0.803833	0	1.13232	0
-56.96	0.313843	0	0.309326	0	0.406616	0	0.040283	0	0.165161	0	0.796021	0	1.12256	0
-56.86	0.313843	0	0.319092	0	0.408569	0	0.050049	0	0.165161	0	0.80188	0	1.12256	0
-56.76	0.325562	0	0.317139	0	0.408569	0	0.07544	0	0.167114	0	0.803833	0	1.12915	0
-56.66	0.325562	0	0.311279	0	0.418334	0	0.091065	0	0.167114	0	0.813599	0	1.13159	0
-56.56	0.325562	0	0.324951	0	0.403931	0	0.10083	0	0.167114	0	0.813599	0	1.12451	0
-56.46	0.309204	0	0.320313	0	0.39685	0	0.096191	0	0.162476	0	0.795288	0	1.10815	0
-56.36	0.315796	0	0.319092	0	0.406615	0	0.108643	0	0.159302	0	0.786255	0	1.10107	0
-56.26	0.321655	0	0.324951	0	0.406616	0	0.118408	0	0.165161	0	0.792114	0	1.10571	0
-56.16	0.321655	0	0.322998	0	0.406615	0	0.141846	0	0.163208	0	0.80188	0	1.11279	0
-56.06	0.331421	0	0.328857	0	0.402709	0	0.157471	0	0.163208	0	0.80188	0	1.11279	0
-55.96	0.331421	0	0.338623	0	0.396851	0	0.167236	0	0.163208	0	0.799927	0	1.12256	0
-55.86	0.321655	0	0.326904	0	0.400756	0	0.177002	0	0.163208	0	0.790161	0	1.11279	0
-55.76	0.333374	0	0.328857	0	0.398803	0	0.188721	0	0.161255	0	0.805786	0	1.11475	0
-55.66	0.333374	0	0.334717	0	0.387085	0	0.202393	0	0.151489	0	0.807739	0	1.11084	0
-55.56	0.333374	0	0.328857	0	0.392944	0	0.200439	0	0.14563	0	0.80188	0	1.10303	0
-55.46	0.339233	0	0.324951	0	0.372681	0	0.210205	0	0.141724	0	0.80188	0	1.09448	0
-55.36	0.327515	0	0.319092	0	0.3656	0	0.206299	0	0.126099	0	0.792114	0	1.07642	0
-55.26	0.331421	0	0.319092	0	0.375366	0	0.210205	0	0.135864	0	0.792114	0	1.0835	0
-55.16	0.345825	0	0.319092	0	0.387816	0	0.229736	0	0.126099	0	0.805786	0	1.0835	0
-55.06	0.36853	0	0.335449	0	0.402709	0	0.259766	0	0.110474	0	0.811646	0	1.10303	0
-54.96	0.388062	0	0.365967	0	0.42102	0	0.296143	0	0.092163	0	0.805786	0	1.12451	0
-54.86	0.396606	0	0.365967	0	0.429319	0	0.305908	0	0.087769	0	0.802612	0	1.11938	0
-54.76	0.409546	0	0.356201	0	0.437865	0	0.307861	0	0.106567	0	0.794067	0	1.11206	0
-54.66	0.429077	0	0.360107	0	0.428098	0	0.321533	0	0.11438	0	0.803101	0	1.11475	0
-54.56	0.426392	0	0.355469	0	0.407835	0	0.32666	0	0.130005	0	0.80188	0	1.10425	0
-54.46	0.397095	0	0.344482	0	0.387817	0	0.321533	0	0.135864	0	0.797974	0	1.0835	0
-54.36	0.365356	0	0.345215	0	0.364868	0	0.320313	0	0.144409	0	0.796753	0	1.0686	0
-54.26	0.338501	0	0.326172	0	0.337524	0	0.312988	0	0.156616	0	0.799194	0	1.05151	0
-54.16	0.303345	0	0.319092	0	0.320678	0	0.309814	0	0.149536	0	0.792114	0	1.03271	0
-54.06	0.286499	0	0.311279	0	0.324585	0	0.315674	0	0.143677	0	0.788208	0	1.02881	0
-53.96	0.286499	0	0.309326	0	0.324585	0	0.329346	0	0.143677	0	0.778442	0	1.02295	0
-53.86	0.276733	0	0.309326	0	0.314819	0	0.339111	0	0.143677	0	0.77063	0	1.03271	0
-53.76	0.270874	0	0.299561	0	0.318725	0	0.335205	0	0.151489	0	0.774536	0	1.00854	0
-53.66	0.265015	0	0.307373	0	0.307007	0	0.333252	0	0.157349	0	0.774536	0	1.00537	0
-53.56	0.253296	0	0.303467	0	0.30774	0	0.335205	0	0.149536	0	0.77063	0	0.996338	0
-53.46	0.235718	0	0.309326	0	0.307007	0	0.341064	0	0.141724	0	0.772583	0	0.997559	0
-53.36	0.233765	0	0.309326	0	0.324585	0	0.360596	0	0.131958	0	0.778442	0	1.00342	0
-53.26	0.241577	0	0.313232	0	0.328491	0	0.370361	0	0.135864	0	0.768677	0	1.00732	0
-53.16	0.245483	0	0.328857	0	0.316772	0	0.380127	0	0.135864	0	0.766724	0	1.01318	0
-53.06	0.239624	0	0.328857	0	0.307007	0	0.378174	0	0.137817	0	0.772583	0	1.00537	0
-52.96	0.227905	0	0.315186	0	0.328491	0	0.360596	0	0.133911	0	0.766724	0	0.97998	0
-52.86	0.239624	0	0.30542	0	0.357787	0	0.384033	0	0.147583	0	0.778442	0	0.981934	0
-52.76	0.27356	0	0.303467	0	0.377319	0	0.415283	0	0.14563	0	0.774536	0	1.00342	0
-52.66	0.298218	0	0.321045	0	0.381958	0	0.446533	0	0.131958	0	0.774536	0	1.02295	0
-52.56	0.304077	0	0.321045	0	0.40271	0	0.460205	0	0.122192	0	0.762817	0	1.02686	0
-52.46	0.307983	0	0.328857	0	0.408569	0	0.469971	0	0.130005	0	0.776489	0	1.03735	0
-52.36	0.313843	0	0.346436	0	0.404663	0	0.47583	0	0.135864	0	0.782349	0	1.04053	0
-52.26	0.313843	0	0.343262	0	0.408569	0	0.479736	0	0.131958	0	0.778442	0	1.03467	0
-52.16	0.319702	0	0.346436	0	0.396119	0	0.485596	0	0.126099	0	0.772583	0	1.03467	0
-52.06	0.303345	0	0.335938	0	0.408569	0	0.475098	0	0.12146	0	0.762085	0	1.02808	0
-51.96	0.306763	0	0.332764	0	0.414428	0	0.477783	0	0.117065	0	0.769409	0	1.04639	0
-51.86	0.323608	0	0.342529	0	0.416382	0	0.477783	0	0.133911	0	0.792114	0	1.05615	0
-51.76	0.327515	0	0.364014	0	0.40857	0	0.479736	0	0.139771	0	0.792114	0	1.05811	0
-51.66	0.319702	0	0.356201	0	0.392945	0	0.476563	0	0.131958	0	0.778442	0	1.03467	0
-51.56	0.309937	0	0.346436	0	0.387085	0	0.468018	0	0.122192	0	0.768677	0	1.01904	0
-51.46	0.321655	0	0.354248	0	0.383178	0	0.471924	0	0.130005	0	0.772583	0	1.02295	0
-51.36	0.329468	0	0.356201	0	0.362916	0	0.463379	0	0.131958	0	0.768677	0	1.00928	0
-51.26	0.309204	0	0.332031	0	0.361695	0	0.432129	0	0.107788	0	0.748413	0	0.985107	0
-51.16	0.298218	0	0.313232	0	0.348023	0	0.425049	0	0.090942	0	0.737427	0	0.982666	0
-51.06	0.294312	0	0.299561	0	0.330445	0	0.411377	0	0.090942	0	0.723755	0	0.976074	0
-50.96	0.283325	0	0.293701	0	0.310913	0	0.405518	0	0.081177	0	0.70813	0	0.960449	0
-50.86	0.270874	0	0.27417	0	0.323364	0	0.384033	0	0.059692	0	0.692505	0	0.942871	0
-50.76	0.266968	0	0.276855	0	0.336303	0	0.38208	0	0.061646	0	0.710083	0	0.950684	0
-50.66	0.286499	0	0.293701	0	0.338256	0	0.397705	0	0.087769	0	0.724487	0	0.972168	0
-50.56	0.294312	0	0.311279	0	0.338256	0	0.400391	0	0.092896	0	0.729614	0	0.970215	0
-50.46	0.294312	0	0.311279	0	0.348022	0	0.401611	0	0.087036	0	0.733521	0	0.968262	0
-50.36	0.304077	0	0.311279	0	0.342163	0	0.405518	0	0.087036	0	0.733521	0	0.978027	0
-50.26	0.298218	0	0.309326	0	0.344116	0	0.411377	0	0.087036	0	0.727661	0	0.978027	0
-50.16	0.296265	0	0.326904	0	0.342163	0	0.407471	0	0.079224	0	0.725708	0	0.97998	0
-50.06	0.284546	0	0.322998	0	0.361694	0	0.415283	0	0.067505	0	0.723755	0	0.987793	0
-49.96	0.294312	0	0.342529	0	0.359741	0	0.421143	0	0.081177	0	0.727661	0	0.997559	0
-49.86	0.288452	0	0.343262	0	0.369506	0	0.425049	0	0.077271	0	0.727661	0	0.991699	0
-49.76	0.307983	0	0.350342	0	0.385131	0	0.427002	0	0.081177	0	0.741333	0	0.991699	0
-49.66	0.317749	0	0.350342	0	0.391723	0	0.430908	0	0.100708	0	0.766724	0	0.996338	0
-49.56	0.329468	0	0.365967	0	0.3844	0	0.430908	0	0.106567	0	0.776489	0	1.01514	0
-49.46	0.334595	0	0.357422	0	0.377319	0	0.42041	0	0.096069	0	0.767944	0	1.00073	0
-49.36	0.33606	0	0.354248	0	0.373413	0	0.428955	0	0.098755	0	0.760864	0	0.993652	0
-49.26	0.34314	0	0.356201	0	0.367554	0	0.428955	0	0.110474	0	0.756958	0	0.989746	0
-49.16	0.352905	0	0.360107	0	0.377319	0	0.438721	0	0.108521	0	0.760864	0	0.983887	0
-49.06	0.352905	0	0.360107	0	0.367554	0	0.438721	0	0.118286	0	0.760864	0	0.989014	0
-48.96	0.352905	0	0.360107	0	0.367553	0	0.425049	0	0.110474	0	0.751099	0	0.972168	0
-48.86	0.352905	0	0.360107	0	0.377319	0	0.428955	0	0.11438	0	0.760864	0	0.972168	0
-48.76	0.362671	0	0.358154	0	0.375366	0	0.428955	0	0.11438	0	0.760864	0	0.974854	0
-48.66	0.362671	0	0.358154	0	0.381225	0	0.438721	0	0.118286	0	0.760864	0	0.981934	0
-48.56	0.36853	0	0.364014	0	0.377319	0	0.440674	0	0.135864	0	0.760864	0	0.974121	0
-48.46	0.364624	0	0.369873	0	0.387085	0	0.44458	0	0.124146	0	0.755005	0	0.974121	0
-48.36	0.36853	0	0.369873	0	0.387084	0	0.450439	0	0.124146	0	0.760864	0	0.978027	0
-48.26	0.36853	0	0.369873	0	0.387085	0	0.446533	0	0.120239	0	0.756958	0	0.97998	0
-48.16	0.362671	0	0.369873	0	0.387084	0	0.450439	0	0.118286	0	0.751099	0	0.974121	0
-48.06	0.362671	0	0.369873	0	0.387084	0	0.448486	0	0.133911	0	0.751099	0	0.974121	0
-47.96	0.372437	0	0.379639	0	0.373413	0	0.448486	0	0.133911	0	0.751099	0	0.983887	0
-47.86	0.362671	0	0.369873	0	0.377319	0	0.438721	0	0.124146	0	0.741333	0	0.968262	0
-47.76	0.362671	0	0.36792	0	0.375366	0	0.434814	0	0.124146	0	0.741333	0	0.962402	0
-47.66	0.362671	0	0.36792	0	0.369507	0	0.438721	0	0.128784	0	0.751099	0	0.962402	0
-47.56	0.352905	0	0.36792	0	0.375365	0	0.432861	0	0.135864	0	0.73938	0	0.956543	0
-47.46	0.356812	0	0.36792	0	0.377319	0	0.438721	0	0.137817	0	0.73938	0	0.966309	0
-47.36	0.370483	0	0.369873	0	0.387085	0	0.450439	0	0.141724	0	0.742065	0	0.970215	0
-47.26	0.366577	0	0.369873	0	0.387085	0	0.450439	0	0.135864	0	0.743286	0	0.964355	0
-47.16	0.36853	0	0.379639	0	0.37732	0	0.446533	0	0.141724	0	0.743286	0	0.960449	0
-47.06	0.366577	0	0.369873	0	0.387084	0	0.440674	0	0.130005	0	0.743286	0	0.946777	0
-46.96	0.372437	0	0.373779	0	0.390991	0	0.450439	0	0.135864	0	0.743286	0	0.962402	0
-46.86	0.376343	0	0.389404	0	0.392944	0	0.448486	0	0.135864	0	0.743286	0	0.966309	0
-46.76	0.378296	0	0.389404	0	0.375366	0	0.44458	0	0.135864	0	0.743286	0	0.968262	0
-46.66	0.377075	0	0.377686	0	0.385131	0	0.428955	0	0.135864	0	0.743286	0	0.952637	0
-46.56	0.384155	0	0.377686	0	0.385131	0	0.438721	0	0.139771	0	0.741333	0	0.956543	0
-46.46	0.380249	0	0.388184	0	0.383179	0	0.438721	0	0.141724	0	0.737427	0	0.958496	0
-46.36	0.386108	0	0.387451	0	0.37146	0	0.436768	0	0.147583	0	0.733521	0	0.950684	0
-46.26	0.376343	0	0.371826	0	0.383178	0	0.421143	0	0.135864	0	0.723755	0	0.938965	0
-46.16	0.372437	0	0.371826	0	0.377319	0	0.431641	0	0.135864	0	0.723755	0	0.950684	0
-46.06	0.380249	0	0.381592	0	0.381957	0	0.432861	0	0.135864	0	0.723755	0	0.94873	0
-45.96	0.384155	0	0.385498	0	0.384399	0	0.432861	0	0.135864	0	0.733521	0	0.952637	0
-45.86	0.389282	0	0.386719	0	0.37732	0	0.430176	0	0.144897	0	0.732788	0	0.947998	0
-45.76	0.376343	0	0.383545	0	0.373413	0	0.428955	0	0.133911	0	0.721802	0	0.935791	0
-45.66	0.378296	0	0.385498	0	0.37146	0	0.428955	0	0.134644	0	0.715942	0	0.938965	0
-45.56	0.376343	0	0.383545	0	0.383178	0	0.438721	0	0.135864	0	0.713989	0	0.942871	0
-45.46	0.388062	0	0.395264	0	0.361695	0	0.434814	0	0.141724	0	0.715942	0	0.938965	0
-45.36	0.372437	0	0.377686	0	0.361694	0	0.419189	0	0.126099	0	0.706177	0	0.92334	0
-45.26	0.37439	0	0.379639	0	0.363647	0	0.421143	0	0.126099	0	0.706177	0	0.925293	0
-45.16	0.37439	0	0.385498	0	0.367553	0	0.427002	0	0.126099	0	0.70813	0	0.921387	0
-45.06	0.384155	0	0.379639	0	0.357788	0	0.425049	0	0.126099	0	0.702271	0	0.913574	0
-44.96	0.378296	0	0.373779	0	0.361694	0	0.421143	0	0.126099	0	0.692505	0	0.913574	0
-44.86	0.393921	0	0.389404	0	0.373413	0	0.421143	0	0.126099	0	0.702271	0	0.913574	0
-44.76	0.388062	0	0.385498	0	0.367554	0	0.427002	0	0.122192	0	0.698364	0	0.913574	0
-44.66	0.386841	0	0.379639	0	0.367553	0	0.421143	0	0.120239	0	0.692505	0	0.913574	0
-44.56	0.403687	0	0.389404	0	0.377319	0	0.423096	0	0.135864	0	0.702271	0	0.91748	0
-44.46	0.39978	0	0.389404	0	0.367554	0	0.434814	0	0.131958	0	0.70105	0	0.929199	0
-44.36	0.384155	0	0.389404	0	0.361694	0	0.419189	0	0.120239	0	0.692505	0	0.91748	0
-44.26	0.390015	0	0.385498	0	0.37146	0	0.428955	0	0.131958	0	0.688599	0	0.919434	0
-44.16	0.386108	0	0.384277	0	0.362915	0	0.430908	0	0.126099	0	0.688599	0	0.915527	0
-44.06	0.385376	0	0.386719	0	0.359741	0	0.42041	0	0.115601	0	0.689819	0	0.903076	0
-43.96	0.384155	0	0.379639	0	0.361694	0	0.419189	0	0.124146	0	0.682739	0	0.901855	0
-43.86	0.380249	0	0.379639	0	0.3656	0	0.429688	0	0.120239	0	0.682739	0	0.901855	0
-43.76	0.388062	0	0.379639	0	0.355835	0	0.430908	0	0.118286	0	0.682739	0	0.901855	0
-43.66	0.380249	0	0.369873	0	0.351929	0	0.421143	0	0.110474	0	0.669067	0	0.888184	0
-43.56	0.36853	0	0.375732	0	0.349975	0	0.427002	0	0.11438	0	0.661255	0	0.882324	0
-43.46	0.376343	0	0.373779	0	0.361694	0	0.421143	0	0.11438	0	0.671021	0	0.89209	0
-43.36	0.378296	0	0.375732	0	0.355835	0	0.419189	0	0.110474	0	0.671021	0	0.892822	0
-43.26	0.376343	0	0.369873	0	0.344849	0	0.428955	0	0.109253	0	0.671021	0	0.894043	0
-43.16	0.378296	0	0.369873	0	0.348022	0	0.419189	0	0.112427	0	0.657349	0	0.880371	0
-43.06	0.37439	0	0.369873	0	0.344116	0	0.421143	0	0.108521	0	0.667114	0	0.874512	0
-42.96	0.37439	0	0.369873	0	0.342163	0	0.430908	0	0.106567	0	0.669067	0	0.880371	0
-42.86	0.37439	0	0.379639	0	0.357787	0	0.430908	0	0.116333	0	0.667114	0	0.874512	0
-42.76	0.384155	0	0.379639	0	0.353882	0	0.434814	0	0.120239	0	0.672974	0	0.878418	0
-42.66	0.384155	0	0.375732	0	0.342164	0	0.436768	0	0.122192	0	0.669067	0	0.880371	0
-42.56	0.384155	0	0.360107	0	0.348022	0	0.430908	0	0.106567	0	0.655396	0	0.874512	0
-42.46	0.388062	0	0.369873	0	0.357788	0	0.430908	0	0.116333	0	0.671021	0	0.878418	0
-42.36	0.393921	0	0.373779	0	0.353149	0	0.434814	0	0.120239	0	0.671021	0	0.884277	0
-42.26	0.399048	0	0.384766	0	0.349976	0	0.445801	0	0.12146	0	0.666382	0	0.879639	0
-42.16	0.380249	0	0.36792	0	0.357787	0	0.427002	0	0.11438	0	0.654175	0	0.866699	0
-42.06	0.391968	0	0.373779	0	0.363647	0	0.432861	0	0.120239	0	0.663208	0	0.884277	0
-41.96	0.391968	0	0.385498	0	0.349976	0	0.44458	0	0.122192	0	0.669067	0	0.882324	0
-41.86	0.382202	0	0.374512	0	0.355834	0	0.432861	0	0.120239	0	0.653442	0	0.872559	0
-41.76	0.391968	0	0.391357	0	0.3656	0	0.438721	0	0.124146	0	0.657349	0	0.872559	0
-41.66	0.3927	0	0.385498	0	0.3656	0	0.439453	0	0.124146	0	0.659302	0	0.872559	0
-41.56	0.393921	0	0.379639	0	0.355835	0	0.450439	0	0.133911	0	0.663208	0	0.872559	0
-41.46	0.390015	0	0.379639	0	0.3656	0	0.436768	0	0.124146	0	0.653442	0	0.872559	0
-41.36	0.388062	0	0.379639	0	0.3656	0	0.434814	0	0.124146	0	0.651489	0	0.872559	0
-41.26	0.39978	0	0.379639	0	0.3656	0	0.446533	0	0.124146	0	0.651489	0	0.868652	0
-41.16	0.397827	0	0.379639	0	0.361694	0	0.44458	0	0.133911	0	0.651489	0	0.862793	0
-41.06	0.39978	0	0.385498	0	0.355835	0	0.446533	0	0.130005	0	0.651489	0	0.856934	0
-40.96	0.397827	0	0.369873	0	0.357788	0	0.440674	0	0.11438	0	0.651489	0	0.85498	0
-40.86	0.403687	0	0.375732	0	0.363647	0	0.44458	0	0.116333	0	0.653442	0	0.862793	0
-40.76	0.39978	0	0.387451	0	0.355835	0	0.446533	0	0.126831	0	0.649536	0	0.858887	0
-40.66	0.407593	0	0.381592	0	0.360473	0	0.450439	0	0.126099	0	0.643677	0	0.866699	0
-40.56	0.413452	0	0.391357	0	0.373413	0	0.450439	0	0.135864	0	0.653442	0	0.872559	0
-40.46	0.419312	0	0.385498	0	0.357788	0	0.450439	0	0.131958	0	0.653442	0	0.873291	0
-40.36	0.403687	0	0.383545	0	0.361694	0	0.450439	0	0.120239	0	0.641724	0	0.864746	0
-40.26	0.407593	0	0.389404	0	0.373413	0	0.450439	0	0.126099	0	0.655396	0	0.868652	0
-40.16	0.419312	0	0.389404	0	0.37146	0	0.450439	0	0.135864	0	0.657349	0	0.870605	0
-40.06	0.413452	0	0.39917	0	0.362915	0	0.460205	0	0.139771	0	0.651489	0	0.868652	0
-39.96	0.402954	0	0.388672	0	0.367554	0	0.449707	0	0.140991	0	0.640991	0	0.858154	0
-39.86	0.409546	0	0.385498	0	0.367553	0	0.446533	0	0.131958	0	0.637817	0	0.853027	0
-39.76	0.407593	0	0.393311	0	0.357788	0	0.454346	0	0.139771	0	0.64563	0	0.862793	0
-39.66	0.397827	0	0.385498	0	0.363647	0	0.44458	0	0.131958	0	0.637817	0	0.853027	0
-39.56	0.397827	0	0.379639	0	0.359741	0	0.434814	0	0.135864	0	0.63269	0	0.849121	0
-39.46	0.396606	0	0.389404	0	0.37146	0	0.433594	0	0.139771	0	0.633911	0	0.847168	0
-39.36	0.409546	0	0.385498	0	0.3656	0	0.446533	0	0.141724	0	0.631958	0	0.849121	0
-39.26	0.403687	0	0.382324	0	0.355835	0	0.44458	0	0.14563	0	0.641724	0	0.843262	0
-39.16	0.403687	0	0.385498	0	0.3656	0	0.436768	0	0.14563	0	0.631958	0	0.839355	0
-39.06	0.403687	0	0.379639	0	0.3656	0	0.44458	0	0.143677	0	0.631958	0	0.837402	0
-38.96	0.403687	0	0.379639	0	0.373413	0	0.450439	0	0.153442	0	0.631958	0	0.841309	0
-38.86	0.415405	0	0.391357	0	0.361695	0	0.448486	0	0.161255	0	0.633911	0	0.839355	0
-38.76	0.40564	0	0.381592	0	0.363647	0	0.436768	0	0.14563	0	0.633911	0	0.827637	0
-38.66	0.401733	0	0.377686	0	0.372192	0	0.448486	0	0.156128	0	0.630005	0	0.839355	0
-38.56	0.40564	0	0.385498	0	0.364869	0	0.44458	0	0.167114	0	0.628052	0	0.833496	0
-38.46	0.395142	0	0.376953	0	0.367554	0	0.445801	0	0.156616	0	0.619507	0	0.82373	0
-38.36	0.393921	0	0.369873	0	0.367553	0	0.438721	0	0.165161	0	0.622192	0	0.82373	0
-38.26	0.403687	0	0.379639	0	0.367554	0	0.438721	0	0.174927	0	0.622192	0	0.82373	0
-38.16	0.401733	0	0.379639	0	0.373413	0	0.438721	0	0.174927	0	0.620239	0	0.82373	0
-38.06	0.407593	0	0.375732	0	0.355836	0	0.448486	0	0.184692	0	0.630005	0	0.821777	0
-37.96	0.388062	0	0.358154	0	0.355835	0	0.434814	0	0.180786	0	0.616333	0	0.817871	0
-37.86	0.395874	0	0.371826	0	0.3656	0	0.432861	0	0.188599	0	0.61438	0	0.812012	0
-37.76	0.397827	0	0.373779	0	0.355835	0	0.449219	0	0.190552	0	0.616333	0	0.808105	0
-37.66	0.386108	0	0.358154	0	0.353881	0	0.440674	0	0.184692	0	0.610474	0	0.79248	0
-37.56	0.39978	0	0.360107	0	0.357788	0	0.438721	0	0.192505	0	0.613159	0	0.790527	0
-37.46	0.397827	0	0.369873	0	0.361694	0	0.432861	0	0.190552	0	0.61438	0	0.794434	0
-37.36	0.403687	0	0.369873	0	0.367553	0	0.442627	0	0.215942	0	0.61438	0	0.79834	0
-37.26	0.413452	0	0.369873	0	0.363648	0	0.44458	0	0.215942	0	0.624146	0	0.804199	0
-37.16	0.404419	0	0.369873	0	0.357788	0	0.446533	0	0.212036	0	0.610474	0	0.790527	0
-37.06	0.415405	0	0.369873	0	0.371459	0	0.440674	0	0.215942	0	0.606567	0	0.784668	0
-36.96	0.415405	0	0.379639	0	0.367554	0	0.440674	0	0.225708	0	0.622192	0	0.794434	0
-36.86	0.415405	0	0.369873	0	0.373413	0	0.440674	0	0.225708	0	0.612427	0	0.782715	0
-36.76	0.409546	0	0.375732	0	0.3656	0	0.436768	0	0.225708	0	0.618286	0	0.778809	0
-36.66	0.413452	0	0.372559	0	0.365601	0	0.430908	0	0.235474	0	0.612427	0	0.772949	0
-36.56	0.403687	0	0.379639	0	0.367553	0	0.430908	0	0.235474	0	0.602661	0	0.776855	0
-36.46	0.419312	0	0.381592	0	0.381225	0	0.436768	0	0.247192	0	0.61438	0	0.784668	0
-36.36	0.425171	0	0.381592	0	0.377319	0	0.442627	0	0.247192	0	0.618286	0	0.784668	0
-36.26	0.415405	0	0.381592	0	0.382446	0	0.442627	0	0.247192	0	0.61438	0	0.774902	0
-36.16	0.420532	0	0.376953	0	0.375366	0	0.437988	0	0.252319	0	0.619507	0	0.780029	0
-36.06	0.413452	0	0.379639	0	0.375366	0	0.440674	0	0.255005	0	0.612427	0	0.772949	0
-35.96	0.413452	0	0.369873	0	0.375366	0	0.432861	0	0.247192	0	0.602661	0	0.763184	0
-35.86	0.417358	0	0.379639	0	0.385131	0	0.448486	0	0.262817	0	0.600708	0	0.76123	0
-35.76	0.432983	0	0.383545	0	0.375366	0	0.448486	0	0.272583	0	0.610474	0	0.774902	0
-35.66	0.423218	0	0.389404	0	0.381225	0	0.448486	0	0.272583	0	0.600708	0	0.770996	0
-35.56	0.419312	0	0.385498	0	0.375366	0	0.44458	0	0.278442	0	0.610474	0	0.76709	0
-35.46	0.411499	0	0.379639	0	0.379272	0	0.442627	0	0.272583	0	0.610474	0	0.76123	0
-35.36	0.411499	0	0.379639	0	0.387084	0	0.448486	0	0.272583	0	0.600708	0	0.76123	0
-35.26	0.423218	0	0.379639	0	0.39685	0	0.450439	0	0.284302	0	0.612427	0	0.763184	0
-35.16	0.423218	0	0.389404	0	0.385132	0	0.460205	0	0.298706	0	0.612427	0	0.763184	0
-35.06	0.423218	0	0.379639	0	0.390991	0	0.450439	0	0.305786	0	0.606567	0	0.753418	0
-34.96	0.419312	0	0.389404	0	0.389038	0	0.456299	0	0.311646	0	0.618286	0	0.753418	0
-34.86	0.417358	0	0.389404	0	0.394897	0	0.450439	0	0.305786	0	0.612427	0	0.763184	0
-34.76	0.423218	0	0.389404	0	0.394897	0	0.450439	0	0.305786	0	0.602661	0	0.751465	0
-34.66	0.423218	0	0.389404	0	0.404662	0	0.454346	0	0.315552	0	0.612427	0	0.751465	0
-34.56	0.432983	0	0.389404	0	0.394897	0	0.458252	0	0.325317	0	0.612427	0	0.765137	0
-34.46	0.423218	0	0.389404	0	0.400757	0	0.458252	0	0.325317	0	0.612427	0	0.76123	0
-34.36	0.429077	0	0.389404	0	0.394897	0	0.454346	0	0.331177	0	0.606567	0	0.757324	0
-34.26	0.423218	0	0.389404	0	0.394897	0	0.458252	0	0.325317	0	0.61438	0	0.751465	0
-34.16	0.417358	0	0.389404	0	0.399535	0	0.448486	0	0.325317	0	0.610474	0	0.741699	0
-34.06	0.432983	0	0.389404	0	0.418334	0	0.462158	0	0.338989	0	0.610474	0	0.741699	0
-33.96	0.434937	0	0.391357	0	0.404663	0	0.469971	0	0.356567	0	0.622192	0	0.753418	0
-33.86	0.43103	0	0.387451	0	0.408569	0	0.456299	0	0.352661	0	0.608521	0	0.739746	0
-33.76	0.423218	0	0.375732	0	0.398804	0	0.460205	0	0.356567	0	0.612427	0	0.738525	0
-33.66	0.423218	0	0.373779	0	0.408569	0	0.450439	0	0.356567	0	0.602661	0	0.745605	0
-33.56	0.423218	0	0.379639	0	0.398804	0	0.460205	0	0.356567	0	0.602661	0	0.743652	0
-33.46	0.413452	0	0.379639	0	0.404663	0	0.450439	0	0.356567	0	0.602661	0	0.733887	0
-33.36	0.419312	0	0.375732	0	0.390992	0	0.450439	0	0.362427	0	0.602661	0	0.72998	0
-33.26	0.403687	0	0.369873	0	0.406616	0	0.450439	0	0.356567	0	0.602661	0	0.724121	0
-33.16	0.417358	0	0.369873	0	0.406615	0	0.450439	0	0.366333	0	0.602661	0	0.724121	0
-33.06	0.423218	0	0.369873	0	0.406616	0	0.460205	0	0.376099	0	0.612427	0	0.724121	0
-32.96	0.413452	0	0.373779	0	0.416381	0	0.448486	0	0.380005	0	0.600708	0	0.718262	0
-32.86	0.423218	0	0.375732	0	0.412475	0	0.458252	0	0.385864	0	0.610474	0	0.733887	0
-32.76	0.419312	0	0.375732	0	0.406616	0	0.454346	0	0.391724	0	0.606567	0	0.72998	0
-32.66	0.413452	0	0.360107	0	0.408568	0	0.448486	0	0.385864	0	0.600708	0	0.714355	0
-32.56	0.415405	0	0.371826	0	0.408569	0	0.450439	0	0.397583	0	0.606567	0	0.726074	0
-32.46	0.419312	0	0.362061	0	0.404663	0	0.450439	0	0.397583	0	0.602661	0	0.714355	0
-32.36	0.419312	0	0.36792	0	0.398804	0	0.450439	0	0.403442	0	0.608521	0	0.710449	0
-32.26	0.413452	0	0.350342	0	0.398803	0	0.440674	0	0.387817	0	0.592896	0	0.69873	0
-32.16	0.413452	0	0.360107	0	0.398804	0	0.450439	0	0.401489	0	0.602661	0	0.70459	0
-32.06	0.413452	0	0.350342	0	0.394897	0	0.440674	0	0.407349	0	0.592896	0	0.70459	0
-31.96	0.409546	0	0.356201	0	0.40271	0	0.446533	0	0.413208	0	0.598755	0	0.700684	0
-31.86	0.403687	0	0.350342	0	0.408569	0	0.440674	0	0.417114	0	0.592896	0	0.694824	0
-31.76	0.403687	0	0.350342	0	0.408569	0	0.440674	0	0.417114	0	0.592896	0	0.694824	0
-31.66	0.407593	0	0.350342	0	0.408569	0	0.440674	0	0.42688	0	0.592896	0	0.694824	0
-31.56	0.403687	0	0.350342	0	0.413696	0	0.440674	0	0.42688	0	0.581177	0	0.685059	0
-31.46	0.408813	0	0.345703	0	0.404663	0	0.434082	0	0.432007	0	0.586304	0	0.690186	0
-31.36	0.401733	0	0.348389	0	0.404663	0	0.431641	0	0.424927	0	0.583862	0	0.681152	0
-31.26	0.401733	0	0.334717	0	0.406616	0	0.438721	0	0.424927	0	0.590942	0	0.671387	0
-31.16	0.407593	0	0.340576	0	0.396851	0	0.440674	0	0.436646	0	0.592896	0	0.677246	0
-31.06	0.401733	0	0.330811	0	0.402709	0	0.440674	0	0.436646	0	0.592896	0	0.683105	0
-30.96	0.407593	0	0.33667	0	0.387085	0	0.436768	0	0.442505	0	0.588989	0	0.679199	0
-30.86	0.391968	0	0.321045	0	0.39685	0	0.430908	0	0.424927	0	0.58313	0	0.663574	0
-30.76	0.401733	0	0.330811	0	0.39685	0	0.430908	0	0.434692	0	0.58313	0	0.663574	0
-30.66	0.401733	0	0.328857	0	0.392945	0	0.440674	0	0.444458	0	0.58313	0	0.67334	0
-30.56	0.397827	0	0.324951	0	0.387085	0	0.430908	0	0.440552	0	0.579224	0	0.659668	0
-30.46	0.391968	0	0.319092	0	0.39685	0	0.440674	0	0.444458	0	0.573364	0	0.653809	0
-30.36	0.396606	0	0.324951	0	0.387085	0	0.440674	0	0.454224	0	0.58313	0	0.653809	0
-30.26	0.403687	0	0.309326	0	0.39685	0	0.440674	0	0.444458	0	0.577271	0	0.653809	0
-30.16	0.403687	0	0.319092	0	0.387085	0	0.440674	0	0.45813	0	0.592896	0	0.655762	0
-30.06	0.403687	0	0.309326	0	0.392944	0	0.440674	0	0.463989	0	0.58313	0	0.651855	0
-29.96	0.39978	0	0.315186	0	0.375366	0	0.434814	0	0.469849	0	0.588989	0	0.657715	0
-29.86	0.393921	0	0.299561	0	0.385131	0	0.428955	0	0.463989	0	0.571411	0	0.64209	0
-29.76	0.393921	0	0.309326	0	0.385132	0	0.428955	0	0.463989	0	0.581177	0	0.64209	0
-29.66	0.393921	0	0.295654	0	0.387084	0	0.432861	0	0.463989	0	0.571411	0	0.64209	0
-29.56	0.395874	0	0.301514	0	0.387085	0	0.440674	0	0.475708	0	0.58313	0	0.644043	0
-29.46	0.395874	0	0.291748	0	0.39685	0	0.440674	0	0.475708	0	0.573364	0	0.634277	0
-29.36	0.393921	0	0.301514	0	0.387085	0	0.440674	0	0.485474	0	0.58313	0	0.644043	0
-29.26	0.393921	0	0.291748	0	0.39685	0	0.440674	0	0.485474	0	0.573364	0	0.634277	0
-29.16	0.393921	0	0.301514	0	0.387085	0	0.440674	0	0.485474	0	0.58313	0	0.640137	0
-29.06	0.393921	0	0.301514	0	0.39685	0	0.440674	0	0.485474	0	0.573364	0	0.624512	0
-28.96	0.393921	0	0.296875	0	0.387085	0	0.440674	0	0.495239	0	0.58313	0	0.622559	0
-28.86	0.393921	0	0.289795	0	0.39685	0	0.440674	0	0.481567	0	0.569458	0	0.622559	0
-28.76	0.403687	0	0.299561	0	0.40271	0	0.440674	0	0.485474	0	0.573364	0	0.622559	0
-28.66	0.39978	0	0.293701	0	0.387085	0	0.446533	0	0.491333	0	0.569458	0	0.628418	0
-28.56	0.384155	0	0.287842	0	0.39685	0	0.430908	0	0.485474	0	0.563599	0	0.612793	0
-28.46	0.393921	0	0.283936	0	0.396851	0	0.440674	0	0.485474	0	0.563599	0	0.612793	0
-28.36	0.384155	0	0.278076	0	0.39685	0	0.436768	0	0.485474	0	0.563599	0	0.612793	0
-28.26	0.393921	0	0.287842	0	0.396851	0	0.430908	0	0.495239	0	0.573364	0	0.612793	0
-28.16	0.384155	0	0.278076	0	0.383179	0	0.430908	0	0.485474	0	0.561646	0	0.603027	0
-28.06	0.384155	0	0.278076	0	0.389037	0	0.419189	0	0.485474	0	0.561646	0	0.593262	0
-27.96	0.386108	0	0.276123	0	0.398803	0	0.430908	0	0.497192	0	0.563599	0	0.60498	0
-27.86	0.395874	0	0.280029	0	0.389038	0	0.430908	0	0.497192	0	0.573364	0	0.60498	0
-27.76	0.384155	0	0.280029	0	0.402709	0	0.430908	0	0.497192	0	0.573364	0	0.593262	0
-27.66	0.401733	0	0.283936	0	0.404663	0	0.434814	0	0.501099	0	0.572632	0	0.606934	0
-27.56	0.39978	0	0.281982	0	0.39685	0	0.436768	0	0.503052	0	0.567505	0	0.599121	0
-27.46	0.403687	0	0.270264	0	0.400757	0	0.430908	0	0.495239	0	0.561646	0	0.603027	0
-27.36	0.397827	0	0.27417	0	0.402709	0	0.434814	0	0.499146	0	0.555786	0	0.597168	0
-27.26	0.413452	0	0.285889	0	0.392945	0	0.440674	0	0.514771	0	0.571411	0	0.612793	0
-27.16	0.39978	0	0.266357	0	0.39685	0	0.436768	0	0.497192	0	0.557739	0	0.599121	0
-27.06	0.403687	0	0.270264	0	0.387085	0	0.430908	0	0.495239	0	0.561646	0	0.603027	0
-26.96	0.393921	0	0.266357	0	0.39685	0	0.430908	0	0.485474	0	0.557739	0	0.593262	0
-26.86	0.39978	0	0.260498	0	0.400757	0	0.430908	0	0.495239	0	0.55188	0	0.603027	0
-26.76	0.388062	0	0.264404	0	0.406616	0	0.434814	0	0.495239	0	0.555786	0	0.597168	0
-26.66	0.403687	0	0.276123	0	0.401978	0	0.450439	0	0.495239	0	0.561646	0	0.603027	0
-26.56	0.389282	0	0.270264	0	0.406615	0	0.446533	0	0.495239	0	0.557739	0	0.603027	0
-26.46	0.393921	0	0.270264	0	0.396851	0	0.442627	0	0.497192	0	0.563599	0	0.601074	0
-26.36	0.384155	0	0.266357	0	0.396851	0	0.442627	0	0.497192	0	0.55188	0	0.595215	0
-26.26	0.384155	0	0.246094	0	0.406616	0	0.437988	0	0.487427	0	0.55188	0	0.585449	0
-26.16	0.393921	0	0.248779	0	0.400757	0	0.428955	0	0.497192	0	0.55188	0	0.595215	0
-26.06	0.386108	0	0.252686	0	0.416381	0	0.432861	0	0.491333	0	0.555786	0	0.587402	0
-25.96	0.401733	0	0.268311	0	0.406616	0	0.448486	0	0.503052	0	0.567505	0	0.593262	0
-25.86	0.401733	0	0.258545	0	0.406616	0	0.438721	0	0.497192	0	0.55188	0	0.593262	0
-25.76	0.391968	0	0.258545	0	0.412475	0	0.438721	0	0.487427	0	0.55188	0	0.583496	0
-25.66	0.397827	0	0.258545	0	0.396851	0	0.438721	0	0.497192	0	0.55188	0	0.593262	0
-25.56	0.382202	0	0.254639	0	0.406615	0	0.438721	0	0.485474	0	0.55188	0	0.583496	0
-25.46	0.391968	0	0.248779	0	0.406616	0	0.448486	0	0.495239	0	0.547974	0	0.593262	0
-25.36	0.391968	0	0.248779	0	0.416381	0	0.438721	0	0.495239	0	0.542114	0	0.583496	0
-25.26	0.391968	0	0.258545	0	0.400757	0	0.44458	0	0.495239	0	0.542114	0	0.583496	0
-25.16	0.391968	0	0.248779	0	0.404662	0	0.438721	0	0.490601	0	0.542114	0	0.57959	0
-25.06	0.391968	0	0.258545	0	0.404663	0	0.448486	0	0.493286	0	0.542114	0	0.57373	0
-24.96	0.388062	0	0.254639	0	0.404663	0	0.438721	0	0.493286	0	0.542114	0	0.57373	0
-24.86	0.391968	0	0.248779	0	0.400757	0	0.448486	0	0.48938	0	0.547974	0	0.57373	0
-24.76	0.382202	0	0.248779	0	0.394897	0	0.434814	0	0.483521	0	0.532349	0	0.569824	0
-24.66	0.382202	0	0.248779	0	0.408568	0	0.428955	0	0.483521	0	0.532349	0	0.563965	0
-24.56	0.391968	0	0.252686	0	0.404663	0	0.442627	0	0.497192	0	0.542114	0	0.565918	0
-24.46	0.382202	0	0.258545	0	0.416381	0	0.448486	0	0.493286	0	0.532349	0	0.571777	0
-24.36	0.393921	0	0.270264	0	0.416382	0	0.446533	0	0.501099	0	0.544067	0	0.57373	0
-24.26	0.393921	0	0.254639	0	0.416381	0	0.440674	0	0.495239	0	0.540161	0	0.57373	0
-24.16	0.403687	0	0.262451	0	0.416381	0	0.450439	0	0.499146	0	0.536255	0	0.577637	0
-24.06	0.403687	0	0.268311	0	0.416382	0	0.440674	0	0.505005	0	0.542114	0	0.578857	0
-23.96	0.393921	0	0.268311	0	0.406616	0	0.436768	0	0.505005	0	0.542114	0	0.562012	0
-23.86	0.393921	0	0.254639	0	0.412475	0	0.430908	0	0.491333	0	0.52771	0	0.562012	0
-23.76	0.403687	0	0.258545	0	0.406616	0	0.428955	0	0.495239	0	0.530396	0	0.571777	0
-23.66	0.393921	0	0.254639	0	0.412475	0	0.428955	0	0.495239	0	0.530396	0	0.558105	0
-23.56	0.39978	0	0.248779	0	0.401489	0	0.434814	0	0.491333	0	0.526489	0	0.562012	0
-23.46	0.39856	0	0.253418	0	0.404663	0	0.433594	0	0.490112	0	0.525269	0	0.552979	0
-23.36	0.390015	0	0.256592	0	0.398804	0	0.430908	0	0.497192	0	0.522583	0	0.554199	0
-23.26	0.384155	0	0.240967	0	0.408569	0	0.427002	0	0.483521	0	0.518677	0	0.544434	0
-23.16	0.393921	0	0.246826	0	0.408569	0	0.430908	0	0.487427	0	0.522583	0	0.550293	0
-23.06	0.393921	0	0.244873	0	0.408568	0	0.421143	0	0.475708	0	0.516724	0	0.54834	0
-22.96	0.393921	0	0.260498	0	0.407837	0	0.430908	0	0.485474	0	0.528442	0	0.550293	0
-22.86	0.397827	0	0.254639	0	0.406616	0	0.434814	0	0.485474	0	0.526489	0	0.54834	0
-22.76	0.39978	0	0.256592	0	0.406616	0	0.42627	0	0.475708	0	0.518677	0	0.554199	0
-22.66	0.393921	0	0.260498	0	0.40271	0	0.428955	0	0.480835	0	0.522583	0	0.54834	0
-22.56	0.393921	0	0.250732	0	0.410521	0	0.425049	0	0.473755	0	0.522583	0	0.54248	0
-22.46	0.402954	0	0.264404	0	0.400757	0	0.432861	0	0.477661	0	0.522583	0	0.54248	0
-22.36	0.391968	0	0.270264	0	0.394897	0	0.428955	0	0.483521	0	0.522583	0	0.54248	0
-22.26	0.388062	0	0.270264	0	0.410522	0	0.425049	0	0.479614	0	0.512817	0	0.532715	0
-22.16	0.397827	0	0.271484	0	0.412475	0	0.434814	0	0.479614	0	0.524536	0	0.544434	0
-22.06	0.390015	0	0.270264	0	0.416381	0	0.436768	0	0.481567	0	0.524536	0	0.544434	0
-21.96	0.393921	0	0.280029	0	0.406616	0	0.430908	0	0.485474	0	0.518677	0	0.539795	0
-21.86	0.397827	0	0.27417	0	0.406616	0	0.430908	0	0.475708	0	0.516724	0	0.536621	0
-21.76	0.39978	0	0.280029	0	0.416381	0	0.430908	0	0.475708	0	0.517944	0	0.528809	0
-21.66	0.397827	0	0.293701	0	0.416381	0	0.434814	0	0.479614	0	0.514771	0	0.536621	0
-21.56	0.403687	0	0.285889	0	0.42224	0	0.436768	0	0.481567	0	0.52063	0	0.532715	0
-21.46	0.413452	0	0.289795	0	0.410522	0	0.440674	0	0.485474	0	0.526489	0	0.538574	0
-21.36	0.403687	0	0.293701	0	0.416381	0	0.440674	0	0.475708	0	0.514771	0	0.526855	0
-21.26	0.403687	0	0.299561	0	0.412476	0	0.430908	0	0.471802	0	0.516724	0	0.528809	0
-21.16	0.390015	0	0.287842	0	0.410521	0	0.427002	0	0.465942	0	0.510864	0	0.522949	0
-21.06	0.397827	0	0.301514	0	0.416381	0	0.434814	0	0.479614	0	0.514771	0	0.526855	0
-20.96	0.39978	0	0.293701	0	0.411743	0	0.42627	0	0.471802	0	0.516724	0	0.528809	0
-20.86	0.393921	0	0.287842	0	0.419066	0	0.419189	0	0.465942	0	0.510864	0	0.513184	0
-20.76	0.396606	0	0.302246	0	0.416382	0	0.433594	0	0.475708	0	0.511597	0	0.523682	0
-20.66	0.403687	0	0.309326	0	0.426146	0	0.436768	0	0.465942	0	0.512817	0	0.524902	0
-20.56	0.413452	0	0.313232	0	0.426147	0	0.44458	0	0.479614	0	0.516724	0	0.526855	0
-20.46	0.413452	0	0.319092	0	0.420288	0	0.434814	0	0.481567	0	0.518677	0	0.528809	0
-20.36	0.41272	0	0.322998	0	0.432006	0	0.432861	0	0.479614	0	0.516724	0	0.526855	0
-20.26	0.411499	0	0.324951	0	0.430054	0	0.448486	0	0.479614	0	0.518677	0	0.528809	0
-20.16	0.415405	0	0.322998	0	0.435913	0	0.438721	0	0.477661	0	0.516724	0	0.526855	0
-20.06	0.417358	0	0.328857	0	0.433959	0	0.438721	0	0.479614	0	0.512817	0	0.522949	0
-19.96	0.423218	0	0.330811	0	0.432007	0	0.446533	0	0.475708	0	0.52063	0	0.530029	0
-19.86	0.413452	0	0.334717	0	0.43396	0	0.44458	0	0.475708	0	0.518677	0	0.526855	0
-19.76	0.413452	0	0.33667	0	0.428101	0	0.436768	0	0.475708	0	0.508911	0	0.522949	0
-19.66	0.413452	0	0.321045	0	0.4281	0	0.430908	0	0.462036	0	0.503052	0	0.519043	0
-19.56	0.423218	0	0.334717	0	0.4281	0	0.440674	0	0.469849	0	0.512085	0	0.526855	0
-19.46	0.413452	0	0.330811	0	0.428101	0	0.440674	0	0.465942	0	0.501099	0	0.519043	0
-19.36	0.409546	0	0.330811	0	0.437865	0	0.436768	0	0.462036	0	0.497192	0	0.513184	0
-19.26	0.417358	0	0.344482	0	0.4281	0	0.434814	0	0.469849	0	0.505005	0	0.526855	0
-19.16	0.419312	0	0.340576	0	0.4281	0	0.436035	0	0.471802	0	0.501099	0	0.519043	0
-19.06	0.407593	0	0.340576	0	0.437865	0	0.432861	0	0.460083	0	0.501099	0	0.51709	0
-18.96	0.423218	0	0.350342	0	0.437866	0	0.448486	0	0.471802	0	0.501099	0	0.522949	0
-18.86	0.42395	0	0.35498	0	0.437866	0	0.439453	0	0.470581	0	0.501831	0	0.523682	0
-18.76	0.425171	0	0.362061	0	0.447631	0	0.440674	0	0.473022	0	0.503052	0	0.524902	0
-18.66	0.434937	0	0.360107	0	0.435913	0	0.446533	0	0.465942	0	0.503052	0	0.524902	0
-18.56	0.425171	0	0.364014	0	0.435913	0	0.434814	0	0.469849	0	0.503052	0	0.524902	0
-18.46	0.425171	0	0.369873	0	0.435913	0	0.436768	0	0.471802	0	0.503052	0	0.524902	0
-18.36	0.420532	0	0.360107	0	0.435913	0	0.430908	0	0.465942	0	0.493286	0	0.513184	0
-18.26	0.417358	0	0.364014	0	0.426147	0	0.430908	0	0.460083	0	0.493286	0	0.51709	0
-18.16	0.413452	0	0.369873	0	0.435912	0	0.421143	0	0.462036	0	0.493286	0	0.509277	0
-18.06	0.423218	0	0.369873	0	0.435913	0	0.430908	0	0.465942	0	0.493286	0	0.513184	0
-17.96	0.419312	0	0.369873	0	0.435913	0	0.427002	0	0.456177	0	0.48938	0	0.503418	0
-17.86	0.407593	0	0.373779	0	0.435912	0	0.425049	0	0.456177	0	0.487427	0	0.507324	0
-17.76	0.423218	0	0.379639	0	0.435913	0	0.427002	0	0.465942	0	0.493286	0	0.519043	0
-17.66	0.419312	0	0.379639	0	0.432007	0	0.421143	0	0.465942	0	0.493286	0	0.503418	0
-17.56	0.413452	0	0.369873	0	0.430053	0	0.417236	0	0.454224	0	0.479614	0	0.503418	0
-17.46	0.415405	0	0.383545	0	0.435913	0	0.425049	0	0.463989	0	0.487427	0	0.503418	0
-17.36	0.421265	0	0.389404	0	0.432007	0	0.430908	0	0.463989	0	0.493286	0	0.503418	0
-17.26	0.417358	0	0.379639	0	0.426147	0	0.419189	0	0.450317	0	0.476929	0	0.503418	0
-17.16	0.411499	0	0.379639	0	0.430053	0	0.415283	0	0.444458	0	0.469849	0	0.493652	0
-17.06	0.415405	0	0.393311	0	0.432006	0	0.423096	0	0.45813	0	0.473755	0	0.502686	0
-16.96	0.417358	0	0.389404	0	0.416382	0	0.419189	0	0.450317	0	0.479614	0	0.491699	0
-16.86	0.411499	0	0.389404	0	0.420288	0	0.419189	0	0.444458	0	0.475708	0	0.491699	0
-16.76	0.411499	0	0.383545	0	0.433959	0	0.418457	0	0.444458	0	0.463989	0	0.491699	0
-16.66	0.413452	0	0.401123	0	0.428101	0	0.428955	0	0.446411	0	0.481567	0	0.493652	0
-16.56	0.413452	0	0.401123	0	0.418335	0	0.419189	0	0.446411	0	0.481567	0	0.493652	0
-16.46	0.413452	0	0.401123	0	0.418335	0	0.415283	0	0.441772	0	0.467896	0	0.493652	0
-16.36	0.413452	0	0.393311	0	0.406617	0	0.41333	0	0.428833	0	0.465942	0	0.481934	0
-16.26	0.391968	0	0.387451	0	0.396851	0	0.397705	0	0.422974	0	0.450317	0	0.470215	0
-16.16	0.388062	0	0.387451	0	0.396851	0	0.397705	0	0.422974	0	0.450317	0	0.470215	0
-16.06	0.382202	0	0.387451	0	0.396851	0	0.393799	0	0.413208	0	0.436646	0	0.470215	0
-15.96	0.372437	0	0.377686	0	0.391724	0	0.387939	0	0.413208	0	0.430786	0	0.460449	0
-15.86	0.36731	0	0.372559	0	0.387084	0	0.382813	0	0.408081	0	0.425659	0	0.451416	0
-15.76	0.370483	0	0.379639	0	0.382446	0	0.376221	0	0.411255	0	0.422974	0	0.442871	0
-15.66	0.354858	0	0.369873	0	0.355836	0	0.370361	0	0.39563	0	0.422974	0	0.442871	0
-15.56	0.345093	0	0.360107	0	0.355835	0	0.360596	0	0.385864	0	0.403442	0	0.419434	0
-15.46	0.345093	0	0.360107	0	0.355835	0	0.35083	0	0.381958	0	0.403442	0	0.413574	0
-15.36	0.335327	0	0.350342	0	0.342164	0	0.35083	0	0.366333	0	0.403442	0	0.403809	0
-15.26	0.325562	0	0.340576	0	0.326538	0	0.341064	0	0.356567	0	0.378052	0	0.394043	0
-15.16	0.325562	0	0.326904	0	0.320679	0	0.341064	0	0.340942	0	0.372192	0	0.380371	0
-15.06	0.305298	0	0.315186	0	0.322631	0	0.321533	0	0.329224	0	0.356567	0	0.368652	0
-14.96	0.304077	0	0.321045	0	0.297242	0	0.321533	0	0.335083	0	0.362427	0	0.364746	0
-14.86	0.294312	0	0.301514	0	0.297241	0	0.311768	0	0.311646	0	0.342896	0	0.35498	0
-14.76	0.284546	0	0.301514	0	0.287476	0	0.302002	0	0.305786	0	0.342896	0	0.351074	0
-14.66	0.27478	0	0.281982	0	0.27771	0	0.292236	0	0.296021	0	0.319458	0	0.325684	0
-14.56	0.278687	0	0.285889	0	0.27771	0	0.296143	0	0.290161	0	0.317505	0	0.32959	0
-14.46	0.28064	0	0.287842	0	0.267945	0	0.286377	0	0.292114	0	0.323364	0	0.335449	0
-14.36	0.253296	0	0.262451	0	0.258179	0	0.270752	0	0.276489	0	0.303833	0	0.312012	0
-14.26	0.253296	0	0.262451	0	0.248413	0	0.270752	0	0.27063	0	0.303833	0	0.306152	0
-14.16	0.24353	0	0.252686	0	0.252319	0	0.251221	0	0.262817	0	0.284302	0	0.284668	0
-14.06	0.237671	0	0.246826	0	0.248413	0	0.251221	0	0.251099	0	0.288208	0	0.29248	0
-13.96	0.24353	0	0.252686	0	0.252319	0	0.251221	0	0.256958	0	0.294067	0	0.304199	0
-13.86	0.233765	0	0.252686	0	0.242555	0	0.241455	0	0.260864	0	0.284302	0	0.294434	0
-13.76	0.222046	0	0.229248	0	0.226929	0	0.229736	0	0.241333	0	0.272583	0	0.282715	0
-13.66	0.222046	0	0.229248	0	0.226929	0	0.229736	0	0.235474	0	0.262817	0	0.272949	0
-13.56	0.21228	0	0.229248	0	0.226929	0	0.219971	0	0.225708	0	0.262817	0	0.272949	0
-13.46	0.21228	0	0.219482	0	0.205445	0	0.219971	0	0.229614	0	0.262817	0	0.263184	0
-13.36	0.188843	0	0.205811	0	0.205445	0	0.206299	0	0.221802	0	0.237427	0	0.249512	0
-13.26	0.182983	0	0.190186	0	0.182007	0	0.190674	0	0.206177	0	0.231567	0	0.233887	0
-13.16	0.163452	0	0.18042	0	0.176147	0	0.180908	0	0.196411	0	0.212036	0	0.224121	0
-13.06	0.163452	0	0.18042	0	0.166383	0	0.180908	0	0.186646	0	0.212036	0	0.214355	0
-12.96	0.153687	0	0.160889	0	0.156616	0	0.161377	0	0.17688	0	0.192505	0	0.20459	0
-12.86	0.143921	0	0.160889	0	0.150758	0	0.161377	0	0.165161	0	0.192505	0	0.194824	0
-12.76	0.134155	0	0.141357	0	0.146851	0	0.141846	0	0.155396	0	0.172974	0	0.185059	0
-12.66	0.12439	0	0.141357	0	0.146851	0	0.141846	0	0.155396	0	0.172974	0	0.179199	0
-12.56	0.128296	0	0.141357	0	0.137086	0	0.13208	0	0.14563	0	0.163208	0	0.185059	0
-12.46	0.12439	0	0.121826	0	0.127319	0	0.122314	0	0.135864	0	0.153442	0	0.163574	0
-12.36	0.112671	0	0.121826	0	0.127319	0	0.122314	0	0.126099	0	0.143677	0	0.163574	0
-12.26	0.112671	0	0.112061	0	0.107788	0	0.112549	0	0.126099	0	0.143677	0	0.153809	0
-12.16	0.09314	0	0.102295	0	0.107788	0	0.102783	0	0.106567	0	0.124146	0	0.144043	0
-12.06	0.097778	0	0.102295	0	0.088258	0	0.102783	0	0.106567	0	0.124146	0	0.134277	0
-11.96	0.085327	0	0.082764	0	0.088257	0	0.093018	0	0.087036	0	0.11438	0	0.124512	0
-11.86	0.085327	0	0.082764	0	0.078491	0	0.081299	0	0.090942	0	0.104614	0	0.114746	0
-11.76	0.075562	0	0.082764	0	0.066773	0	0.081299	0	0.087036	0	0.094849	0	0.108887	0
-11.66	0.063843	0	0.059326	0	0.066773	0	0.059815	0	0.075317	0	0.08313	0	0.103027	0
-11.56	0.054077	0	0.059326	0	0.057007	0	0.059815	0	0.065552	0	0.08313	0	0.093262	0
-11.46	0.054077	0	0.049561	0	0.057007	0	0.059815	0	0.065552	0	0.071411	0	0.093262	0
-11.36	0.054077	0	0.049561	0	0.035523	0	0.053955	0	0.065552	0	0.075317	0	0.083496	0
-11.26	0.034546	0	0.030029	0	0.035523	0	0.050049	0	0.046021	0	0.061646	0	0.073731	0
-11.16	0.03064	0	0.030029	0	0.035523	0	0.036377	0	0.042114	0	0.057739	0	0.060059	0
-11.06	0.018921	0	0.030029	0	0.025757	0	0.030518	0	0.036255	0	0.042114	0	0.054199	0
-10.96	0.02478	0	0.020264	0	0.015992	0	0.030518	0	0.024536	0	0.042114	0	0.042481	0
-10.86	0.015015	0	0.010498	0	0.00623	0	0.010986	0	0.014771	0	0.022583	0	0.032715	0
-10.76	0.00525	0	0.010498	0	0.00623	0	0.010986	0	0.00891	0	0.022583	0	0.022949	0
-10.66	0.00525	0	0.000732	0	-0.0133	0	0.00122	0	0.014771	0	0.012817	0	0.022949	0
-10.56	-0.01624	0		0	-0.01331	0		0	0.005	0	0.00305	0	0.00342	0
-10.46	-0.01624	0	-0.0188	0	-0.01917	0		0		0		0	0.00342	0
-10.36	-0.01624	0	-0.0188	0	-0.02307	0	-0.0144	0		0		0		0
-10.26	-0.03577	0	-0.02856	0	-0.03284	0	-0.01831	0	-0.02429	0	-0.01648	0		0
-10.16	-0.03186	0	-0.03833	0	-0.0426	0	-0.02808	0	-0.02429	0	-0.01648	0	-0.01611	0
-10.06	-0.03577	0	-0.0481	0	-0.0426	0	-0.03784	0	-0.03406	0	-0.03601	0	-0.02588	0
-9.96	-0.04553	0	-0.0481	0	-0.05237	0	-0.03784	0	-0.04382	0	-0.03601	0	-0.03564	0
-9.86	-0.04553	0	-0.05396	0	-0.06213	0	-0.04956	0	-0.04382	0	-0.04773	0	-0.03564	0
-9.76	-0.06506	0	-0.05786	0	-0.06213	0	-0.05933	0	-0.06335	0	-0.05359	0	-0.05518	0
-9.66	-0.06506	0	-0.05786	0	-0.0719	0	-0.06909	0	-0.05945	0	-0.0575	0	-0.05518	0
-9.56	-0.06506	0	-0.06958	0	-0.0719	0	-0.06909	0	-0.06335	0	-0.06726	0	-0.06494	0
-9.46	-0.07092	0	-0.06958	0	-0.07703	0	-0.06519	0	-0.06335	0	-0.06726	0	-0.06494	0
-9.36	-0.07483	0	-0.07935	0	-0.08167	0	-0.07886	0	-0.08289	0	-0.08679	0	-0.08447	0
-9.26	-0.08459	0	-0.07935	0	-0.09338	0	-0.07886	0	-0.08289	0	-0.08679	0	-0.08447	0
-9.16	-0.09631	0	-0.10083	0	-0.10315	0	-0.10034	0	-0.10632	0	-0.10828	0	-0.104	0
-9.06	-0.09631	0	-0.10083	0	-0.10315	0	-0.10034	0	-0.10632	0	-0.10828	0	-0.09814	0
-8.96	-0.10608	0	-0.10083	0	-0.11292	0	-0.11011	0	-0.10632	0	-0.11804	0	-0.10791	0
-8.86	-0.10608	0	-0.1106	0	-0.12268	0	-0.11011	0	-0.11609	0	-0.11804	0	-0.11182	0
-8.76	-0.12561	0	-0.12036	0	-0.13245	0	-0.11987	0	-0.12585	0	-0.13757	0	-0.13721	0
-8.66	-0.12952	0	-0.12036	0	-0.14221	0	-0.12964	0	-0.13562	0	-0.13757	0	-0.13721	0
-8.56	-0.14514	0	-0.13989	0	-0.15198	0	-0.1394	0	-0.14539	0	-0.1571	0	-0.15674	0
-8.46	-0.15491	0	-0.13989	0	-0.15198	0	-0.14917	0	-0.14539	0	-0.1571	0	-0.15674	0
-8.36	-0.151	0	-0.13989	0	-0.15198	0	-0.14917	0	-0.15515	0	-0.16882	0	-0.1665	0
-8.26	-0.14514	0	-0.13989	0	-0.16174	0	-0.14917	0	-0.15515	0	-0.16492	0	-0.17627	0
-8.16	-0.14514	0	-0.14966	0	-0.16174	0	-0.15894	0	-0.16492	0	-0.15906	0	-0.17627	0
-8.06	-0.15686	0	-0.14966	0	-0.17151	0	-0.15894	0	-0.16492	0	-0.16882	0	-0.18604	0
-7.96	-0.15686	0	-0.14966	0	-0.16174	0	-0.17065	0	-0.16492	0	-0.17273	0	-0.18604	0
-7.86	-0.1471	0	-0.13989	0	-0.16174	0	-0.16089	0	-0.16492	0	-0.17859	0	-0.18604	0
-7.76	-0.15686	0	-0.14966	0	-0.1676	0	-0.16089	0	-0.16492	0	-0.17859	0	-0.18604	0
-7.66	-0.15295	0	-0.14966	0	-0.16174	0	-0.16675	0	-0.17078	0	-0.18445	0	-0.19385	0
-7.56	-0.1471	0	-0.14966	0	-0.15198	0	-0.16089	0	-0.16492	0	-0.17859	0	-0.18799	0
-7.46	-0.151	0	-0.14966	0	-0.1637	0	-0.15112	0	-0.15515	0	-0.17859	0	-0.18799	0
-7.36	-0.15686	0	-0.14966	0	-0.15979	0	-0.16089	0	-0.16882	0	-0.17859	0	-0.18799	0
-7.26	-0.15295	0	-0.14966	0	-0.15393	0	-0.15698	0	-0.17078	0	-0.18445	0	-0.19775	0
-7.16	-0.15686	0	-0.15942	0	-0.15198	0	-0.15112	0	-0.16492	0	-0.1825	0	-0.19775	0
-7.06	-0.14514	0	-0.14771	0	-0.15198	0	-0.14917	0	-0.16296	0	-0.1864	0	-0.1958	0
-6.96	-0.14514	0	-0.15747	0	-0.16174	0	-0.14917	0	-0.16296	0	-0.1864	0	-0.1958	0
-6.86	-0.15491	0	-0.15747	0	-0.15198	0	-0.15894	0	-0.16296	0	-0.19617	0	-0.20557	0
-6.76	-0.14514	0	-0.15234	0	-0.15271	0	-0.14917	0	-0.16492	0	-0.1864	0	-0.20557	0
-6.66	-0.14124	0	-0.15552	0	-0.1637	0	-0.15894	0	-0.16101	0	-0.1825	0	-0.20166	0
-6.56	-0.14514	0	-0.16138	0	-0.1637	0	-0.15894	0	-0.16492	0	-0.1864	0	-0.20947	0
-6.46	-0.13538	0	-0.15161	0	-0.1637	0	-0.14917	0	-0.15906	0	-0.18054	0	-0.20557	0
-6.36	-0.14514	0	-0.15161	0	-0.1637	0	-0.15894	0	-0.17468	0	-0.19812	0	-0.21533	0
-6.26	-0.13538	0	-0.15161	0	-0.15906	0	-0.14917	0	-0.16492	0	-0.19812	0	-0.20557	0
-6.16	-0.14514	0	-0.15161	0	-0.15198	0	-0.15894	0	-0.17468	0	-0.19812	0	-0.21729	0
-6.06	-0.13538	0	-0.15161	0	-0.14807	0	-0.14917	0	-0.16492	0	-0.19812	0	-0.20752	0
-5.96	-0.14319	0	-0.15161	0	-0.15198	0	-0.15503	0	-0.17078	0	-0.19421	0	-0.21338	0
-5.86	-0.13733	0	-0.15161	0	-0.14221	0	-0.14917	0	-0.16492	0	-0.19812	0	-0.21729	0
-5.76	-0.13342	0	-0.15161	0	-0.14221	0	-0.15112	0	-0.15515	0	-0.18835	0	-0.20752	0
-5.66	-0.12756	0	-0.15161	0	-0.14221	0	-0.14722	0	-0.16492	0	-0.19812	0	-0.21729	0
-5.56	-0.12756	0	-0.15161	0	-0.14221	0	-0.14136	0	-0.15515	0	-0.19812	0	-0.21338	0
-5.46	-0.12756	0	-0.15161	0	-0.14221	0	-0.14136	0	-0.16492	0	-0.19812	0	-0.20752	0
-5.36	-0.12756	0	-0.15161	0	-0.14417	0	-0.15503	0	-0.16101	0	-0.20789	0	-0.22119	0
-5.26	-0.1178	0	-0.15161	0	-0.14417	0	-0.15112	0	-0.15515	0	-0.19812	0	-0.22705	0
-5.16	-0.12756	0	-0.15161	0	-0.14417	0	-0.15112	0	-0.15515	0	-0.20789	0	-0.22705	0
-5.06	-0.12756	0	-0.15161	0	-0.13831	0	-0.16089	0	-0.15515	0	-0.20789	0	-0.23291	0
-4.96	-0.11194	0	-0.13599	0	-0.13245	0	-0.14526	0	-0.15125	0	-0.20398	0	-0.21143	0
-4.86	-0.11585	0	-0.13989	0	-0.12268	0	-0.14917	0	-0.14539	0	-0.19812	0	-0.21533	0
-4.76	-0.10608	0	-0.13013	0	-0.13245	0	-0.1355	0	-0.13562	0	-0.19812	0	-0.22119	0
-4.66	-0.10608	0	-0.13403	0	-0.12732	0	-0.1394	0	-0.14539	0	-0.19812	0	-0.22705	0
-4.56	-0.10217	0	-0.13989	0	-0.14026	0	-0.12964	0	-0.13562	0	-0.18835	0	-0.22705	0
-4.46	-0.09631	0	-0.13599	0	-0.12463	0	-0.1355	0	-0.14539	0	-0.19812	0	-0.22315	0
-4.36	-0.08655	0	-0.12036	0	-0.12073	0	-0.12378	0	-0.13562	0	-0.19812	0	-0.22119	0
-4.26	-0.08264	0	-0.12036	0	-0.12463	0	-0.1355	0	-0.14148	0	-0.20398	0	-0.22315	0
-4.16	-0.08655	0	-0.12036	0	-0.11487	0	-0.12573	0	-0.13562	0	-0.19812	0	-0.22705	0
-4.06	-0.07678	0	-0.12231	0	-0.11023	0	-0.11011	0	-0.13562	0	-0.19812	0	-0.22705	0
-3.96	-0.07214	0	-0.12158	0	-0.10315	0	-0.12109	0	-0.13098	0	-0.19348	0	-0.22241	0
-3.86	-0.06506	0	-0.1106	0	-0.09924	0	-0.11987	0	-0.11804	0	-0.1864	0	-0.21924	0
-3.76	-0.06506	0	-0.10669	0	-0.10315	0	-0.11597	0	-0.12	0	-0.1825	0	-0.23096	0
-3.66	-0.06506	0	-0.10083	0	-0.09338	0	-0.11401	0	-0.1239	0	-0.1864	0	-0.2251	0
-3.56	-0.06702	0	-0.09692	0	-0.09338	0	-0.11597	0	-0.11414	0	-0.17664	0	-0.22583	0
-3.46	-0.06702	0	-0.09497	0	-0.08948	0	-0.11011	0	-0.11414	0	-0.18835	0	-0.22705	0
-3.36	-0.05334	0	-0.08716	0	-0.07971	0	-0.1062	0	-0.11414	0	-0.18445	0	-0.21729	0
-3.26	-0.04749	0	-0.07739	0	-0.07385	0	-0.09644	0	-0.11023	0	-0.17859	0	-0.2251	0
-3.16	-0.04749	0	-0.07153	0	-0.06995	0	-0.10425	0	-0.10828	0	-0.18835	0	-0.22315	0
-3.06	-0.04163	0	-0.06958	0	-0.06018	0	-0.09448	0	-0.09851	0	-0.17273	0	-0.21338	0
-2.96	-0.0365	0	-0.06567	0	-0.05432	0	-0.09839	0	-0.10315	0	-0.17737	0	-0.21729	0
-2.86	-0.03381	0	-0.05591	0	-0.05945	0	-0.09912	0	-0.10046	0	-0.17859	0	-0.21729	0
-2.76	-0.03699	0	-0.04932	0	-0.0426	0	-0.10547	0	-0.09387	0	-0.18372	0	-0.21265	0
-2.66	-0.026	0	-0.03906	0	-0.04651	0	-0.08862	0	-0.0946	0	-0.16687	0	-0.20166	0
-2.56	-0.026	0	-0.05005	0	-0.04846	0	-0.09253	0	-0.09851	0	-0.18054	0	-0.20947	0
-2.46	-0.02014	0	-0.04419	0	-0.04456	0	-0.09839	0	-0.0946	0	-0.17664	0	-0.21533	0
-2.36	-0.026	0	-0.04614	0	-0.0426	0	-0.09448	0	-0.0907	0	-0.1864	0	-0.20752	0
-2.26	-0.026	0	-0.05005	0	-0.02307	0	-0.10425	0	-0.08875	0	-0.19031	0	-0.20557	0
-2.16	-0.02087	0	-0.04419	0	-0.0282	0	-0.10498	0	-0.08484	0	-0.18713	0	-0.19653	0
-2.06	-0.03699	0	-0.04541	0	-0.02185	0	-0.10742	0	-0.08484	0	-0.19739	0	-0.20288	0
-1.96	-0.03577	0	-0.0481	0	-0.02503	0	-0.10425	0	-0.08875	0	-0.19617	0	-0.21338	0
-1.86	-0.03577	0	-0.0481	0	-0.03479	0	-0.10034	0	-0.08875	0	-0.19617	0	-0.21924	0
-1.76	-0.03772	0	-0.04419	0	-0.01331	0	-0.1062	0	-0.0907	0	-0.19226	0	-0.23291	0
-1.66	-0.02209	0	-0.04297	0	-0.01721	0	-0.10034	0	-0.08484	0	-0.18835	0	-0.22705	0
-1.56	-0.026	0	-0.05005	0	-0.03088	0	-0.11011	0	-0.08093	0	-0.19812	0	-0.23096	0
-1.46	-0.03381	0	-0.05981	0	-0.05115	0	-0.10425	0	-0.07898	0	-0.20007	0	-0.24072	0
-1.36	-0.04041	0	-0.07544	0	-0.08752	0	-0.11865	0	-0.07776	0	-0.22229	0	-0.25513	0
-1.26	-0.06238	0	-0.09497	0	-0.07898	0	-0.13086	0	-0.12976	0	-0.22864	0	-0.27588	0
-1.16	-0.04944	0	-0.10083	0	-0.06091	0	-0.1062	0	-0.1427	0	-0.22156	0	-0.26733	0
-1.06	-0.02991	0	-0.08716	0	-0.08752	0	-0.08276	0	-0.14807	0	-0.20471	0	-0.24341	0
-0.96	-0.03064	0	-0.11133	0	-0.08166	0	-0.10498	0	-0.16882	0	-0.21179	0	-0.27661	0
-0.86	-0.04285	0	-0.1001	0	-0.09021	0	-0.11523	0	-0.18445	0	-0.20789	0	-0.29273	0
-0.76	-0.04553	0	-0.11841	0	-0.09851	0	-0.11792	0	-0.23718	0	-0.20007	0	-0.30908	0
-0.66	-0.04944	0	-0.1145	0	-0.1051	0	-0.11206	0	-0.29968	0	-0.16028	0	-0.30127	0
-0.56	-0.0553	0	-0.13208	0	-0.12268	0	-0.09448	0	-0.32703	0	-0.11218	0	-0.31104	0
-0.46	-0.06506	0	-0.15942	0	-0.06482	0	-0.11206	0	-0.3075	0	-0.17932	0	-0.34424	0
-0.36	-0.06384	0	-0.09961	0	-0.05237	0	-0.05811	0	-0.22156	0	-0.17932	0	-0.31763	0
-0.26	-0.04626	0	-0.1001	0	-0.05237	0	-0.07495	0	-0.22546	0	-0.19617	0	-0.32275	0
-0.16	-0.04626	0	-0.1001	0	-0.02625	0	-0.07495	0	-0.22546	0	-0.21765	0	-0.32275	0
-0.06	-0.05457	0	-0.07397	0	-0.20637	2.263	-0.04883	0	-0.19934	0	-0.20203	0	-0.30835	0
0.040001	0.538086	0.7281	0.194092	1.395	-1.89361	2.27389	0.224243	3.178	-0.17114	4.231	-0.55713	6.482	0.333862	12.89
0.139999	0.769287	0.730822	-0.79932	1.40044	-0.53284	2.28477	-1.05273	3.19981	-1.42468	4.2746	-1.41724	6.56916	-0.48096	13.0641
0.239998	1.34009	0.733543	-0.89063	1.40589	-1.89333	2.29564	-1.32178	3.2216	-1.55859	4.31814	-1.75244	6.65607	-0.32239	13.2373
0.340004	0.750977	0.736264	-1.07117	1.41133	-1.21209	2.30651	-1.56677	3.24336	-1.44458	4.36161	-1.41724	6.74276	-0.48096	13.4097
0.440002	0.646606	0.738982	-0.75049	1.41676	-0.77534	2.31737	-0.7832	3.26511	-0.8075	4.40501	-0.58093	6.82921	0.36438	13.5812
0.540001	0.505249	0.7417	-0.46606	1.42219	-0.74179	2.32822	-0.43164	3.28683	-0.38489	4.44834	-0.02625	6.91542	0.945923	13.7518
0.639999	0.254395	0.744416	-0.25403	1.42762	-0.47424	2.33906	-0.27271	3.30853	-0.02869	4.49161	0.378784	7.00139	1.48657	13.9215
0.739998	0.216553	0.747131	-0.21729	1.43305	-0.22032	2.3499	-0.1355	3.33022	0.266724	4.53481	0.75061	7.08713	2.10498	14.0904
0.840004	0.142822	0.749844	-0.16284	1.43848	-0.11643	2.36073	0.057495	3.35188	0.546875	4.57794	1.22144	7.17264	2.76245	14.2584
0.940002	-0.05811	0.752557	-0.08911	1.4439	-0.0266	2.37155	0.290283	3.37352	0.725342	4.621	1.6394	7.25791	3.3761	14.4256
1.04	0.062256	0.755268	0.010864	1.44932	0.346438	2.38237	0.421875	3.39513	0.806152	4.664	2.09399	7.34295	3.97168	14.5919
1.14	0.229004	0.757978	0.060425	1.45473	0.395264	2.39318	0.552002	3.41673	1.21558	4.70693	2.49011	7.42776	4.79285	14.7574
1.24	0.127075	0.760687	0.120239	1.46014	0.422616	2.40398	0.930054	3.43831	1.43665	4.74979	2.90344	7.51233	5.42834	14.9221
1.34	0.079468	0.763394	0.141357	1.46555	0.416389	2.41477	0.87854	3.45987	1.59216	4.79259	3.15576	7.59668	5.97449	15.0859
1.44	-0.02014	0.7661	0.196045	1.47096	0.515991	2.42555	0.918457	3.4814	1.77454	4.83532	3.38123	7.6808	6.34326	15.2489
1.54	0.040039	0.768805	0.227295	1.47637	0.626463	2.43633	1.02075	3.50291	1.9906	4.87798	3.6781	7.76468	6.82959	15.411
1.64	0.081421	0.771509	0.245972	1.48177	0.713257	2.4471	1.12622	3.52441	2.18665	4.92058	4.02063	7.84834	7.36279	15.5724
1.74	0.054077	0.774212	0.250732	1.48717	0.757445	2.45787	1.18677	3.54588	2.32336	4.96311	4.30103	7.93177	7.88037	15.7329
1.84	0.051392	0.776913	0.289795	1.49256	0.779662	2.46862	1.26221	3.56733	2.44177	5.00557	4.55969	8.01497	8.31323	15.8926
1.94	0.056763	0.779613	0.307373	1.49795	0.793335	2.47937	1.31567	3.58876	2.57922	5.04797	4.85461	8.09795	8.78271	16.0515
2.04	0.069702	0.782312	0.289795	1.50334	0.790648	2.49011	1.38599	3.61017	2.67688	5.0903	5.0636	8.18069	9.15649	16.2096
2.14	0.102905	0.785009	0.316406	1.50873	0.816772	2.50085	1.43799	3.63156	2.7738	5.13257	5.26013	8.26321	9.55542	16.3669
2.24	0.098999	0.787706	0.347168	1.51412	0.849241	2.51158	1.49341	3.65292	2.90735	5.17477	5.46985	8.34551	9.92529	16.5234
2.34	0.12439	0.790401	0.376953	1.5195	0.866332	2.5223	1.57349	3.67427	3.04797	5.2169	5.68469	8.42759	10.3198	16.6791
2.44	0.121216	0.793095	0.394043	1.52488	0.890258	2.53301	1.62622	3.6956	3.17493	5.25897	5.90149	8.50943	10.6792	16.834
2.54	0.119751	0.795787	0.408203	1.53025	0.910521	2.54371	1.67896	3.7169	3.30383	5.30097	6.12024	8.59106	11.0327	16.9881
2.64	0.126343	0.798479	0.428467	1.53562	0.955444	2.55441	1.7395	3.73819	3.44177	5.34291	6.33435	8.67246	11.3992	17.1414
2.74	0.122437	0.801169	0.440186	1.54099	1.00622	2.5651	1.81689	3.75945	3.53625	5.38478	6.52454	8.75364	11.7495	17.294
2.84	0.143921	0.803858	0.446045	1.54636	1.02771	2.57579	1.8938	3.7807	3.66711	5.42659	6.73279	8.8346	12.0886	17.4458
2.94	0.140015	0.806545	0.445313	1.55172	1.05188	2.58646	1.95239	3.80192	3.77649	5.46833	6.91907	8.91534	12.4136	17.5968
3.04	0.138794	0.809232	0.44873	1.55709	1.0863	2.59713	2.00586	3.82312	3.8761	5.51001	7.09949	8.99585	12.7307	17.7471
3.14	0.152954	0.811917	0.455811	1.56244	1.10706	2.60779	2.05981	3.8443	3.99133	5.55162	7.29138	9.07615	13.0378	17.8966
3.24	0.161499	0.814601	0.479248	1.5678	1.13513	2.61845	2.11572	3.86547	4.10071	5.59317	7.48157	9.15623	13.353	18.0453
3.34	0.171265	0.817284	0.489014	1.57315	1.16638	2.6291	2.16333	3.88661	4.19446	5.63465	7.66711	9.23609	13.6577	18.1933
3.44	0.173218	0.819965	0.502686	1.5785	1.19568	2.63974	2.21802	3.90773	4.2843	5.67607	7.85071	9.31573	13.9546	18.3406
3.54	0.182983	0.822646	0.513672	1.58385	1.22107	2.65037	2.2688	3.92883	4.37537	5.71742	8.0343	9.39516	14.2429	18.4871
3.64	0.188843	0.825325	0.528076	1.58919	1.24646	2.66099	2.32935	3.9499	4.47961	5.75871	8.19836	9.47436	14.5229	18.6328
3.74	0.192749	0.828002	0.547607	1.59454	1.27649	2.67161	2.38794	3.97096	4.56946	5.79993	8.37146	9.55335	14.7886	18.7778
3.84	0.213013	0.830679	0.567871	1.59987	1.30115	2.68222	2.42969	3.992	4.65417	5.8411	8.54089	9.63213	15.0588	18.9221
3.94	0.213501	0.833354	0.574951	1.60521	1.32459	2.69283	2.49146	4.01302	4.75891	5.88219	8.71204	9.71069	15.3289	19.0656
4.04	0.21228	0.836029	0.576904	1.61054	1.35193	2.70343	2.52661	4.03402	4.85266	5.92322	8.86829	9.78904	15.5796	19.2085
4.14	0.239624	0.838701	0.594482	1.61587	1.38245	2.71402	2.5813	4.05499	4.95032	5.96419	9.04211	9.86717	15.8394	19.3506
4.24	0.233765	0.841373	0.619873	1.6212	1.41638	2.7246	2.63013	4.07595	5.04797	6.0051	9.20813	9.94509	16.0894	19.4919
4.34	0.253296	0.844044	0.639404	1.62652	1.43982	2.73517	2.68994	4.09689	5.13586	6.04594	9.3761	10.0228	16.3394	19.6326
4.44	0.266968	0.846713	0.662842	1.63185	1.46521	2.74574	2.74341	4.1178	5.22961	6.08672	9.53235	10.1003	16.5737	19.7725
4.54	0.278687	0.849381	0.674561	1.63716	1.4906	2.7563	2.79419	4.1387	5.33508	6.12743	9.6886	10.1776	16.8152	19.9118
4.64	0.272827	0.852048	0.676514	1.64248	1.51013	2.76686	2.83911	4.15957	5.41052	6.16808	9.82141	10.2547	17.0269	20.0503
4.74	0.282593	0.854713	0.694092	1.64779	1.54138	2.7774	2.88794	4.18043	5.49329	6.20867	9.9613	10.3315	17.2612	20.1881
4.84	0.292358	0.857378	0.709717	1.6531	1.55505	2.78794	2.94849	4.20126	5.57922	6.24919	10.1007	10.4082	17.4976	20.3253
4.94	0.292358	0.860041	0.719482	1.65841	1.5863	2.79848	2.9856	4.22208	5.66321	6.28965	10.2511	10.4846	17.7085	20.4617
5.04	0.288452	0.862703	0.734375	1.66372	1.60974	2.809	3.02856	4.24287	5.73938	6.33005	10.3956	10.5608	17.9136	20.5974
5.14	0.296265	0.865364	0.740967	1.66902	1.63513	2.81952	3.07349	4.26364	5.82727	6.37038	10.5343	10.6369	18.1323	20.7325
5.24	0.302124	0.868023	0.752686	1.67432	1.66638	2.83003	3.12817	4.2844	5.9093	6.41065	10.6671	10.7127	18.3386	20.8669
5.34	0.313843	0.870681	0.770264	1.67961	1.68396	2.84054	3.19067	4.30513	5.99524	6.45086	10.8019	10.7883	18.5581	21.0006
5.44	0.323608	0.873338	0.780029	1.68491	1.69763	2.85103	3.2356	4.32585	6.07141	6.49101	10.9327	10.8637	18.7593	21.1336
5.54	0.319702	0.875994	0.789795	1.6902	1.71716	2.86152	3.27075	4.34654	6.1554	6.53109	11.048	10.9389	18.9448	21.2659
5.64	0.323608	0.878649	0.795654	1.69548	1.75037	2.872	3.30981	4.36721	6.22571	6.57111	11.1827	11.0139	19.1206	21.3976
5.74	0.332642	0.881302	0.813232	1.70077	1.77576	2.88248	3.3606	4.38786	6.31555	6.61107	11.3156	11.0887	19.3237	21.5286
5.84	0.34314	0.883954	0.828857	1.70605	1.79724	2.89295	3.40942	4.4085	6.39563	6.65097	11.462	11.1633	19.5034	21.6589
5.94	0.34314	0.886605	0.838623	1.71133	1.81677	2.90341	3.45044	4.42911	6.47571	6.69081	11.5773	11.2377	19.6792	21.7886
6.04	0.34314	0.889255	0.848389	1.71661	1.84607	2.91386	3.49731	4.4497	6.55188	6.73058	11.7023	11.3118	19.8601	21.9176
6.14	0.358765	0.891904	0.869873	1.72188	1.8656	2.92431	3.54028	4.47028	6.63586	6.77029	11.8273	11.3858	20.0483	22.046
6.24	0.352905	0.894551	0.879639	1.72715	1.89172	2.93475	3.5813	4.49083	6.71594	6.80994	11.9425	11.4596	20.2319	22.1737
6.34	0.36731	0.897197	0.894043	1.73242	1.91833	2.94518	3.62109	4.51136	6.79089	6.84953	12.0663	11.5332	20.4124	22.3008
6.44	0.37439	0.899842	0.910889	1.73768	1.94763	2.95561	3.66138	4.53188	6.87805	6.88905	12.1808	11.6065	20.5894	22.4272
6.54	0.384155	0.902486	0.93042	1.74295	1.96716	2.96603	3.71216	4.55237	6.95813	6.92851	12.2941	11.6797	20.7593	22.553
6.64	0.393921	0.905128	0.936279	1.74821	1.99841	2.97644	3.74658	4.57284	7.02185	6.96792	12.3995	11.7527	20.9253	22.6781
6.74	0.403687	0.907769	0.949951	1.75346	2.01794	2.98685	3.80005	4.59329	7.09485	7.00726	12.5148	11.8255	21.1011	22.8026
6.84	0.39978	0.910409	0.959717	1.75872	2.04724	2.99724	3.84106	4.61373	7.16516	7.04654	12.6241	11.898	21.2495	22.9265
6.94	0.413452	0.913048	0.981201	1.76397	2.06677	3.00763	3.88989	4.63414	7.24524	7.08576	12.7433	11.9704	21.4351	23.0498
7.04	0.413452	0.915686	0.990967	1.76922	2.07654	3.01802	3.91528	4.65454	7.31555	7.12491	12.8546	12.0426	21.6011	23.1724
7.14	0.413452	0.918322	0.990967	1.77446	2.10779	3.02839	3.95044	4.67491	7.3761	7.16401	12.9594	12.1146	21.7605	23.2944
7.24	0.423218	0.920957	1.0105	1.77971	2.12732	3.03876	3.99927	4.69526	7.45422	7.20304	13.0714	12.1864	21.9136	23.4158
7.34	0.429077	0.923592	1.02026	1.78495	2.14685	3.04913	4.03638	4.7156	7.52063	7.24202	13.171	12.258	22.0581	23.5366
7.44	0.423218	0.926224	1.03003	1.79018	2.17615	3.05948	4.06958	4.73591	7.58508	7.28093	13.2726	12.3294	22.189	23.6568
7.54	0.432983	0.928856	1.04956	1.79542	2.19763	3.06983	4.12036	4.75621	7.66516	7.31979	13.382	12.4006	22.353	23.7763
7.64	0.432983	0.931486	1.05933	1.80065	2.22107	3.08017	4.15942	4.77648	7.72571	7.35858	13.4816	12.4716	22.4995	23.8953
7.74	0.442749	0.934115	1.06909	1.80588	2.24841	3.09051	4.19067	4.79674	7.7843	7.39731	13.5812	12.5424	22.644	24.0136
7.84	0.454468	0.936743	1.08081	1.8111	2.26794	3.10083	4.25122	4.81697	7.86633	7.43599	13.6925	12.613	22.7905	24.1314
7.94	0.454468	0.93937	1.09058	1.81633	2.28943	3.11115	4.27856	4.83719	7.92688	7.4746	13.7902	12.6834	22.9312	24.2485
8.04	0.454468	0.941996	1.10229	1.82155	2.30896	3.12147	4.31177	4.85739	7.98743	7.51315	13.8741	12.7537	23.0659	24.3651
8.14	0.464233	0.94462	1.12183	1.82677	2.32385	3.13177	4.36255	4.87756	8.06555	7.55164	13.9835	12.8237	23.2104	24.481
8.24	0.46936	0.947243	1.11719	1.83198	2.3363	3.14207	4.38721	4.89772	8.12146	7.59007	14.0785	12.8936	23.321	24.5964
8.34	0.46228	0.949865	1.11987	1.83719	2.3656	3.15236	4.41919	4.91786	8.16516	7.62844	14.1613	12.9632	23.4487	24.7112
8.44	0.479858	0.952486	1.1394	1.8424	2.37537	3.16265	4.46021	4.93798	8.23547	7.66676	14.2745	13.0327	23.5933	24.8254
8.54	0.473999	0.955105	1.14917	1.84761	2.39685	3.17293	4.4895	4.95807	8.30383	7.70501	14.3781	13.102	23.7144	24.939
8.64	0.473999	0.957724	1.15894	1.85281	2.41638	3.1832	4.53052	4.97815	8.36438	7.7432	14.4659	13.1711	23.8491	25.0521
8.74	0.49353	0.960341	1.17847	1.85801	2.43591	3.19347	4.57935	4.99821	8.43469	7.78133	14.5714	13.24	23.9839	25.1646
8.84	0.49353	0.962957	1.18823	1.86321	2.44568	3.20372	4.60864	5.01825	8.48352	7.81941	14.671	13.3087	24.1128	25.2765
8.94	0.49353	0.965572	1.18823	1.86841	2.47497	3.21397	4.64575	5.03827	8.54407	7.85742	14.7609	13.3772	24.2292	25.3878
9.04	0.509155	0.968185	1.20972	1.8736	2.49646	3.22422	4.67896	5.05827	8.61438	7.89538	14.8605	13.4455	24.3608	25.4986
9.14	0.503296	0.970798	1.21948	1.87879	2.50623	3.23445	4.71021	5.07826	8.67493	7.93327	14.9503	13.5137	24.4878	25.6088
9.24	0.503296	0.973409	1.22925	1.88398	2.52576	3.24468	4.74927	5.09822	8.72375	7.97111	15.0304	13.5817	24.6011	25.7185
9.34	0.503296	0.976019	1.22925	1.88916	2.54529	3.25491	4.77856	5.11816	8.7843	8.00889	15.1202	13.6495	24.7183	25.8276
9.44	0.513062	0.978627	1.24878	1.89435	2.56482	3.26512	4.82935	5.13808	8.8429	8.04661	15.2101	13.7171	24.8413	25.9362
9.54	0.522827	0.981235	1.25854	1.89953	2.57654	3.27533	4.85864	5.15799	8.90344	8.08427	15.2999	13.7845	24.9585	26.0442
9.64	0.522827	0.983841	1.26831	1.9047	2.60583	3.28553	4.88989	5.17787	8.95032	8.12187	15.38	13.8517	25.0815	26.1516
9.74	0.532593	0.986446	1.27808	1.90988	2.6156	3.29573	4.93872	5.19774	9.00305	8.15941	15.4659	13.9187	25.1987	26.2585
9.84	0.542358	0.989051	1.28784	1.91505	2.6449	3.30592	4.96411	5.21759	9.0636	8.1969	15.5402	13.9856	25.3081	26.3649
9.94	0.548218	0.991653	1.30737	1.92021	2.66443	3.3161	4.99927	5.23741	9.12415	8.23433	15.63	14.0523	25.4214	26.4708
10.04	0.546265	0.994255	1.30737	1.92538	2.67419	3.32627	5.02856	5.25722	9.17297	8.27169	15.7101	14.1188	25.5386	26.576
10.14	0.548218	0.996855	1.31519	1.93054	2.69958	3.33644	5.05981	5.27701	9.23352	8.309	15.7902	14.1851	25.6421	26.6808
10.24	0.552124	0.999454	1.32886	1.9357	2.72498	3.3466	5.10864	5.29678	9.2843	8.34626	15.88	14.2512	25.7515	26.785
10.34	0.552124	1.00205	1.32886	1.94086	2.73474	3.35675	5.12817	5.31653	9.3429	8.38345	15.9601	14.3172	25.8589	26.8887
10.44	0.56189	1.00465	1.33862	1.94601	2.76599	3.3669	5.15942	5.33626	9.39368	8.42059	16.0402	14.383	25.9624	26.9919
10.54	0.573608	1.00724	1.36011	1.95117	2.77576	3.37704	5.20044	5.35597	9.45422	8.45766	16.1222	14.4486	26.0886	27.0946
10.64	0.573608	1.00984	1.36011	1.95631	2.80701	3.38717	5.2395	5.37566	9.5011	8.49468	16.2023	14.514	26.1831	27.1967
10.74	0.583374	1.01243	1.37964	1.96146	2.81287	3.3973	5.27075	5.39533	9.55969	8.53165	16.2804	14.5792	26.3022	27.2983
10.84	0.579468	1.01502	1.3855	1.9666	2.82068	3.40742	5.29614	5.41499	9.61047	8.56855	16.3566	14.6443	26.4038	27.3994
10.94	0.573608	1.01762	1.37964	1.97175	2.85583	3.41753	5.31958	5.43462	9.6554	8.6054	16.421	14.7092	26.4917	27.5
11.04	0.59314	1.02021	1.39917	1.97688	2.8656	3.42764	5.35669	5.45424	9.71399	8.64219	16.5011	14.7739	26.5991	27.6001
11.14	0.59314	1.02279	1.40894	1.98202	2.8949	3.43774	5.38013	5.47384	9.76086	8.67892	16.5812	14.8384	26.7026	27.6997
11.24	0.602905	1.02538	1.42261	1.98715	2.90662	3.44783	5.42114	5.49341	9.81555	8.7156	16.6613	14.9028	26.8218	27.7987
11.34	0.602905	1.02797	1.43823	1.99228	2.91638	3.45791	5.45044	5.51297	9.86438	8.75222	16.7218	14.9669	26.9175	27.8973
11.44	0.602905	1.03055	1.43823	1.99741	2.94568	3.46799	5.47974	5.53251	9.91516	8.78878	16.8019	15.0309	27.0034	27.9954
11.54	0.612671	1.03314	1.45972	2.00253	2.95544	3.47806	5.52075	5.55203	9.97375	8.82528	16.88	15.0948	27.1128	28.0929
11.64	0.612671	1.03572	1.46948	2.00765	2.97888	3.48813	5.55005	5.57154	10.0245	8.86173	16.9503	15.1584	27.2085	28.19
11.74	0.622437	1.0383	1.47925	2.01277	2.99451	3.49819	5.58911	5.59102	10.0753	8.89812	17.0304	15.2219	27.312	28.2866
11.84	0.632202	1.04088	1.48901	2.01789	3.01404	3.50824	5.6145	5.61048	10.1281	8.93446	17.1007	15.2852	27.4116	28.3827
11.94	0.632202	1.04346	1.48901	2.023	3.03552	3.51828	5.64966	5.62993	10.1808	8.97073	17.171	15.3484	27.5132	28.4783
12.04	0.641968	1.04604	1.50854	2.02811	3.04529	3.52832	5.68872	5.64935	10.2335	9.00695	17.2511	15.4113	27.6089	28.5734
12.14	0.641968	1.04861	1.50854	2.03322	3.06482	3.53835	5.71997	5.66876	10.2784	9.04312	17.3195	15.4741	27.7026	28.6681
12.24	0.641968	1.05119	1.52222	2.03833	3.08044	3.54837	5.7395	5.68815	10.3331	9.07923	17.3898	15.5367	27.7925	28.7622
12.34	0.647827	1.05376	1.53394	2.04343	3.08899	3.55839	5.77466	5.70752	10.3898	9.11528	17.4562	15.5992	27.894	28.8559
12.44	0.645874	1.05634	1.53784	2.04853	3.1156	3.5684	5.80005	5.72687	10.423	9.15128	17.5206	15.6614	27.9722	28.9491
12.54	0.651733	1.05891	1.54761	2.05363	3.13904	3.5784	5.82935	5.7462	10.4738	9.18722	17.5812	15.7236	28.062	29.0419
12.64	0.675171	1.06148	1.55933	2.05872	3.1488	3.5884	5.87036	5.76551	10.5265	9.2231	17.6652	15.7855	28.1733	29.1341
12.74	0.675171	1.06405	1.56909	2.06381	3.1781	3.59839	5.89185	5.78481	10.5753	9.25893	17.7413	15.8473	28.2612	29.2259
12.84	0.684937	1.06662	1.57886	2.0689	3.18787	3.60837	5.93091	5.80409	10.6359	9.2947	17.8214	15.9089	28.355	29.3173
12.94	0.684937	1.06918	1.59058	2.07399	3.19763	3.61835	5.96021	5.82334	10.6749	9.33042	17.882	15.9703	28.4448	29.4081
13.04	0.684937	1.07175	1.59058	2.07907	3.23083	3.62832	5.98169	5.84258	10.7257	9.36608	17.9523	16.0316	28.5249	29.4985
13.14	0.694702	1.07432	1.61011	2.08415	3.24841	3.63828	6.02075	5.8618	10.7882	9.40168	18.0323	16.0927	28.6199	29.5885
13.24	0.694702	1.07688	1.61011	2.08923	3.26404	3.64824	6.05005	5.881	10.8351	9.43723	18.0909	16.1536	28.7026	29.678
13.34	0.700562	1.07944	1.62964	2.09431	3.26794	3.65819	6.07544	5.90018	10.88	9.47273	18.1671	16.2144	28.7983	29.767
13.44	0.694702	1.082	1.62964	2.09938	3.29724	3.66813	6.10083	5.91935	10.9152	9.50817	18.2218	16.275	28.8726	29.8556
13.54	0.704468	1.08456	1.64917	2.10445	3.31091	3.67806	6.13989	5.93849	10.9738	9.54355	18.3019	16.3354	28.9722	29.9438
13.64	0.704468	1.08712	1.64917	2.10952	3.3363	3.68799	6.15942	5.95762	11.0148	9.57888	18.3605	16.3957	29.062	30.0315
13.74	0.723999	1.08968	1.6687	2.11458	3.34607	3.69792	6.20044	5.97672	11.0675	9.61415	18.4308	16.4558	29.1479	30.1187
13.84	0.723999	1.09224	1.6687	2.11964	3.35583	3.70783	6.22974	5.99582	11.1241	9.64937	18.4913	16.5157	29.2319	30.2055
13.94	0.723999	1.09479	1.67847	2.1247	3.38708	3.71774	6.24927	6.01489	11.1652	9.68454	18.5519	16.5755	29.312	30.2919
14.04	0.733765	1.09735	1.68823	2.12976	3.39685	3.72764	6.29028	6.03394	11.214	9.71964	18.6202	16.6351	29.4116	30.3778
14.14	0.733765	1.0999	1.698	2.13481	3.41052	3.73754	6.30981	6.05297	11.2531	9.7547	18.6808	16.6945	29.4917	30.4633
14.24	0.733765	1.10245	1.7019	2.13987	3.43591	3.74743	6.33911	6.07199	11.2941	9.7897	18.7413	16.7538	29.5718	30.5484
14.34	0.74353	1.105	1.71753	2.14491	3.45154	3.75731	6.37036	6.09098	11.3546	9.82465	18.8097	16.813	29.6519	30.633
14.44	0.739624	1.10755	1.72339	2.14996	3.46716	3.76718	6.39575	6.10996	11.38	9.85954	18.8566	16.8719	29.728	30.7172
14.54	0.759155	1.1101	1.72925	2.155	3.47888	3.77705	6.42114	6.12892	11.4366	9.89437	18.923	16.9307	29.8101	30.801
14.64	0.765015	1.11265	1.74561	2.16004	3.49255	3.78692	6.45239	6.14786	11.4757	9.92915	18.9816	16.9894	29.8843	30.8844
14.74	0.765015	1.11519	1.75269	2.16508	3.51794	3.79677	6.47192	6.16678	11.5194	9.96388	19.0421	17.0479	29.9546	30.9673
14.84	0.77478	1.11774	1.76245	2.17012	3.52771	3.80662	6.51099	6.18569	11.5773	9.99856	19.1124	17.1062	30.0444	31.0498
14.94	0.77478	1.12028	1.77222	2.17515	3.54724	3.81646	6.53052	6.20458	11.6163	10.0332	19.173	17.1643	30.1245	31.1319
15.04	0.784546	1.12283	1.78198	2.18018	3.56091	3.8263	6.57153	6.22344	11.6671	10.0677	19.2413	17.2223	30.1987	31.2136
15.14	0.784546	1.12537	1.79175	2.18521	3.57654	3.83612	6.59106	6.24229	11.7062	10.1023	19.2968	17.2802	30.2729	31.2948
15.24	0.784546	1.12791	1.79175	2.19023	3.59216	3.84595	6.62036	6.26112	11.7472	10.1367	19.3644	17.3379	30.3433	31.3757
15.34	0.790405	1.13045	1.79761	2.19525	3.59802	3.85576	6.64771	6.27994	11.7823	10.1711	19.4288	17.3954	30.4292	31.4561
15.44	0.784546	1.13298	1.80542	2.20027	3.61755	3.86557	6.67114	6.29873	11.8175	10.2055	19.4738	17.4528	30.48	31.5362
15.54	0.794312	1.13552	1.82104	2.20529	3.63123	3.87537	6.70435	6.31751	11.8702	10.2398	19.5441	17.51	30.5542	31.6158
15.64	0.794312	1.13806	1.83081	2.2103	3.65662	3.88517	6.72974	6.33627	11.9073	10.274	19.5929	17.5671	30.6245	31.695
15.74	0.804077	1.14059	1.84058	2.21531	3.66638	3.89496	6.76099	6.35501	11.9562	10.3082	19.6573	17.624	30.7026	31.7738
15.84	0.807983	1.14312	1.85034	2.22032	3.67615	3.90474	6.79028	6.37373	11.9972	10.3423	19.7238	17.6807	30.769	31.8523
15.94	0.813843	1.14566	1.85034	2.22533	3.69568	3.91451	6.80981	6.39243	12.0363	10.3764	19.7726	17.7373	30.8335	31.9303
16.04	0.823608	1.14819	1.86011	2.23033	3.70935	3.92428	6.84106	6.41112	12.0753	10.4105	19.8429	17.7938	30.9136	32.0079
16.14	0.823608	1.15072	1.87378	2.23533	3.73083	3.93404	6.87036	6.42978	12.1202	10.4444	19.8937	17.8501	30.9741	32.0852
16.24	0.839233	1.15325	1.8855	2.24033	3.73669	3.9438	6.89575	6.44843	12.171	10.4784	19.9523	17.9062	31.0483	32.162
16.34	0.833374	1.15577	1.87964	2.24533	3.7511	3.95355	6.90942	6.46706	12.1964	10.5122	20.0031	17.9622	31.1089	32.2385
16.44	0.833374	1.1583	1.8894	2.25032	3.77771	3.96329	6.93481	6.48568	12.2355	10.5461	20.0519	18.018	31.1733	32.3145
16.54	0.84314	1.16083	1.89917	2.25531	3.78748	3.97303	6.96997	6.50427	12.2765	10.5798	20.1124	18.0737	31.2437	32.3902
16.64	0.84314	1.16335	1.89917	2.26029	3.79724	3.98276	6.9895	6.52285	12.3156	10.6135	20.1632	18.1292	31.314	32.4655
16.74	0.84314	1.16587	1.91284	2.26528	3.81872	3.99248	7.0188	6.54141	12.3448	10.6472	20.212	18.1846	31.3843	32.5404
16.84	0.854858	1.16839	1.93042	2.27026	3.84216	4.00219	7.052	6.55995	12.3976	10.6808	20.2784	18.2398	31.4507	32.615
16.94	0.854858	1.17091	1.93042	2.27524	3.86951	4.0119	7.07153	6.57847	12.4269	10.7144	20.3331	18.2949	31.5151	32.6891
17.04	0.864624	1.17343	1.94019	2.28022	3.86951	4.02161	7.10083	6.59697	12.4816	10.7479	20.3937	18.3498	31.5854	32.7629
17.14	0.864624	1.17595	1.9519	2.28519	3.88513	4.0313	7.12036	6.61546	12.5167	10.7813	20.4445	18.4046	31.646	32.8363
17.24	0.870483	1.17847	1.95776	2.29016	3.89294	4.04099	7.14771	6.63393	12.5636	10.8147	20.4991	18.4592	31.7202	32.9094
17.34	0.864624	1.18099	1.96558	2.29513	3.91833	4.05067	7.16138	6.65238	12.587	10.8481	20.5441	18.5137	31.771	32.982
17.44	0.878296	1.1835	1.9812	2.3001	3.9281	4.06035	7.20044	6.67081	12.6359	10.8814	20.6027	18.568	31.8354	33.0543
17.54	0.893921	1.18601	1.9812	2.30506	3.94177	4.07002	7.22388	6.68923	12.6671	10.9146	20.6476	18.6222	31.896	33.1263
17.64	0.893921	1.18853	1.99097	2.31002	3.96716	4.07968	7.25122	6.70762	12.6964	10.9478	20.7023	18.6762	31.9644	33.1978
17.74	0.903687	1.19104	2.00073	2.31498	3.97693	4.08934	7.28052	6.726	12.7472	10.9809	20.7531	18.7301	32.0347	33.2691
17.84	0.903687	1.19355	2.0105	2.31994	3.99841	4.09899	7.30005	6.74436	12.7804	11.014	20.8019	18.7838	32.0952	33.3399
17.94	0.913452	1.19606	2.02026	2.32489	4.00818	4.10863	7.32935	6.76271	12.8253	11.0471	20.8624	18.8374	32.1655	33.4104
18.04	0.913452	1.19856	2.02417	2.32984	4.01794	4.11827	7.35083	6.78103	12.8663	11.0801	20.9034	18.8908	32.2241	33.4805
18.14	0.913452	1.20107	2.03979	2.33479	4.04138	4.1279	7.37036	6.79934	12.8956	11.113	20.9562	18.9441	32.28	33.5503
18.24	0.923218	1.20358	2.04956	2.33973	4.05701	4.13753	7.40942	6.81763	12.9347	11.1459	21.0128	18.9973	32.3433	33.6197
18.34	0.923218	1.20608	2.05933	2.34467	4.06677	4.14714	7.43091	6.8359	12.9659	11.1787	21.0616	19.0503	32.4019	33.6888
18.44	0.923218	1.20858	2.05933	2.34961	4.0863	4.15675	7.45044	6.85416	13.005	11.2115	21.1027	19.1032	32.4624	33.7575
18.54	0.932983	1.21109	2.06909	2.35455	4.09998	4.16636	7.48364	6.87239	13.0499	11.2442	21.1613	19.1559	32.5327	33.8259
18.64	0.932983	1.21359	2.08276	2.35949	4.11096	4.17596	7.50903	6.89061	13.0851	11.2769	21.212	19.2084	32.5933	33.8939
18.74	0.928345	1.21609	2.08398	2.36442	4.12732	4.18555	7.52393	6.90881	13.1097	11.3095	21.2465	19.2609	32.6433	33.9616
18.84	0.93689	1.21859	2.08862	2.36935	4.13708	4.19513	7.55005	6.927	13.1456	11.3421	21.3019	19.3132	32.7026	34.0289
18.94	0.942749	1.22108	2.09839	2.37427	4.15076	4.20471	7.56958	6.94516	13.1847	11.3746	21.3448	19.3653	32.7534	34.0959
19.04	0.942749	1.22358	2.09839	2.3792	4.17615	4.21428	7.58911	6.96331	13.2159	11.4071	21.4015	19.4173	32.812	34.1626
19.14	0.952515	1.22608	2.11987	2.38412	4.17615	4.22385	7.61841	6.98144	13.2589	11.4395	21.4523	19.4692	32.8784	34.2289
19.24	0.952515	1.22857	2.11987	2.38904	4.19568	4.23341	7.63989	6.99955	13.2941	11.4719	21.5011	19.5209	32.9331	34.2949
19.34	0.96228	1.23106	2.13354	2.39395	4.20935	4.24296	7.66919	7.01765	13.3351	11.5042	21.5519	19.5724	33.0015	34.3605
19.44	0.972046	1.23355	2.1394	2.39887	4.22498	4.25251	7.68872	7.03573	13.3644	11.5365	21.5909	19.6239	33.0522	34.4259
19.54	0.972046	1.23605	2.14917	2.40378	4.24451	4.26205	7.71216	7.05379	13.3937	11.5687	21.632	19.6752	33.1128	34.4908
19.64	0.981812	1.23853	2.15894	2.40869	4.25232	4.27158	7.74927	7.07183	13.4347	11.6009	21.6945	19.7263	33.1831	34.5555
19.74	0.977905	1.24102	2.15503	2.41359	4.2699	4.28111	7.76489	7.08986	13.4601	11.633	21.7374	19.7773	33.2339	34.6198
19.84	0.981812	1.24351	2.17261	2.4185	4.28552	4.29063	7.78833	7.10786	13.4972	11.6651	21.7804	19.8282	33.2827	34.6838
19.94	0.981812	1.246	2.17847	2.4234	4.30505	4.30014	7.80786	7.12585	13.5441	11.6971	21.8214	19.879	33.3433	34.7475
20.04	0.995483	1.24848	2.18823	2.42829	4.31482	4.30965	7.83911	7.14383	13.5831	11.7291	21.88	19.9296	33.4116	34.8109
20.14	1.00134	1.25097	2.198	2.43319	4.33899	4.31915	7.85864	7.16178	13.6046	11.761	21.921	19.98	33.4624	34.8739
20.24	1.01111	1.25345	2.20776	2.43808	4.34607	4.32864	7.88794	7.17972	13.6437	11.7929	21.9698	20.0303	33.5288	34.9366
20.34	1.01111	1.25593	2.20776	2.44297	4.35583	4.33813	7.89771	7.19764	13.673	11.8247	22.0109	20.0805	33.5815	34.999
20.44	1.01111	1.25841	2.2124	2.44786	4.37927	4.34761	7.91724	7.21554	13.7089	11.8565	22.0499	20.1306	33.6323	35.0611
20.54	1.02087	1.26089	2.23901	2.45274	4.39685	4.35709	7.94849	7.23343	13.755	11.8882	22.1053	20.1805	33.7026	35.1228
20.64	1.02087	1.26337	2.23901	2.45763	4.40662	4.36656	7.96802	7.2513	13.7843	11.9199	22.1515	20.2303	33.7515	35.1843
20.74	1.02087	1.26584	2.23901	2.46251	4.42419	4.37602	7.99219	7.26915	13.8156	11.9515	22.1925	20.2799	33.8022	35.2454
20.84	1.02869	1.26832	2.25659	2.46738	4.43201	4.38547	8.02661	7.28698	13.8429	11.9831	22.2394	20.3294	33.8589	35.3063
20.94	1.02283	1.2708	2.25464	2.47226	4.43787	4.39492	8.04224	7.3048	13.8663	12.0146	22.2745	20.3788	33.8999	35.3668
21.04	1.02283	1.27327	2.27026	2.47713	4.4574	4.40437	8.06177	7.3226	13.8976	12.0461	22.3136	20.428	33.9546	35.427
21.14	1.03259	1.27574	2.28003	2.482	4.46716	4.4138	8.0813	7.34038	13.9406	12.0776	22.3644	20.4771	34.0132	35.4869
21.24	1.03259	1.27821	2.28003	2.48687	4.4906	4.42323	8.10083	7.35814	13.9757	12.1089	22.4034	20.5261	34.064	35.5465
21.34	1.04236	1.28068	2.28979	2.49173	4.50623	4.43266	8.13013	7.37589	14.007	12.1403	22.4562	20.5749	34.1245	35.6058
21.44	1.04236	1.28315	2.30347	2.49659	4.52576	4.44207	8.15161	7.39362	14.046	12.1716	22.5031	20.6236	34.1733	35.6649
21.54	1.05676	1.28562	2.31909	2.50145	4.52966	4.45148	8.18091	7.41133	14.0753	12.2028	22.5519	20.6722	34.2339	35.7236
21.64	1.06384	1.28809	2.31909	2.50631	4.55701	4.46089	8.20044	7.42903	14.1105	12.234	22.5929	20.7206	34.2925	35.782
21.74	1.07361	1.29055	2.32886	2.51116	4.56677	4.47029	8.22974	7.4467	14.1554	12.2651	22.632	20.7689	34.353	35.8401
21.84	1.07361	1.29302	2.34448	2.51601	4.57654	4.47968	8.24146	7.46437	14.1847	12.2962	22.673	20.8171	34.4038	35.8979
21.94	1.07361	1.29548	2.35034	2.52086	4.59021	4.48906	8.26099	7.48201	14.2062	12.3272	22.7159	20.8651	34.4487	35.9554
22.04	1.08337	1.29794	2.36011	2.52571	4.60583	4.49844	8.29419	7.49964	14.2452	12.3582	22.7726	20.913	34.5034	36.0127
22.14	1.08337	1.3004	2.36011	2.53055	4.61169	4.50782	8.31958	7.51724	14.2784	12.3892	22.8116	20.9608	34.5522	36.0696
22.24	1.07947	1.30286	2.36011	2.53539	4.62927	4.51718	8.33716	7.53484	14.3116	12.4201	22.8488	21.0084	34.6089	36.1263
22.34	1.08337	1.30532	2.36987	2.54023	4.63513	4.52654	8.35083	7.55241	14.3448	12.4509	22.882	21.056	34.6538	36.1826
22.44	1.08728	1.30778	2.36987	2.54507	4.65466	4.5359	8.37036	7.56997	14.3741	12.4817	22.923	21.1033	34.7124	36.2387
22.54	1.10291	1.31024	2.3894	2.5499	4.66443	4.54524	8.39966	7.58751	14.4054	12.5125	22.9718	21.1506	34.7729	36.2945
22.64	1.10291	1.31269	2.39331	2.55473	4.68005	4.55459	8.41919	7.60504	14.4386	12.5432	23.005	21.1977	34.812	36.35
22.74	1.10291	1.31515	2.39917	2.55956	4.69568	4.56392	8.42896	7.62254	14.4738	12.5738	23.0519	21.2447	34.8726	36.4053
22.84	1.12244	1.3176	2.40894	2.56438	4.70544	4.57325	8.46021	7.64003	14.505	12.6044	23.0909	21.2916	34.9233	36.4602
22.94	1.12244	1.32005	2.42261	2.56921	4.71594	4.58257	8.48364	7.65751	14.5343	12.635	23.132	21.3383	34.9819	36.5149
23.04	1.11853	1.3225	2.42456	2.57403	4.72888	4.59189	8.50513	7.67496	14.5636	12.6655	23.1671	21.385	35.0151	36.5693
23.14	1.12439	1.32495	2.43042	2.57884	4.73865	4.6012	8.53052	7.6924	14.6066	12.696	23.2042	21.4315	35.064	36.6234
23.24	1.12439	1.3274	2.43042	2.58366	4.75818	4.6105	8.54224	7.70982	14.6359	12.7264	23.2472	21.4778	35.1147	36.6773
23.34	1.13416	1.32985	2.44995	2.58847	4.77185	4.6198	8.57153	7.72723	14.6652	12.7568	23.2921	21.524	35.1753	36.7308
23.44	1.13416	1.3323	2.44995	2.59328	4.78747	4.62909	8.59106	7.74462	14.6964	12.7871	23.3331	21.5702	35.2241	36.7841
23.54	1.14392	1.33474	2.46362	2.59809	4.79724	4.63837	8.62036	7.76199	14.7296	12.8174	23.382	21.6161	35.2749	36.8372
23.64	1.14392	1.33719	2.46948	2.60289	4.81091	4.64765	8.64185	7.77934	14.7648	12.8476	23.4132	21.662	35.3237	36.8899
23.74	1.14392	1.33963	2.47925	2.6077	4.83435	4.65692	8.65552	7.79668	14.7863	12.8778	23.4562	21.7077	35.3745	36.9424
23.84	1.14978	1.34207	2.48511	2.6125	4.82849	4.66619	8.68677	7.814	14.8214	12.9079	23.4991	21.7533	35.4312	36.9947
23.94	1.14392	1.34451	2.47925	2.61729	4.85193	4.67544	8.70044	7.83131	14.8351	12.938	23.5323	21.7988	35.4741	37.0467
24.04	1.15369	1.34695	2.49365	2.62209	4.85779	4.6847	8.71997	7.84859	14.88	12.968	23.5714	21.8442	35.5203	37.0984
24.14	1.15369	1.34939	2.50073	2.62688	4.87732	4.69394	8.7395	7.86586	14.9054	12.998	23.6066	21.8894	35.562	37.1498
24.24	1.16736	1.35183	2.52026	2.63167	4.89099	4.70318	8.77075	7.88312	14.9445	13.028	23.6613	21.9345	35.6128	37.201
24.34	1.17322	1.35427	2.52026	2.63646	4.91638	4.71242	8.78052	7.90035	14.9738	13.0579	23.6925	21.9795	35.6616	37.2519
24.44	1.18298	1.3567	2.53394	2.64124	4.92224	4.72165	8.80981	7.91757	15.0089	13.0877	23.7413	22.0244	35.7222	37.3026
24.54	1.17908	1.35914	2.53589	2.64603	4.92029	4.73087	8.82544	7.93478	15.0402	13.1175	23.7667	22.0691	35.7573	37.353
24.64	1.17322	1.36157	2.53979	2.6508	4.94568	4.74008	8.82935	7.95196	15.0538	13.1473	23.796	22.1137	35.7925	37.4031
24.74	1.18298	1.364	2.54956	2.65558	4.95544	4.74929	8.8606	7.96913	15.0948	13.177	23.8507	22.1582	35.8511	37.453
24.84	1.18298	1.36643	2.55347	2.66036	4.96716	4.75849	8.88403	7.98629	15.1144	13.2067	23.882	22.2026	35.8921	37.5027
24.94	1.1947	1.36886	2.57104	2.66513	4.97693	4.76769	8.91138	8.00342	15.1554	13.2363	23.9327	22.2469	35.9546	37.5521
25.04	1.1908	1.37129	2.5769	2.6699	4.98865	4.77688	8.927	8.02054	15.173	13.2659	23.9628	22.291	35.9897	37.6012
25.14	1.18494	1.37372	2.57104	2.67466	5.00232	4.78607	8.94263	8.03765	15.201	13.2954	23.9952	22.335	36.0308	37.6501
25.24	1.1947	1.37614	2.58472	2.67943	5.01794	4.79524	8.96606	8.05473	15.2374	13.3249	24.0441	22.3789	36.0737	37.6988
25.34	1.1947	1.37857	2.59058	2.68419	5.03747	4.80441	8.99146	8.0718	15.257	13.3543	24.0753	22.4227	36.1147	37.7472
25.44	1.20447	1.38099	2.61011	2.68895	5.04724	4.81358	9.01099	8.08886	15.298	13.3837	24.1144	22.4664	36.1733	37.7953
25.54	1.20447	1.38342	2.61011	2.69371	5.06164	4.82274	9.03052	8.10589	15.3175	13.4131	24.1476	22.5099	36.2144	37.8432
25.64	1.21423	1.38584	2.62378	2.69846	5.07385	4.83189	9.06372	8.12291	15.3566	13.4424	24.1945	22.5533	36.2632	37.8909
25.74	1.2135	1.38826	2.625	2.70321	5.0863	4.84104	9.07666	8.13992	15.3734	13.4716	24.2289	22.5966	36.2996	37.9383
25.84	1.22205	1.39068	2.62769	2.70796	5.0863	4.85018	9.09888	8.15691	15.3956	13.5009	24.2628	22.6398	36.3511	37.9855
25.94	1.22205	1.3931	2.6394	2.71271	5.10974	4.85931	9.10864	8.17388	15.4288	13.53	24.296	22.6829	36.3882	38.0325
26.04	1.23181	1.39552	2.65308	2.71745	5.12537	4.86844	9.13794	8.19083	15.4757	13.5591	24.3409	22.7258	36.4312	38.0792
26.14	1.23181	1.39793	2.65894	2.72219	5.14685	4.87756	9.14771	8.20777	15.4952	13.5882	24.3722	22.7686	36.4722	38.1256
26.24	1.24158	1.40035	2.6687	2.72693	5.14294	4.88668	9.18286	8.22469	15.5245	13.6172	24.4113	22.8114	36.5308	38.1719
26.34	1.23767	1.40276	2.66479	2.73167	5.15076	4.89579	9.19458	8.2416	15.5402	13.6462	24.4406	22.854	36.5679	38.2179
26.44	1.23181	1.40517	2.6687	2.7364	5.17615	4.90489	9.20825	8.25848	15.5538	13.6752	24.4718	22.8964	36.6011	38.2636
26.54	1.24158	1.40759	2.68237	2.74114	5.17615	4.91399	9.22778	8.27536	15.5851	13.704	24.5109	22.9388	36.6519	38.3092
26.64	1.24158	1.41	2.68823	2.74586	5.20154	4.92308	9.24731	8.29221	15.6183	13.7329	24.5402	22.981	36.6909	38.3545
26.74	1.2533	1.41241	2.69995	2.75059	5.21326	4.93217	9.2688	8.30905	15.6554	13.7617	24.587	23.0232	36.7437	38.3996
26.84	1.24939	1.41482	2.70581	2.75531	5.21716	4.94124	9.28125	8.32587	15.673	13.7905	24.6183	23.0652	36.7788	38.4444
26.94	1.2533	1.41722	2.70972	2.76004	5.22693	4.95032	9.31177	8.34268	15.6964	13.8192	24.6534	23.1071	36.8237	38.489
27.04	1.2533	1.41963	2.70972	2.76476	5.23083	4.95938	9.3313	8.35947	15.7257	13.8478	24.6827	23.1489	36.8628	38.5334
27.14	1.2533	1.42204	2.71362	2.76947	5.25623	4.96844	9.34106	8.37624	15.7491	13.8765	24.7159	23.1906	36.9038	38.5776
27.24	1.26306	1.42444	2.72925	2.77419	5.26599	4.9775	9.37036	8.393	15.7863	13.905	24.7628	23.2321	36.9624	38.6215
27.34	1.27673	1.42684	2.74878	2.7789	5.27576	4.98655	9.38989	8.40974	15.8253	13.9336	24.8019	23.2736	37.0034	38.6653
27.44	1.27869	1.42925	2.74487	2.78361	5.28748	4.99559	9.39771	8.42647	15.8409	13.9621	24.8273	23.3149	37.0347	38.7088
27.54	1.27283	1.43165	2.74365	2.78831	5.29724	5.00462	9.41528	8.44318	15.8546	13.9905	24.8527	23.3561	37.064	38.7521
27.64	1.28259	1.43405	2.7605	2.79302	5.30701	5.01365	9.44067	8.45987	15.8859	14.0189	24.8956	23.3972	37.103	38.7951
27.74	1.28259	1.43644	2.7605	2.79772	5.32068	5.02268	9.46021	8.47655	15.9093	14.0473	24.9308	23.4382	37.1421	38.838
27.84	1.29236	1.43884	2.77026	2.80242	5.3363	5.03169	9.47974	8.49321	15.9542	14.0756	24.962	23.4791	37.1929	38.8806
27.94	1.30212	1.44124	2.77026	2.80711	5.35193	5.04071	9.50122	8.50985	15.9757	14.1039	24.9913	23.5199	37.2319	38.923
28.04	1.30798	1.44363	2.78003	2.81181	5.34607	5.04971	9.52075	8.52648	16.0011	14.1321	25.0265	23.5606	37.2788	38.9652
28.14	1.30212	1.44603	2.78979	2.8165	5.36951	5.05871	9.54028	8.54309	16.0148	14.1603	25.0519	23.6011	37.312	39.0072
28.24	1.31189	1.44842	2.79956	2.82119	5.38513	5.0677	9.55981	8.55969	16.048	14.1884	25.0851	23.6415	37.3628	39.049
28.34	1.31189	1.45081	2.79956	2.82587	5.3949	5.07669	9.56958	8.57627	16.0753	14.2165	25.1202	23.6819	37.3921	39.0905
28.44	1.32166	1.45321	2.80933	2.83056	5.40857	5.08567	9.59888	8.59283	16.1144	14.2445	25.1613	23.7221	37.4429	39.1319
28.54	1.32166	1.4556	2.81323	2.83524	5.42029	5.09464	9.6106	8.60938	16.1339	14.2725	25.1906	23.7622	37.4819	39.173
28.64	1.32166	1.45798	2.81519	2.83992	5.41443	5.10361	9.63013	8.62591	16.1534	14.3005	25.2198	23.8022	37.519	39.2139
28.74	1.32166	1.46037	2.81909	2.84459	5.43591	5.11258	9.63989	8.64242	16.1749	14.3284	25.2413	23.8421	37.5425	39.2547
28.84	1.33337	1.46276	2.83081	2.84927	5.43591	5.12153	9.67114	8.65892	16.2062	14.3563	25.2823	23.8819	37.5972	39.2952
28.94	1.33337	1.46514	2.83472	2.85394	5.4574	5.13048	9.68091	8.67541	16.2257	14.3841	25.3116	23.9216	37.644	39.3355
29.04	1.34314	1.46753	2.85034	2.85861	5.4718	5.13943	9.71021	8.69187	16.2687	14.4119	25.3475	23.9611	37.6929	39.3756
29.14	1.34314	1.46991	2.85034	2.86328	5.48474	5.14837	9.72583	8.70832	16.296	14.4397	25.3839	24.0006	37.7241	39.4155
29.24	1.33923	1.47229	2.84644	2.86794	5.49255	5.1573	9.73755	8.72476	16.3116	14.4674	25.4093	24.0399	37.7593	39.4552
29.34	1.34314	1.47468	2.86011	2.8726	5.50818	5.16622	9.76099	8.74118	16.3351	14.495	25.4386	24.0792	37.7944	39.4947
29.44	1.35291	1.47706	2.87378	2.87726	5.51794	5.17514	9.78052	8.75758	16.369	14.5226	25.4835	24.1183	37.8433	39.534
29.54	1.35291	1.47944	2.87964	2.88192	5.53747	5.18406	9.80005	8.77397	16.3976	14.5502	25.5128	24.1573	37.8843	39.5731
29.64	1.36658	1.48181	2.8894	2.88657	5.53748	5.19297	9.82349	8.79034	16.4269	14.5777	25.5441	24.1963	37.9233	39.612
29.74	1.36853	1.48419	2.8894	2.89122	5.55701	5.20187	9.84692	8.80669	16.4425	14.6052	25.5734	24.2351	37.9585	39.6507
29.84	1.37244	1.48657	2.89917	2.89587	5.55701	5.21076	9.8606	8.82303	16.4698	14.6327	25.6124	24.2738	37.9937	39.6892
29.94	1.37244	1.48894	2.89917	2.90052	5.57654	5.21965	9.87036	8.83936	16.4972	14.6601	25.632	24.3124	38.0327	39.7275
30.04	1.3783	1.49131	2.90894	2.90516	5.57654	5.22854	9.89575	8.85567	16.5226	14.6874	25.673	24.3509	38.0796	39.7656
30.14	1.37244	1.49369	2.90894	2.9098	5.59607	5.23742	9.90356	8.87196	16.5363	14.7147	25.6925	24.3893	38.103	39.8036
30.24	1.3822	1.49606	2.9187	2.91444	5.60779	5.24629	9.94067	8.88823	16.5695	14.742	25.7316	24.4276	38.1538	39.8413
30.34	1.38611	1.49843	2.92847	2.91908	5.61951	5.25515	9.95044	8.90449	16.5968	14.7693	25.7667	24.4658	38.1831	39.8789
30.44	1.40369	1.5008	2.94409	2.92372	5.63318	5.26401	9.97192	8.92074	16.6281	14.7964	25.8038	24.5039	38.2339	39.9162
30.54	1.40369	1.50317	2.94995	2.92835	5.64416	5.27287	9.99146	8.93697	16.6476	14.8236	25.8331	24.5418	38.2651	39.9534
30.64	1.40881	1.50553	2.95508	2.93298	5.64685	5.28171	10.0103	8.95318	16.6722	14.8507	25.8636	24.5797	38.2996	39.9903
30.74	1.40173	1.5079	2.948	2.9376	5.65076	5.29056	10.0188	8.96938	16.6906	14.8778	25.8917	24.6175	38.3335	40.0271
30.84	1.40173	1.51026	2.9519	2.94223	5.67615	5.29939	10.0383	8.98556	16.7062	14.9048	25.9113	24.6551	38.3628	40.0637
30.94	1.4115	1.51263	2.96753	2.94685	5.67615	5.30822	10.0598	9.00172	16.7452	14.9318	25.9562	24.6927	38.4116	40.1002
31.04	1.4115	1.51499	2.96753	2.95147	5.69568	5.31704	10.0735	9.01787	16.7648	14.9587	25.9816	24.7302	38.4429	40.1364
31.14	1.41736	1.51735	2.98511	2.95609	5.69568	5.32586	10.1047	9.03401	16.7902	14.9856	26.0167	24.7675	38.478	40.1724
31.24	1.4115	1.51971	2.98389	2.9607	5.71521	5.33467	10.1086	9.05013	16.796	15.0124	26.0343	24.8048	38.5015	40.2083
31.34	1.4259	1.52207	3.00073	2.96531	5.7113	5.34348	10.1282	9.06623	16.8292	15.0392	26.0812	24.8419	38.5425	40.244
31.44	1.42908	1.52443	2.99683	2.96992	5.72888	5.35228	10.1438	9.08232	16.8507	15.066	26.0968	24.879	38.5776	40.2795
31.54	1.43298	1.52679	3.00464	2.97453	5.73474	5.36107	10.1594	9.09839	16.8741	15.0927	26.1346	24.9159	38.6128	40.3148
31.64	1.43298	1.52914	3.0105	2.97914	5.75427	5.36986	10.1692	9.11444	16.8956	15.1194	26.1632	24.9528	38.6421	40.35
31.74	1.44275	1.5315	3.02026	2.98374	5.75037	5.37864	10.1934	9.13048	16.9288	15.1461	26.2023	24.9896	38.6929	40.3849
31.84	1.43884	1.53385	3.01636	2.98834	5.77063	5.38742	10.2063	9.14651	16.9503	15.1727	26.2218	25.0262	38.7222	40.4197
31.94	1.44275	1.53621	3.02417	2.99294	5.77771	5.39619	10.2297	9.16252	16.9738	15.1992	26.2511	25.0628	38.7573	40.4543
32.04	1.44275	1.53856	3.03003	2.99753	5.79919	5.40495	10.2395	9.17851	16.9952	15.2257	26.2823	25.0992	38.7866	40.4888
32.14	1.45447	1.54091	3.04175	3.00212	5.8031	5.41371	10.261	9.19449	17.0265	15.2522	26.3136	25.1356	38.8335	40.523
32.24	1.45837	1.54326	3.05151	3.00671	5.82458	5.42246	10.2766	9.21045	17.0499	15.2787	26.337	25.1718	38.8726	40.5571
32.34	1.47009	1.54561	3.06128	3.0113	5.81873	5.43121	10.3079	9.2264	17.0812	15.3051	26.3702	25.208	38.9097	40.591
32.44	1.46423	1.54796	3.06128	3.01589	5.8324	5.43995	10.3118	9.24233	17.0948	15.3314	26.3937	25.244	38.9331	40.6248
32.54	1.46423	1.5503	3.06128	3.02047	5.84802	5.44869	10.3215	9.25825	17.1066	15.3577	26.4171	25.28	38.9644	40.6583
32.64	1.474	1.55265	3.07104	3.02505	5.85388	5.45741	10.345	9.27415	17.1359	15.384	26.464	25.3158	39.0034	40.6917
32.74	1.47009	1.55499	3.07104	3.02963	5.87146	5.46614	10.3567	9.29003	17.1554	15.4102	26.4835	25.3516	39.0386	40.725
32.84	1.474	1.55734	3.08081	3.0342	5.87732	5.47485	10.3704	9.30591	17.1847	15.4364	26.5128	25.3873	39.064	40.758
32.94	1.47791	1.55968	3.08081	3.03878	5.89685	5.48356	10.3801	9.32176	17.2062	15.4626	26.5323	25.4228	39.103	40.7909
33.04	1.49353	1.56202	3.09448	3.04335	5.90662	5.49227	10.4114	9.3376	17.2355	15.4887	26.5656	25.4583	39.1421	40.8237
33.14	1.49353	1.56436	3.11011	3.04792	5.91248	5.50097	10.425	9.35342	17.255	15.5147	26.6027	25.4937	39.1733	40.8562
33.24	1.49939	1.5667	3.11597	3.05248	5.92029	5.50966	10.4465	9.36923	17.2804	15.5408	26.632	25.5289	39.2085	40.8886
33.34	1.49353	1.56904	3.11011	3.05705	5.93591	5.51835	10.4504	9.38502	17.2889	15.5667	26.6515	25.5641	39.2339	40.9209
33.44	1.5033	1.57137	3.11987	3.06161	5.93201	5.52703	10.47	9.4008	17.3273	15.5927	26.6827	25.5992	39.2729	40.953
33.54	1.49939	1.57371	3.11987	3.06617	5.95154	5.5357	10.4797	9.41656	17.3429	15.6186	26.712	25.6342	39.3081	40.9849
33.64	1.5033	1.57604	3.12964	3.07072	5.9574	5.54438	10.511	9.43231	17.3663	15.6445	26.7413	25.6691	39.3374	41.0166
33.74	1.5033	1.57838	3.1394	3.07528	5.97693	5.55304	10.5208	9.44804	17.3898	15.6703	26.7609	25.7039	39.3823	41.0482
33.84	1.51697	1.58071	3.14917	3.07983	5.98596	5.5617	10.5442	9.46376	17.4152	15.6961	26.8065	25.7386	39.4214	41.0796
33.94	1.51819	1.58304	3.14453	3.08438	5.98474	5.57035	10.5552	9.47946	17.432	15.7218	26.8285	25.7732	39.448	41.1109
34.04	1.51111	1.58537	3.14136	3.08892	6.00622	5.57899	10.5579	9.49514	17.4445	15.7475	26.8409	25.8077	39.4702	41.142
34.14	1.52283	1.5877	3.15894	3.09347	6.00232	5.58763	10.5793	9.51081	17.4757	15.7732	26.8761	25.8421	39.5132	41.173
34.24	1.51892	1.59003	3.15503	3.09801	6.0199	5.59627	10.5891	9.52647	17.4952	15.7988	26.8995	25.8765	39.5386	41.2038
34.34	1.52283	1.59236	3.15894	3.10255	6.03552	5.6049	10.6204	9.54211	17.5167	15.8244	26.9327	25.9107	39.5718	41.2344
34.44	1.5365	1.59468	3.17847	3.10708	6.04529	5.61352	10.6301	9.55774	17.546	15.8499	26.9659	25.9448	39.6128	41.2649
34.54	1.54236	1.59701	3.17847	3.11162	6.04602	5.62214	10.6399	9.57334	17.5656	15.8754	26.9933	25.9789	39.6421	41.2952
34.64	1.53845	1.59933	3.1792	3.11615	6.06677	5.63075	10.6497	9.58894	17.5753	15.9009	27.0089	26.0128	39.6675	41.3254
34.74	1.53259	1.60166	3.19019	3.12068	6.06677	5.63935	10.679	9.60452	17.6046	15.9263	27.0363	26.0467	39.7026	41.3554
34.84	1.53259	1.60398	3.19019	3.12521	6.0863	5.64795	10.6887	9.62008	17.6261	15.9517	27.0714	26.0805	39.7319	41.3853
34.94	1.54236	1.6063	3.19995	3.12973	6.0863	5.65655	10.7083	9.63563	17.6456	15.9771	27.1066	26.1141	39.771	41.415
35.04	1.54236	1.60862	3.20386	3.13426	6.10779	5.66513	10.718	9.65117	17.6652	16.0024	27.132	26.1477	39.7983	41.4446
35.14	1.54822	1.61094	3.21558	3.13878	6.10779	5.67371	10.7383	9.66668	17.6945	16.0276	27.1573	26.1812	39.8276	41.474
35.24	1.54236	1.61326	3.20972	3.14329	6.11755	5.68229	10.7512	9.68219	17.714	16.0529	27.1749	26.2146	39.855	41.5033
35.34	1.55603	1.61557	3.22339	3.14781	6.12732	5.69086	10.7708	9.69768	17.7355	16.0781	27.2218	26.2479	39.9019	41.5324
35.44	1.56189	1.61789	3.22925	3.15232	6.13708	5.69943	10.7942	9.71315	17.755	16.1032	27.2413	26.2811	39.9272	41.5614
35.54	1.56775	1.6202	3.23511	3.15683	6.14685	5.70798	10.8157	9.72861	17.7843	16.1283	27.2706	26.3143	39.9624	41.5902
35.64	1.56189	1.62252	3.23315	3.16134	6.14685	5.71654	10.8196	9.74405	17.8038	16.1534	27.2902	26.3473	39.9819	41.6189
35.74	1.56189	1.62483	3.24878	3.16584	6.16833	5.72508	10.8293	9.75948	17.8253	16.1784	27.3116	26.3802	40.0112	41.6474
35.84	1.57361	1.62714	3.2605	3.17035	6.16834	5.73362	10.8508	9.7749	17.8468	16.2034	27.3468	26.4131	40.0542	41.6758
35.94	1.57361	1.62945	3.25659	3.17485	6.18787	5.74216	10.8625	9.79029	17.8663	16.2284	27.3683	26.4459	40.0796	41.704
36.04	1.58337	1.63176	3.2605	3.17935	6.18787	5.75069	10.8821	9.80568	17.8956	16.2533	27.4034	26.4785	40.1128	41.7321
36.14	1.57361	1.63407	3.2644	3.18384	6.2113	5.75921	10.8918	9.82105	17.9054	16.2782	27.4171	26.5111	40.144	41.7601
36.24	1.58337	1.63637	3.28003	3.18834	6.21326	5.76773	10.9114	9.8364	17.9366	16.303	27.462	26.5436	40.1733	41.7879
36.34	1.57947	1.63868	3.27612	3.19283	6.22693	5.77624	10.9172	9.85174	17.9425	16.3278	27.4777	26.576	40.1987	41.8156
36.44	1.58337	1.64099	3.28394	3.19732	6.22693	5.78475	10.9348	9.86706	17.9698	16.3526	27.5011	26.6084	40.2339	41.8431
36.54	1.58337	1.64329	3.28979	3.2018	6.25037	5.79325	10.9602	9.88237	17.9952	16.3773	27.5272	26.6406	40.2632	41.8705
36.64	1.60291	1.64559	3.29956	3.20629	6.25623	5.80175	10.9817	9.89767	18.0148	16.402	27.5636	26.6727	40.3022	41.8978
36.74	1.60291	1.64789	3.29956	3.21077	6.2738	5.81023	10.9915	9.91295	18.0343	16.4266	27.5831	26.7048	40.3335	41.9249
36.84	1.61267	1.65019	3.30933	3.21525	6.27771	5.81872	11.0071	9.92821	18.0558	16.4512	27.6124	26.7368	40.3589	41.9519
36.94	1.62244	1.65249	3.31909	3.21973	6.29138	5.8272	11.0247	9.94346	18.0851	16.4758	27.6437	26.7687	40.3921	41.9788
37.04	1.61267	1.65479	3.31909	3.2242	6.30237	5.83567	11.0403	9.9587	18.1046	16.5003	27.6632	26.8005	40.428	42.0055
37.14	1.6178	1.65709	3.32813	3.22867	6.30505	5.84413	11.0552	9.97392	18.1195	16.5248	27.6918	26.8322	40.4695	42.032
37.24	1.61072	1.65939	3.3269	3.23314	6.31677	5.85259	11.0579	9.98912	18.1366	16.5493	27.7218	26.8638	40.4917	42.0585
37.34	1.62244	1.66168	3.34839	3.23761	6.31677	5.86105	11.0833	10.0043	18.1671	16.5737	27.7433	26.8953	40.5249	42.0848
37.44	1.62244	1.66398	3.34839	3.24207	6.34021	5.8695	11.0989	10.0195	18.1866	16.5981	27.7667	26.9268	40.5542	42.111
37.54	1.6322	1.66627	3.36279	3.24654	6.34607	5.87794	11.1204	10.0346	18.2198	16.6224	27.8116	26.9581	40.5933	42.137
37.64	1.63684	1.66856	3.36987	3.251	6.36169	5.88638	11.1301	10.0498	18.2355	16.6467	27.8312	26.9894	40.6147	42.1629
37.74	1.64978	1.67085	3.37573	3.25546	6.35974	5.89481	11.1458	10.0649	18.2609	16.671	27.8624	27.0206	40.6499	42.1887
37.84	1.64392	1.67314	3.36987	3.25991	6.37537	5.90324	11.1536	10.08	18.2765	16.6952	27.882	27.0517	40.6733	42.2144
37.94	1.64392	1.67543	3.36987	3.26436	6.38513	5.91166	11.1692	10.0951	18.2863	16.7194	27.9015	27.0827	40.7046	42.2399
38.04	1.65369	1.67772	3.38354	3.26882	6.39099	5.92007	11.1887	10.1102	18.3195	16.7435	27.9347	27.1137	40.7339	42.2653
38.14	1.64978	1.68001	3.3855	3.27326	6.39954	5.92848	11.1946	10.1253	18.3312	16.7676	27.9581	27.1445	40.7593	42.2905
38.24	1.65369	1.68229	3.3894	3.27771	6.42615	5.93688	11.2122	10.1404	18.3546	16.7917	27.9855	27.1753	40.7944	42.3157
38.34	1.66345	1.68458	3.40308	3.28215	6.42615	5.94528	11.2395	10.1554	18.3741	16.8158	28.0206	27.206	40.8237	42.3407
38.44	1.66345	1.68686	3.40894	3.28659	6.44568	5.95367	11.2493	10.1704	18.3898	16.8398	28.0304	27.2366	40.853	42.3655
38.54	1.67712	1.68915	3.4187	3.29103	6.44568	5.96206	11.2688	10.1855	18.4249	16.8637	28.0656	27.2671	40.894	42.3903
38.64	1.67908	1.69143	3.41479	3.29547	6.46716	5.97044	11.2793	10.2005	18.4406	16.8876	28.087	27.2976	40.9136	42.4149
38.74	1.68298	1.69371	3.42261	3.2999	6.46716	5.97881	11.3	10.2154	18.4581	16.9115	28.1105	27.3279	40.9526	42.4394
38.84	1.68298	1.69599	3.42847	3.30434	6.4906	5.98718	11.3098	10.2304	18.4738	16.9354	28.1346	27.3582	40.9819	42.4638
38.94	1.69275	1.69827	3.43823	3.30877	6.49255	5.99555	11.3293	10.2454	18.505	16.9592	28.171	27.3884	41.0132	42.4881
39.04	1.68884	1.70055	3.43823	3.31319	6.49646	6.0039	11.3352	10.2603	18.5206	16.983	28.1886	27.4185	41.0386	42.5122
39.14	1.68298	1.70282	3.43823	3.31762	6.50818	6.01226	11.345	10.2752	18.5245	17.0067	28.2062	27.4485	41.062	42.5362
39.24	1.6947	1.7051	3.44995	3.32204	6.52185	6.0206	11.3723	10.2901	18.546	17.0304	28.2335	27.4784	41.0952	42.5601
39.34	1.6947	1.70737	3.44995	3.32646	6.53357	6.02894	11.3821	10.305	18.5695	17.0541	28.2531	27.5083	41.1245	42.5838
39.44	1.70447	1.70965	3.46948	3.33088	6.54724	6.03728	11.3977	10.3199	18.5909	17.0777	28.2843	27.5381	41.1597	42.6075
39.54	1.71423	1.71192	3.47925	3.33529	6.54724	6.04561	11.4016	10.3348	18.6163	17.1013	28.3136	27.5678	41.1851	42.631
39.64	1.71423	1.71419	3.47925	3.33971	6.56091	6.05393	11.4153	10.3496	18.6359	17.1249	28.3331	27.5974	41.2144	42.6544
39.74	1.724	1.71646	3.49292	3.34412	6.57263	6.06225	11.4407	10.3645	18.6593	17.1484	28.3663	27.6269	41.2437	42.6777
39.84	1.72009	1.71873	3.49487	3.34853	6.57654	6.07056	11.4465	10.3793	18.6808	17.1719	28.3898	27.6564	41.271	42.7009
39.94	1.724	1.721	3.49878	3.35293	6.5863	6.07887	11.4602	10.3941	18.6945	17.1953	28.4132	27.6858	41.3042	42.7239
40.04	1.724	1.72326	3.49878	3.35734	6.59607	6.08717	11.4739	10.4089	18.7159	17.2187	28.4366	27.715	41.3237	42.7469
40.14	1.72986	1.72553	3.50464	3.36174	6.60583	6.09547	11.4973	10.4237	18.7316	17.2421	28.4679	27.7443	41.3608	42.7697
40.24	1.724	1.7278	3.49878	3.36614	6.6156	6.10376	11.4915	10.4385	18.7452	17.2654	28.4718	27.7734	41.3745	42.7924
40.34	1.73767	1.73006	3.51245	3.37053	6.6156	6.11204	11.511	10.4532	18.7784	17.2887	28.507	27.8024	41.4136	42.815
40.44	1.74353	1.73232	3.53003	3.37493	6.63708	6.12032	11.5247	10.468	18.7941	17.312	28.5323	27.8314	41.4331	42.8375
40.54	1.73962	1.73459	3.53589	3.37932	6.63709	6.12859	11.5461	10.4827	18.8214	17.3352	28.5577	27.8603	41.4741	42.8598
40.64	1.73376	1.73685	3.53003	3.38371	6.6488	6.13686	11.5403	10.4974	18.8253	17.3584	28.5753	27.8891	41.4937	42.8821
40.74	1.74548	1.73911	3.54565	3.3881	6.65857	6.14512	11.5618	10.5121	18.8566	17.3816	28.6144	27.9179	41.5308	42.9042
40.84	1.75525	1.74137	3.55151	3.39248	6.66248	6.15338	11.5754	10.5268	18.8663	17.4047	28.6241	27.9465	41.5464	42.9262
40.94	1.75525	1.74362	3.55151	3.39687	6.68323	6.16163	11.5911	10.5415	18.8905	17.4278	28.6437	27.9751	41.5757	42.9481
41.04	1.76038	1.74588	3.55664	3.40125	6.67615	6.16987	11.606	10.5561	18.9125	17.4508	28.6722	28.0036	41.6003	42.9699
41.14	1.74353	1.74814	3.5542	3.40562	6.69568	6.17811	11.6145	10.5707	18.9171	17.4738	28.6906	28.032	41.6284	42.9916
41.24	1.7533	1.75039	3.57104	3.41	6.69641	6.18635	11.6301	10.5854	18.9464	17.4968	28.7218	28.0604	41.6636	43.0132
41.34	1.74939	1.75264	3.56714	3.41437	6.7074	6.19458	11.636	10.6	18.9523	17.5197	28.7277	28.0887	41.6792	43.0347
41.44	1.7533	1.7549	3.57495	3.41874	6.71716	6.2028	11.6497	10.6146	18.9757	17.5426	28.7557	28.1169	41.7124	43.056
41.54	1.76306	1.75715	3.58081	3.42311	6.72693	6.21102	11.6633	10.6292	18.9855	17.5655	28.7823	28.145	41.7339	43.0773
41.64	1.77283	1.7594	3.59058	3.42748	6.7406	6.21923	11.6887	10.6437	19.0187	17.5883	28.8116	28.173	41.7729	43.0984
41.74	1.77283	1.76165	3.59058	3.43184	6.75232	6.22743	11.6985	10.6583	19.0363	17.6111	28.8234	28.201	41.7925	43.1195
41.84	1.77869	1.7639	3.60034	3.43621	6.74646	6.23564	11.7141	10.6728	19.0519	17.6339	28.8527	28.2289	41.8179	43.1404
41.94	1.77283	1.76615	3.60034	3.44056	6.76599	6.24383	11.718	10.6874	19.0656	17.6566	28.8722	28.2567	41.8433	43.1612
42.04	1.78259	1.76839	3.61011	3.44492	6.7699	6.25202	11.7317	10.7019	19.0851	17.6793	28.9015	28.2844	41.8687	43.182
42.14	1.78259	1.77064	3.61401	3.44928	6.79529	6.2602	11.7493	10.7164	19.1046	17.702	28.9269	28.3121	41.896	43.2026
42.24	1.79236	1.77288	3.62964	3.45363	6.79529	6.26838	11.7688	10.7308	19.1281	17.7246	28.9523	28.3397	41.9331	43.2231
42.34	1.79236	1.77513	3.62964	3.45798	6.82263	6.27655	11.7786	10.7453	19.1456	17.7472	28.9718	28.3672	41.9526	43.2435
42.44	1.80798	1.77737	3.64136	3.46233	6.82459	6.28472	11.8	10.7598	19.1769	17.7697	29.007	28.3946	41.9937	43.2638
42.54	1.80994	1.77961	3.64136	3.46667	6.82849	6.29288	11.8105	10.7742	19.1827	17.7922	29.0187	28.422	42.0112	43.284
42.64	1.81384	1.78185	3.65112	3.47102	6.83826	6.30104	11.8313	10.7886	19.2062	17.8147	29.0441	28.4493	42.0347	43.3041
42.74	1.81384	1.78409	3.65112	3.47536	6.85193	6.30919	11.8313	10.8031	19.2198	17.8372	29.0636	28.4765	42.064	43.3241
42.84	1.82361	1.78633	3.66089	3.4797	6.86365	6.31734	11.8508	10.8175	19.257	17.8596	29.087	28.5036	42.0933	43.344
42.94	1.8197	1.78856	3.66089	3.48403	6.85779	6.32548	11.8606	10.8318	19.2628	17.8819	29.1085	28.5307	42.1108	43.3638
43.04	1.80408	1.7908	3.66089	3.48837	6.86755	6.33361	11.8704	10.8462	19.2667	17.9043	29.1222	28.5577	42.1245	43.3835
43.14	1.81384	1.79304	3.67065	3.4927	6.88123	6.34174	11.8918	10.8606	19.296	17.9266	29.1417	28.5846	42.1636	43.4031
43.24	1.81384	1.79527	3.67456	3.49703	6.89685	6.34986	11.9055	10.8749	19.3097	17.9489	29.1671	28.6114	42.1831	43.4226
43.34	1.83337	1.7975	3.69019	3.50135	6.90662	6.35798	11.9309	10.8892	19.3448	17.9711	29.2023	28.6382	42.2144	43.442
43.44	1.82361	1.79974	3.69019	3.50568	6.91638	6.36609	11.9309	10.9036	19.3546	17.9933	29.2218	28.6649	42.2437	43.4613
43.54	1.83337	1.80197	3.70386	3.51	6.91638	6.3742	11.9504	10.9179	19.38	18.0155	29.255	28.6915	42.2729	43.4805
43.64	1.82947	1.8042	3.70581	3.51432	6.93591	6.3823	11.9602	10.9321	19.4015	18.0376	29.2687	28.718	42.2905	43.4996
43.74	1.84314	1.80643	3.70972	3.51864	6.93591	6.39039	11.9797	10.9464	19.4152	18.0597	29.2921	28.7445	42.314	43.5186
43.84	1.83337	1.80865	3.70972	3.52296	6.95544	6.39848	11.9895	10.9607	19.4347	18.0818	29.3156	28.7709	42.3433	43.5375
43.94	1.84314	1.81088	3.72412	3.52727	6.95544	6.40657	12.009	10.9749	19.4581	18.1038	29.3409	28.7973	42.3726	43.5563
44.04	1.83923	1.81311	3.72729	3.53158	6.96521	6.41465	12.0208	10.9892	19.4698	18.1258	29.3566	28.8235	42.3901	43.575
44.14	1.84314	1.81533	3.73511	3.53589	6.97498	6.42272	12.0305	11.0034	19.4952	18.1477	29.3761	28.8497	42.4136	43.5936
44.24	1.84314	1.81756	3.74097	3.5402	6.98279	6.43079	12.0403	11.0176	19.505	18.1697	29.4015	28.8758	42.4429	43.6122
44.34	1.85095	1.81978	3.74878	3.5445	6.97693	6.43885	12.0579	11.0318	19.5226	18.1916	29.4191	28.9019	42.4702	43.6306
44.44	1.84509	1.822	3.74683	3.5488	6.99646	6.44691	12.0657	11.046	19.5402	18.2134	29.4327	28.9278	42.4858	43.6489
44.54	1.85486	1.82422	3.76245	3.5531	7.01086	6.45496	12.0911	11.0601	19.5656	18.2352	29.4667	28.9537	42.5249	43.6672
44.64	1.86462	1.82644	3.77222	3.5574	7.01794	6.46301	12.1106	11.0743	19.5968	18.257	29.4933	28.9796	42.5542	43.6853
44.74	1.86462	1.82866	3.77222	3.56169	7.03479	6.47105	12.1106	11.0884	19.6066	18.2788	29.5148	29.0053	42.5757	43.7034
44.84	1.86975	1.83088	3.77734	3.56599	7.02771	6.47908	12.1294	11.1025	19.6261	18.3005	29.5336	29.031	42.6003	43.7214
44.94	1.86658	1.8331	3.78394	3.57028	7.04138	6.48711	12.1379	11.1166	19.6359	18.3222	29.5519	29.0567	42.6128	43.7393
45.04	1.8822	1.83531	3.79956	3.57456	7.05701	6.49514	12.1594	11.1307	19.6652	18.3438	29.5812	29.0822	42.6519	43.7571
45.14	1.8822	1.83753	3.80347	3.57885	7.06677	6.50316	12.1692	11.1448	19.6749	18.3655	29.5948	29.1077	42.6733	43.7748
45.24	1.88806	1.83974	3.81519	3.58313	7.06677	6.51117	12.1887	11.1589	19.6945	18.387	29.6281	29.1331	42.6987	43.7924
45.34	1.8822	1.84195	3.80933	3.58742	7.0863	6.51918	12.1887	11.1729	19.7042	18.4086	29.632	29.1585	42.7124	43.8099
45.44	1.89197	1.84417	3.81909	3.59169	7.0863	6.52718	12.2083	11.187	19.7355	18.4301	29.6613	29.1837	42.7417	43.8273
45.54	1.89197	1.84638	3.823	3.59597	7.09607	6.53518	12.218	11.201	19.7452	18.4516	29.6847	29.2089	42.7632	43.8447
45.64	1.89783	1.84859	3.83472	3.60025	7.10583	6.54317	12.2336	11.215	19.7648	18.4731	29.7062	29.2341	42.7886	43.8619
45.74	1.89197	1.85079	3.83276	3.60452	7.10583	6.55116	12.2422	11.229	19.7843	18.4945	29.7218	29.2591	42.8022	43.8791
45.84	1.89587	1.853	3.82886	3.60879	7.11755	6.55914	12.2493	11.243	19.7941	18.5159	29.7355	29.2841	42.8315	43.8962
45.94	1.91345	1.85521	3.84058	3.61306	7.13708	6.56711	12.2708	11.257	19.8156	18.5372	29.7726	29.3091	42.8687	43.9132
46.04	1.92322	1.85741	3.85034	3.61732	7.13709	6.57508	12.2903	11.2709	19.837	18.5585	29.7921	29.3339	42.9038	43.9301
46.14	1.91931	1.85962	3.85034	3.62158	7.15662	6.58305	12.302	11.2849	19.8527	18.5798	29.8116	29.3587	42.9194	43.9469
46.24	1.92322	1.86182	3.86011	3.62585	7.15662	6.59101	12.3118	11.2988	19.8702	18.6011	29.8312	29.3835	42.9429	43.9636
46.34	1.92322	1.86403	3.86011	3.6301	7.16248	6.59896	12.3215	11.3127	19.8859	18.6223	29.8527	29.4081	42.9644	43.9803
46.44	1.92908	1.86623	3.87061	3.63436	7.18005	6.60691	12.3372	11.3266	19.9113	18.6435	29.8722	29.4327	42.9897	43.9969
46.54	1.93298	1.86843	3.88159	3.63861	7.18591	6.61485	12.3508	11.3405	19.9249	18.6646	29.9015	29.4572	43.0132	44.0134
46.64	1.93298	1.87063	3.88159	3.64287	7.20154	6.62279	12.3606	11.3544	19.9366	18.6857	29.9113	29.4817	43.0425	44.0298
46.74	1.93884	1.87283	3.88745	3.64712	7.19568	6.63072	12.3801	11.3683	19.9562	18.7068	29.9406	29.5061	43.0698	44.0461
46.84	1.93298	1.87502	3.8855	3.65136	7.22107	6.63865	12.3801	11.3821	19.9757	18.7279	29.9523	29.5304	43.0835	44.0623
46.94	1.94275	1.87722	3.90112	3.65561	7.22302	6.64657	12.3997	11.3959	19.9952	18.7489	29.9816	29.5547	43.1128	44.0785
47.04	1.93884	1.87942	3.89722	3.65985	7.22693	6.65449	12.4055	11.4098	20.0011	18.7699	29.9921	29.5789	43.1284	44.0945
47.14	1.94275	1.88161	3.90112	3.66409	7.22693	6.6624	12.4211	11.4236	20.0148	18.7909	30.0226	29.603	43.1538	44.1105
47.24	1.94275	1.8838	3.90112	3.66833	7.24841	6.67031	12.4211	11.4374	20.0245	18.8118	30.0323	29.6271	43.1733	44.1264
47.34	1.95056	1.886	3.91284	3.67257	7.25818	6.67821	12.4387	11.4512	20.0577	18.8327	30.0656	29.6511	43.2007	44.1423
47.44	1.95447	1.88819	3.92261	3.6768	7.26794	6.6861	12.4524	11.4649	20.0773	18.8535	30.0851	29.675	43.2241	44.158
47.54	1.95447	1.89038	3.93237	3.68103	7.27307	6.69399	12.4661	11.4787	20.087	18.8744	30.0948	29.6989	43.2456	44.1737
47.64	1.95959	1.89257	3.92773	3.68526	7.26599	6.70188	12.4771	11.4924	20.1019	18.8952	30.1234	29.7227	43.2703	44.1893
47.74	1.95251	1.89476	3.92456	3.68949	7.28943	6.70975	12.4797	11.5062	20.1144	18.9159	30.132	29.7464	43.2925	44.2048
47.84	1.96228	1.89695	3.94019	3.69371	7.29529	6.71763	12.4993	11.5199	20.1378	18.9366	30.1613	29.7701	43.3218	44.2202
47.94	1.96228	1.89913	3.94019	3.69794	7.29138	6.7255	12.5129	11.5336	20.1534	18.9573	30.1749	29.7937	43.3433	44.2356
48.04	1.95837	1.90132	3.94019	3.70216	7.30505	6.73336	12.5247	11.5473	20.1613	18.978	30.1984	29.8172	43.3589	44.2509
48.14	1.96228	1.9035	3.94995	3.70637	7.30505	6.74122	12.5286	11.5609	20.1847	18.9986	30.212	29.8407	43.3823	44.266
48.24	1.96619	1.90569	3.95972	3.71059	7.31555	6.74907	12.5403	11.5746	20.1945	19.0192	30.2355	29.8641	43.4019	44.2812
48.34	1.97791	1.90787	3.96558	3.7148	7.32654	6.75692	12.5559	11.5883	20.2101	19.0398	30.257	29.8874	43.4292	44.2962
48.44	1.97205	1.91005	3.96362	3.71902	7.3363	6.76476	12.55	11.6019	20.2277	19.0603	30.2706	29.9107	43.4429	44.3112
48.54	1.98181	1.91223	3.97925	3.72322	7.34216	6.77259	12.5735	11.6155	20.2531	19.0808	30.296	29.934	43.4722	44.3261
48.64	1.97791	1.91441	3.97534	3.72743	7.34998	6.78042	12.5852	11.6291	20.2609	19.1013	30.3077	29.9571	43.4878	44.3409
48.74	1.98181	1.91659	3.98315	3.73164	7.3656	6.78825	12.5989	11.6427	20.2745	19.1218	30.3312	29.9802	43.5015	44.3556
48.84	1.99158	1.91877	3.99878	3.73584	7.37146	6.79607	12.6184	11.6563	20.3038	19.1422	30.3546	30.0032	43.5425	44.3703
48.94	1.98767	1.92094	3.99487	3.74004	7.36951	6.80388	12.6282	11.6699	20.3097	19.1625	30.3761	30.0262	43.5581	44.3849
49.04	1.98181	1.92312	3.98901	3.74424	7.38708	6.81169	12.6282	11.6834	20.3136	19.1829	30.38	30.0491	43.5718	44.3994
49.14	1.99353	1.92529	4.00464	3.74843	7.39294	6.8195	12.6497	11.697	20.339	19.2032	30.4171	30.072	43.605	44.4139
49.24	1.99939	1.92747	4.01636	3.75263	7.3988	6.8273	12.6653	11.7105	20.3605	19.2235	30.4386	30.0947	43.6304	44.4282
49.34	1.99353	1.92964	4.0105	3.75682	7.40271	6.83509	12.6711	11.724	20.3644	19.2437	30.4523	30.1175	43.644	44.4425
49.44	1.99353	1.93181	4.0105	3.76101	7.41443	6.84288	12.675	11.7375	20.3859	19.2639	30.462	30.1401	43.6636	44.4568
49.54	1.99939	1.93398	4.02026	3.76519	7.41834	6.85066	12.6965	11.751	20.4015	19.2841	30.4921	30.1627	43.6909	44.4709
49.64	1.99353	1.93615	4.02026	3.76938	7.43201	6.85844	12.7004	11.7645	20.4054	19.3043	30.5031	30.1852	43.7046	44.485
49.74	2.0033	1.93832	4.03003	3.77356	7.43787	6.86621	12.72	11.778	20.4296	19.3244	30.5245	30.2077	43.7339	44.499
49.84	2.0033	1.94049	4.03003	3.77774	7.45349	6.87398	12.7246	11.7914	20.4464	19.3445	30.5441	30.2301	43.7534	44.513
49.94	2.00916	1.94265	4.03589	3.78192	7.44763	6.88174	12.7473	11.8049	20.462	19.3646	30.5636	30.2525	43.7788	44.5268
50.04	2.0033	1.94482	4.03467	3.78609	7.4613	6.8895	12.7512	11.8183	20.4659	19.3846	30.5831	30.2748	43.7847	44.5406
50.14	2.01306	1.94698	4.05151	3.79027	7.48279	6.89725	12.7708	11.8317	20.4874	19.4046	30.6027	30.297	43.814	44.5544
50.24	2.01892	1.94915	4.05737	3.79444	7.47693	6.905	12.7766	11.8451	20.507	19.4246	30.63	30.3192	43.8394	44.568
50.34	2.01306	1.95131	4.05542	3.79861	7.48669	6.91274	12.7805	11.8585	20.5265	19.4445	30.6378	30.3413	43.853	44.5816
50.44	2.02283	1.95347	4.07104	3.80277	7.49573	6.92048	12.8059	11.8719	20.546	19.4644	30.6632	30.3633	43.8843	44.5951
50.54	2.01819	1.95563	4.06641	3.80694	7.50623	6.92821	12.8071	11.8852	20.5511	19.4843	30.6781	30.3853	43.8992	44.6086
50.64	2.02283	1.95779	4.07104	3.8111	7.50623	6.93593	12.8215	11.8986	20.5656	19.5041	30.6925	30.4072	43.9233	44.622
50.74	2.02283	1.95995	4.07104	3.81526	7.51599	6.94365	12.8313	11.9119	20.5753	19.5239	30.7159	30.4291	43.9429	44.6353
50.84	2.0365	1.96211	4.08472	3.81942	7.52185	6.95137	12.8547	11.9252	20.6007	19.5437	30.7433	30.4509	43.9741	44.6485
50.94	2.03845	1.96427	4.08667	3.82358	7.52966	6.95908	12.8567	11.9385	20.6124	19.5635	30.7491	30.4727	43.9897	44.6617
51.04	2.04236	1.96642	4.09058	3.82773	7.53552	6.96678	12.8704	11.9518	20.6261	19.5832	30.7765	30.4943	44.0132	44.6748
51.14	2.04236	1.96858	4.09448	3.83188	7.55115	6.97448	12.8801	11.9651	20.6359	19.6029	30.7921	30.516	44.0327	44.6879
51.24	2.04822	1.97073	4.1062	3.83603	7.54529	6.98217	12.8997	11.9784	20.6515	19.6225	30.8175	30.5375	44.0581	44.7009
51.34	2.04236	1.97288	4.10034	3.84018	7.55505	6.98986	12.9094	11.9917	20.6593	19.6422	30.8253	30.5591	44.0737	44.7138
51.44	2.05212	1.97503	4.11401	3.84432	7.56946	6.99755	12.9309	12.0049	20.6945	19.6618	30.8507	30.5805	44.103	44.7267
51.54	2.05212	1.97718	4.11987	3.84846	7.5824	7.00523	12.9309	12.0181	20.7042	19.6813	30.8624	30.6019	44.1226	44.7394
51.64	2.05798	1.97933	4.12573	3.8526	7.59607	7.0129	12.9465	12.0313	20.7218	19.7009	30.8917	30.6232	44.1479	44.7522
51.74	2.06189	1.98148	4.13354	3.85674	7.59607	7.02057	12.9641	12.0446	20.7355	19.7204	30.9113	30.6445	44.1733	44.7648
51.84	2.06653	1.98363	4.1394	3.86088	7.60193	7.02823	12.9797	12.0577	20.7491	19.7398	30.9308	30.6657	44.1831	44.7774
51.94	2.07947	1.98578	4.14917	3.86501	7.59998	7.03589	12.9954	12.0709	20.7804	19.7593	30.9503	30.6869	44.2085	44.7899
52.04	2.07361	1.98792	4.14917	3.86914	7.62927	7.04354	12.9895	12.0841	20.7843	19.7787	30.9601	30.708	44.2222	44.8024
52.14	2.08533	1.99007	4.16089	3.87327	7.62537	7.05119	13.0149	12.0973	20.8058	19.7981	30.9933	30.729	44.2554	44.8148
52.24	2.08142	1.99221	4.16089	3.8774	7.63318	7.05883	13.0266	12.1104	20.8116	19.8174	31.0031	30.75	44.2749	44.8272
52.34	2.08533	1.99436	4.17065	3.88152	7.6488	7.06647	13.0403	12.1235	20.8312	19.8368	31.0226	30.771	44.3042	44.8394
52.44	2.08533	1.9965	4.17065	3.88565	7.65857	7.0741	13.0403	12.1366	20.8468	19.8561	31.0421	30.7918	44.314	44.8517
52.54	2.09509	1.99864	4.18042	3.88977	7.65466	7.08172	13.0598	12.1497	20.8663	19.8753	31.0616	30.8127	44.3433	44.8638
52.64	2.09119	2.00078	4.18115	3.89389	7.67224	7.08935	13.0676	12.1628	20.8722	19.8946	31.0721	30.8334	44.3608	44.8759
52.74	2.099	2.00292	4.19214	3.898	7.6781	7.09696	13.0754	12.1759	20.8859	19.9138	31.1046	30.8541	44.3843	44.8879
52.84	2.10486	2.00506	4.19214	3.90212	7.69763	7.10457	13.0911	12.189	20.8995	19.9329	31.1144	30.8748	44.394	44.8999
52.94	2.11072	2.00719	4.20581	3.90623	7.69373	7.11218	13.1106	12.202	20.9249	19.9521	31.1378	30.8954	44.4233	44.9118
53.04	2.10095	2.00933	4.20776	3.91034	7.69763	7.11978	13.1067	12.2151	20.9308	19.9712	31.1495	30.9159	44.439	44.9237
53.14	2.10876	2.01146	4.21167	3.91444	7.7113	7.12737	13.1243	12.2281	20.9464	19.9903	31.173	30.9364	44.4644	44.9354
53.24	2.11462	2.0136	4.21558	3.91855	7.72229	7.13496	13.1399	12.2411	20.9601	20.0093	31.1866	30.9568	44.4741	44.9472
53.34	2.11975	2.01573	4.22656	3.92265	7.72498	7.14255	13.145	12.2541	20.9808	20.0284	31.2074	30.9772	44.4988	44.9588
53.44	2.12244	2.01786	4.21948	3.92675	7.73474	7.15013	13.1575	12.2671	21.0031	20.0474	31.2316	30.9975	44.521	44.9705
53.54	2.12244	2.01999	4.22339	3.93085	7.74451	7.1577	13.1672	12.2801	21.0031	20.0663	31.2452	31.0177	44.5425	44.982
53.64	2.1283	2.02212	4.24487	3.93495	7.74451	7.16528	13.1868	12.293	21.0284	20.0853	31.2667	31.0379	44.5581	44.9935
53.74	2.12244	2.02425	4.23901	3.93904	7.75427	7.17284	13.1868	12.306	21.037	20.1042	31.2804	31.0581	44.5757	45.0049
53.84	2.12634	2.02638	4.22925	3.94314	7.76599	7.1804	13.1985	12.3189	21.0538	20.1231	31.2941	31.0782	44.6011	45.0163
53.94	2.14392	2.02851	4.24487	3.94723	7.76599	7.18795	13.2148	12.3319	21.0656	20.1419	31.3214	31.0982	44.6226	45.0276
54.04	2.14001	2.03064	4.24683	3.95131	7.78552	7.1955	13.2278	12.3448	21.0734	20.1607	31.339	31.1182	44.6382	45.0389
54.14	2.13416	2.03276	4.25073	3.9554	7.78552	7.20305	13.2415	12.3577	21.087	20.1795	31.3566	31.1381	44.6538	45.0501
54.24	2.13416	2.03489	4.25464	3.95948	7.8031	7.21059	13.2415	12.3706	21.0968	20.1983	31.3722	31.158	44.6733	45.0613
54.34	2.14001	2.03701	4.26636	3.96356	7.79724	7.21812	13.261	12.3834	21.1261	20.217	31.3878	31.1778	44.6987	45.0723
54.44	2.13416	2.03913	4.2605	3.96764	7.80701	7.22565	13.2708	12.3963	21.1359	20.2357	31.4015	31.1976	44.7124	45.0834
54.54	2.14001	2.04125	4.27612	3.97172	7.81677	7.23317	13.2766	12.4092	21.1515	20.2544	31.421	31.2173	44.7397	45.0944
54.64	2.13416	2.04337	4.27026	3.97579	7.82654	7.24069	13.2844	12.422	21.1554	20.273	31.4327	31.2369	44.7476	45.1053
54.74	2.14392	2.04549	4.28394	3.97987	7.82654	7.2482	13.3098	12.4348	21.1808	20.2916	31.462	31.2565	44.7827	45.1162
54.84	2.14392	2.04761	4.28979	3.98394	7.8468	7.25571	13.3196	12.4476	21.1964	20.3102	31.4718	31.2761	44.8022	45.127
54.94	2.14978	2.04973	4.29565	3.98801	7.84802	7.26322	13.3254	12.4604	21.212	20.3288	31.4913	31.2956	44.8179	45.1377
55.04	2.14392	2.05184	4.28979	3.99207	7.85388	7.27071	13.3313	12.4732	21.2159	20.3473	31.5011	31.315	44.8335	45.1484
55.14	2.15369	2.05396	4.29565	3.99614	7.85779	7.27821	13.3411	12.486	21.2316	20.3658	31.5265	31.3344	44.8589	45.1591
55.24	2.15369	2.05607	4.28979	4.0002	7.86755	7.2857	13.3508	12.4988	21.2394	20.3843	31.5304	31.3538	44.8628	45.1697
55.34	2.16345	2.05819	4.30347	4.00426	7.87146	7.29318	13.3704	12.5115	21.2648	20.4027	31.5565	31.373	44.8921	45.1802
55.44	2.16345	2.0603	4.30933	4.00832	7.88318	7.30066	13.3801	12.5243	21.2745	20.4211	31.5734	31.3923	44.9116	45.1907
55.54	2.15955	2.06241	4.30542	4.01237	7.88904	7.30813	13.3801	12.537	21.2823	20.4395	31.5792	31.4114	44.9175	45.2012
55.64	2.16541	2.06452	4.31128	4.01642	7.8988	7.3156	13.4016	12.5497	21.298	20.4579	31.6085	31.4306	44.9448	45.2115
55.74	2.17517	2.06663	4.32104	4.02047	7.91248	7.32306	13.4211	12.5624	21.3175	20.4762	31.6339	31.4497	44.9741	45.2219
55.84	2.16931	2.06874	4.32568	4.02452	7.9137	7.33052	13.4211	12.5751	21.3312	20.4945	31.6437	31.4687	44.9839	45.2321
55.94	2.1803	2.07085	4.32813	4.02857	7.91638	7.33797	13.4302	12.5878	21.3422	20.5128	31.6527	31.4876	44.9988	45.2424
56.04	2.17322	2.07296	4.33081	4.03261	7.93591	7.34542	13.4485	12.6004	21.3546	20.531	31.673	31.5066	45.0151	45.2525
56.14	2.18298	2.07506	4.34058	4.03666	7.93982	7.35286	13.4583	12.6131	21.3741	20.5492	31.7023	31.5254	45.0522	45.2627
56.24	2.18298	2.07717	4.34448	4.0407	7.95154	7.3603	13.468	12.6257	21.3839	20.5674	31.7159	31.5442	45.0718	45.2727
56.34	2.18884	2.07927	4.3562	4.04474	7.95544	7.36773	13.4778	12.6384	21.4034	20.5856	31.7374	31.563	45.0874	45.2828
56.44	2.18689	2.08137	4.34058	4.04877	7.96521	7.37516	13.4895	12.651	21.4152	20.6037	31.7413	31.5817	45.1011	45.2927
56.54	2.20251	2.08348	4.35425	4.05281	7.96912	7.38258	13.509	12.6636	21.4347	20.6218	31.7706	31.6004	45.1206	45.3026
56.64	2.20251	2.08558	4.36987	4.05684	7.99646	7.39	13.509	12.6762	21.4445	20.6399	31.7823	31.619	45.1421	45.3125
56.74	2.21228	2.08768	4.37964	4.06087	7.99255	7.39741	13.5286	12.6888	21.4679	20.6579	31.8058	31.6376	45.1616	45.3223
56.84	2.20837	2.08978	4.36987	4.06489	7.99646	7.40482	13.5383	12.7013	21.4796	20.6759	31.8175	31.6561	45.1772	45.3321
56.94	2.21228	2.09188	4.37964	4.06892	7.99646	7.41222	13.5481	12.7139	21.4933	20.6939	31.8312	31.6745	45.2007	45.3418
57.04	2.21228	2.09397	4.37964	4.07294	8.01794	7.41962	13.5579	12.7264	21.5031	20.7119	31.8546	31.6929	45.2104	45.3515
57.14	2.224	2.09607	4.39136	4.07696	8.01794	7.42701	13.5793	12.739	21.5245	20.7298	31.882	31.7113	45.2366	45.3611
57.24	2.22009	2.09816	4.39136	4.08098	8.02771	7.4344	13.5754	12.7515	21.5323	20.7477	31.8878	31.7296	45.2612	45.3707
57.34	2.224	2.10026	4.40112	4.085	8.03748	7.44178	13.5891	12.764	21.546	20.7656	31.9015	31.7479	45.2847	45.3802
57.44	2.224	2.10235	4.40112	4.08901	8.04724	7.44916	13.5938	12.7765	21.5597	20.7834	31.9171	31.7661	45.2944	45.3897
57.54	2.23376	2.10444	4.41089	4.09303	8.04333	7.45653	13.6204	12.789	21.5851	20.8012	31.9523	31.7842	45.3237	45.3991
57.64	2.22986	2.10654	4.40698	4.09704	8.04138	7.4639	13.6282	12.8014	21.5909	20.819	31.9581	31.8023	45.3296	45.4085
57.74	2.22791	2.10863	4.40503	4.10104	8.06677	7.47126	13.6262	12.8139	21.5948	20.8368	31.9659	31.8204	45.3452	45.4178
57.84	2.24353	2.11072	4.42065	4.10505	8.06677	7.47862	13.6516	12.8263	21.6144	20.8545	31.9913	31.8384	45.3647	45.4271
57.94	2.24353	2.1128	4.42065	4.10905	8.07654	7.48597	13.6516	12.8388	21.6241	20.8722	32.0109	31.8564	45.3745	45.4364
58.04	2.2533	2.11489	4.43042	4.11306	8.08044	7.49331	13.6711	12.8512	21.6456	20.8899	32.0323	31.8743	45.4038	45.4455
58.14	2.2533	2.11698	4.43433	4.11706	8.09216	7.50066	13.6711	12.8636	21.6503	20.9076	32.0468	31.8921	45.4136	45.4547
58.24	2.25916	2.11906	4.44604	4.12105	8.09607	7.50799	13.6868	12.876	21.673	20.9252	32.0695	31.91	45.4331	45.4638
58.34	2.2533	2.12115	4.44019	4.12505	8.09607	7.51533	13.6848	12.8884	21.6769	20.9428	32.0734	31.9277	45.4507	45.4728
58.44	2.24353	2.12323	4.44409	4.12904	8.10974	7.52265	13.7004	12.9008	21.6866	20.9604	32.0831	31.9454	45.4585	45.4818
58.54	2.26306	2.12532	4.45972	4.13303	8.12146	7.52998	13.72	12.9131	21.7062	20.9779	32.1027	31.9631	45.4937	45.4908
58.64	2.24939	2.1274	4.45581	4.13702	8.12537	7.53729	13.7161	12.9255	21.712	20.9954	32.1183	31.9807	45.4995	45.4997
58.74	2.2533	2.12948	4.46362	4.14101	8.12537	7.54461	13.7336	12.9378	21.7296	21.0129	32.1378	31.9983	45.5132	45.5086
58.84	2.2572	2.13156	4.46948	4.14499	8.13513	7.55191	13.7395	12.9501	21.7452	21.0304	32.1534	32.0158	45.5327	45.5174
58.94	2.27283	2.13364	4.47925	4.14898	8.13977	7.55922	13.7629	12.9624	21.7648	21.0478	32.173	32.0333	45.5542	45.5262
59.04	2.27283	2.13572	4.48389	4.15296	8.14294	7.56651	13.7688	12.9747	21.7648	21.0652	32.1827	32.0507	45.564	45.5349
59.14	2.26892	2.13779	4.48706	4.15694	8.15857	7.57381	13.7766	12.987	21.7726	21.0826	32.1886	32.0681	45.5698	45.5436
59.24	2.27478	2.13987	4.49292	4.16091	8.15857	7.58109	13.7864	12.9993	21.7882	21.1	32.2042	32.0854	45.5952	45.5523
59.34	2.27478	2.14194	4.49292	4.16489	8.17224	7.58838	13.802	13.0116	21.8019	21.1173	32.214	32.1027	45.605	45.5609
59.44	2.28455	2.14402	4.50269	4.16886	8.1781	7.59565	13.8118	13.0238	21.8273	21.1346	32.2374	32.12	45.6245	45.5694
59.54	2.28918	2.14609	4.50659	4.17283	8.18396	7.60293	13.8215	13.0361	21.837	21.1519	32.2531	32.1372	45.6499	45.578
59.64	2.30212	2.14816	4.51831	4.1768	8.1781	7.6102	13.8411	13.0483	21.8527	21.1691	32.2706	32.1543	45.6714	45.5864
59.74	2.2865	2.15024	4.51245	4.18076	8.20154	7.61746	13.8411	13.0605	21.8468	21.1863	32.2745	32.1714	45.6753	45.5949
59.84	2.29626	2.15231	4.52612	4.18473	8.2074	7.62472	13.8606	13.0727	21.8702	21.2035	32.298	32.1885	45.6948	45.6033
59.94	2.29626	2.15438	4.53198	4.18869	8.2074	7.63197	13.8606	13.0849	21.8859	21.2207	32.3136	32.2055	45.7144	45.6116
60.04	2.29626	2.15644	4.52026	4.19265	8.21716	7.63922	13.8743	13.0971	21.8976	21.2378	32.3234	32.2224	45.7241	45.6199
60.14	2.30603	2.15851	4.53003	4.1966	8.22107	7.64646	13.8899	13.1093	21.9171	21.2549	32.3429	32.2393	45.7437	45.6282
60.24	2.30994	2.16058	4.53394	4.20056	8.23669	7.6537	13.8997	13.1214	21.9269	21.272	32.3527	32.2562	45.7554	45.6364
60.34	2.32556	2.16264	4.54956	4.20451	8.23669	7.66093	13.9094	13.1336	21.9366	21.2891	32.3722	32.273	45.7749	45.6446
60.44	2.32556	2.16471	4.55347	4.20846	8.23206	7.66816	13.9141	13.1457	21.9503	21.3061	32.3878	32.2898	45.7983	45.6527
60.54	2.32092	2.16677	4.55469	4.21241	8.24841	7.67539	13.9263	13.1578	21.9613	21.3231	32.3988	32.3065	45.8093	45.6608
60.64	2.32361	2.16884	4.55737	4.21636	8.25427	7.6826	13.929	13.1699	21.9738	21.3401	32.4113	32.3232	45.8218	45.6688
60.74	2.32361	2.1709	4.56128	4.2203	8.26404	7.68982	13.9387	13.182	21.9835	21.357	32.421	32.3399	45.8315	45.6769
60.84	2.33337	2.17296	4.5769	4.22425	8.26404	7.69703	13.9524	13.1941	22.0031	21.374	32.4445	32.3565	45.8511	45.6848
60.94	2.33728	2.17502	4.56714	4.22819	8.26794	7.70423	13.97	13.2062	22.007	21.3909	32.4601	32.373	45.8608	45.6928
61.04	2.34314	2.17708	4.56714	4.23213	8.28552	7.71143	13.97	13.2183	22.0245	21.4077	32.4698	32.3895	45.8823	45.7007
61.14	2.35486	2.17914	4.58276	4.23606	8.28162	7.71863	13.9915	13.2303	22.046	21.4246	32.4913	32.406	45.9038	45.7085
61.24	2.35095	2.18119	4.58472	4.24	8.28552	7.72581	13.9915	13.2424	22.0519	21.4414	32.4991	32.4224	45.9097	45.7163
61.34	2.35486	2.18325	4.58862	4.24393	8.30115	7.733	14.011	13.2544	22.0656	21.4582	32.5128	32.4387	45.9233	45.7241
61.44	2.34314	2.18531	4.59253	4.24786	8.31677	7.74018	14.0208	13.2664	22.0656	21.475	32.5265	32.4551	45.937	45.7318
61.54	2.35291	2.18736	4.60815	4.25179	8.31677	7.74735	14.0305	13.2784	22.0851	21.4917	32.5519	32.4713	45.9624	45.7395
61.64	2.35681	2.18941	4.60815	4.25571	8.31677	7.75452	14.0403	13.2904	22.0988	21.5084	32.5616	32.4876	45.9722	45.7472
61.74	2.37439	2.19147	4.61279	4.25964	8.32654	7.76169	14.0403	13.3024	22.1144	21.5251	32.5616	32.5038	45.9839	45.7548
61.84	2.37244	2.19352	4.62964	4.26356	8.32263	7.76885	14.0637	13.3144	22.1241	21.5418	32.5851	32.5199	46.0034	45.7624
61.94	2.36853	2.19557	4.61597	4.26748	8.32068	7.776	14.0657	13.3263	22.13	21.5584	32.5968	32.536	46.0093	45.7699
62.04	2.36267	2.19762	4.61011	4.27139	8.34607	7.78316	14.0696	13.3383	22.1339	21.575	32.6007	32.5521	46.0171	45.7774
62.14	2.37244	2.19967	4.62378	4.27531	8.34607	7.7903	14.0793	13.3502	22.1476	21.5916	32.6202	32.5681	46.0425	45.7849
62.24	2.37244	2.20171	4.62964	4.27922	8.35583	7.79744	14.0891	13.3621	22.1652	21.6082	32.632	32.5841	46.0522	45.7923
62.34	2.3822	2.20376	4.6394	4.28314	8.36047	7.80458	14.0989	13.3741	22.1847	21.6247	32.6456	32.6	46.0718	45.7997
62.44	2.3822	2.20581	4.6394	4.28704	8.37341	7.81171	14.1028	13.386	22.1945	21.6412	32.6613	32.6159	46.0815	45.807
62.54	2.38806	2.20785	4.64917	4.29095	8.36755	7.81884	14.1262	13.3978	22.2003	21.6577	32.6769	32.6317	46.0991	45.8143
62.64	2.3822	2.2099	4.64917	4.29486	8.37146	7.82596	14.1204	13.4097	22.2042	21.6742	32.6808	32.6475	46.103	45.8216
62.74	2.3822	2.21194	4.64917	4.29876	8.38708	7.83307	14.1301	13.4216	22.2179	21.6906	32.6808	32.6633	46.1128	45.8289
62.84	2.39587	2.21398	4.65894	4.30266	8.39685	7.84019	14.1399	13.4334	22.2433	21.707	32.705	32.679	46.1323	45.8361
62.94	2.39197	2.21602	4.66284	4.30656	8.41247	7.84729	14.1536	13.4453	22.2433	21.7234	32.7218	32.6946	46.1421	45.8432
63.04	2.40369	2.21806	4.68042	4.31046	8.41833	7.8544	14.1711	13.4571	22.2648	21.7397	32.7433	32.7103	46.1675	45.8504
63.14	2.40369	2.2201	4.68042	4.31435	8.41833	7.86149	14.1711	13.4689	22.2745	21.7561	32.7531	32.7258	46.1831	45.8575
63.24	2.40369	2.22214	4.67456	4.31824	8.42419	7.86859	14.1809	13.4808	22.2863	21.7724	32.757	32.7414	46.1929	45.8645
63.34	2.40955	2.22418	4.68628	4.32213	8.42224	7.87567	14.1868	13.4926	22.2968	21.7887	32.7804	32.7569	46.2085	45.8715
63.44	2.40369	2.22621	4.68042	4.32602	8.43787	7.88276	14.1848	13.5043	22.3077	21.8049	32.7745	32.7723	46.2144	45.8785
63.54	2.41345	2.22825	4.69019	4.32991	8.43787	7.88983	14.2102	13.5161	22.3175	21.8211	32.7941	32.7877	46.2339	45.8855
63.64	2.41345	2.23029	4.69019	4.33379	8.4574	7.89691	14.2102	13.5279	22.3273	21.8373	32.8077	32.8031	46.2437	45.8924
63.74	2.42322	2.23232	4.69995	4.33768	8.4574	7.90398	14.2297	13.5396	22.3468	21.8535	32.8234	32.8184	46.2632	45.8993
63.84	2.42712	2.23435	4.70386	4.34156	8.4574	7.91104	14.2336	13.5514	22.3468	21.8697	32.8331	32.8337	46.2729	45.9061
63.94	2.41931	2.23638	4.70581	4.34543	8.46716	7.9181	14.2454	13.5631	22.3527	21.8858	32.839	32.849	46.2788	45.9129
64.04	2.42322	2.23841	4.70972	4.34931	8.46716	7.92515	14.2493	13.5748	22.3702	21.9019	32.8566	32.8642	46.2866	45.9197
64.14	2.42322	2.24044	4.70972	4.35318	8.47693	7.9322	14.259	13.5865	22.3761	21.918	32.8624	32.8793	46.3022	45.9264
64.24	2.43298	2.24247	4.72339	4.35706	8.48083	7.93925	14.2727	13.5982	22.3956	21.934	32.882	32.8945	46.3218	45.9332
64.34	2.43298	2.2445	4.72925	4.36093	8.48669	7.94629	14.2903	13.6099	22.4054	21.9501	32.8917	32.9095	46.3335	45.9398
64.44	2.43298	2.24653	4.71948	4.36479	8.49646	7.95332	14.2903	13.6216	22.4054	21.9661	32.8917	32.9246	46.3433	45.9465
64.54	2.44275	2.24856	4.72925	4.36866	8.49255	7.96035	14.3	13.6332	22.4269	21.982	32.9171	32.9396	46.353	45.9531
64.64	2.42908	2.25058	4.72534	4.37252	8.49646	7.96738	14.3059	13.6449	22.4366	21.998	32.9191	32.9545	46.3589	45.9596
64.74	2.43689	2.25261	4.72925	4.37639	8.50037	7.9744	14.3098	13.6565	22.4464	22.0139	32.9327	32.9694	46.3726	45.9662
64.84	2.44275	2.25463	4.73315	4.38025	8.51599	7.98142	14.3242	13.6682	22.4562	22.0298	32.9425	32.9843	46.3823	45.9727
64.94	2.44275	2.25665	4.73901	4.3841	8.52576	7.98843	14.3313	13.6798	22.4659	22.0457	32.9425	32.9992	46.3921	45.9792
65.04	2.45251	2.25867	4.74878	4.38796	8.52966	7.99543	14.3411	13.6914	22.4757	22.0616	32.9659	33.0139	46.4019	45.9856
65.14	2.45251	2.26069	4.74878	4.39181	8.54724	8.00244	14.3508	13.703	22.4855	22.0774	32.9816	33.0287	46.4116	45.992
65.24	2.46814	2.26271	4.76514	4.39566	8.54724	8.00943	14.3665	13.7145	22.4972	22.0932	32.9933	33.0434	46.4331	45.9984
65.34	2.46423	2.26473	4.77222	4.39951	8.5531	8.01643	14.3723	13.7261	22.507	22.109	33.0031	33.0581	46.4448	46.0047
65.44	2.47009	2.26675	4.77808	4.40336	8.54724	8.02341	14.3879	13.7377	22.5265	22.1247	33.0128	33.0727	46.4604	46.011
65.54	2.46423	2.26877	4.77222	4.40721	8.56164	8.0304	14.3821	13.7492	22.5265	22.1405	33.0226	33.0873	46.4546	46.0173
65.64	2.474	2.27078	4.78198	4.41105	8.56873	8.03737	14.3958	13.7608	22.5363	22.1562	33.0421	33.1019	46.4741	46.0236
65.74	2.474	2.2728	4.78198	4.41489	8.57849	8.04435	14.4114	13.7723	22.546	22.1718	33.0421	33.1164	46.4839	46.0298
65.84	2.4884	2.27481	4.79175	4.41873	8.57385	8.05132	14.4211	13.7838	22.5558	22.1875	33.0656	33.1308	46.5073	46.036
65.94	2.49084	2.27683	4.79102	4.42257	8.56677	8.05828	14.4165	13.7953	22.5609	22.2031	33.0668	33.1453	46.5046	46.0421
66.04	2.474	2.27884	4.78979	4.4264	8.58044	8.06524	14.4231	13.8068	22.5577	22.2187	33.0597	33.1597	46.5054	46.0482
66.14	2.48376	2.28085	4.79956	4.43023	8.5863	8.07219	14.4387	13.8183	22.5851	22.2343	33.0812	33.174	46.5308	46.0543
66.24	2.48376	2.28286	4.79956	4.43407	8.59607	8.07914	14.4485	13.8297	22.5851	22.2499	33.0858	33.1883	46.5308	46.0604
66.34	2.49353	2.28487	4.80933	4.43789	8.59607	8.08609	14.4583	13.8412	22.6046	22.2654	33.1124	33.2026	46.5503	46.0664
66.44	2.49353	2.28688	4.81323	4.44172	8.6156	8.09303	14.4583	13.8527	22.6085	22.2809	33.1124	33.2169	46.5601	46.0724
66.54	2.5033	2.28889	4.82886	4.44555	8.6156	8.09996	14.4817	13.8641	22.6339	22.2964	33.1359	33.2311	46.5698	46.0784
66.64	2.5033	2.2909	4.82495	4.44937	8.6156	8.1069	14.4836	13.8755	22.63	22.3119	33.1378	33.2452	46.5776	46.0843
66.74	2.5033	2.2929	4.81323	4.45319	8.62536	8.11382	14.4778	13.8869	22.6339	22.3273	33.132	33.2593	46.5815	46.0902
66.84	2.5033	2.29491	4.82886	4.45701	8.62927	8.12074	14.4915	13.8983	22.6437	22.3427	33.1417	33.2734	46.6011	46.0961
66.94	2.5033	2.29691	4.82886	4.46083	8.64685	8.12766	14.509	13.9097	22.6534	22.3581	33.1554	33.2875	46.6011	46.102
67.04	2.51892	2.29891	4.84058	4.46464	8.64685	8.13457	14.5208	13.9211	22.6691	22.3735	33.173	33.3015	46.6226	46.1078
67.14	2.52478	2.30092	4.84058	4.46845	8.65271	8.14148	14.5208	13.9325	22.6847	22.3888	33.1827	33.3155	46.637	46.1136
67.24	2.53064	2.30292	4.85034	4.47226	8.64685	8.14838	14.5364	13.9438	22.6906	22.4042	33.1886	33.3294	46.6499	46.1193
67.34	2.51501	2.30492	4.85034	4.47607	8.64685	8.15528	14.5344	13.9552	22.6945	22.4194	33.1827	33.3433	46.6538	46.1251
67.44	2.51501	2.30692	4.85034	4.47988	8.66052	8.16217	14.5403	13.9665	22.6945	22.4347	33.1964	33.3571	46.6636	46.1308
67.54	2.52478	2.30892	4.86011	4.48368	8.66638	8.16906	14.55	13.9778	22.7081	22.45	33.212	33.3709	46.6733	46.1364
67.64	2.52869	2.31091	4.85425	4.48749	8.67615	8.17595	14.5598	13.9892	22.7238	22.4652	33.212	33.3847	46.6831	46.1421
67.74	2.54431	2.31291	4.86987	4.49129	8.67224	8.18283	14.5735	14.0005	22.7335	22.4804	33.2316	33.3985	46.7046	46.1477
67.84	2.54041	2.31491	4.86597	4.49509	8.68005	8.1897	14.5754	14.0118	22.7413	22.4956	33.2277	33.4122	46.7046	46.1533
67.94	2.54431	2.3169	4.87378	4.49888	8.68591	8.19657	14.5891	14.023	22.7452	22.5107	33.2452	33.4258	46.7241	46.1588
68.04	2.54431	2.3189	4.87964	4.50268	8.69568	8.20344	14.5891	14.0343	22.7452	22.5258	33.2511	33.4395	46.7339	46.1644
68.14	2.55408	2.32089	4.8894	4.50647	8.70935	8.2103	14.5989	14.0456	22.7648	22.541	33.2609	33.4531	46.7437	46.1699
68.24	2.55408	2.32288	4.8894	4.51026	8.72107	8.21715	14.6133	14.0568	22.7694	22.556	33.2726	33.4666	46.7534	46.1753
68.34	2.55212	2.32487	4.89526	4.51405	8.71521	8.22401	14.6262	14.0681	22.7921	22.5711	33.2823	33.4801	46.769	46.1808
68.44	2.55212	2.32686	4.89331	4.51783	8.71521	8.23085	14.6204	14.0793	22.7863	22.5861	33.2823	33.4936	46.7729	46.1862
68.54	2.55212	2.32885	4.89917	4.52162	8.72888	8.23769	14.6204	14.0905	22.7863	22.6011	33.2921	33.5071	46.7729	46.1916
68.64	2.56189	2.33084	4.90894	4.5254	8.73083	8.24453	14.6438	14.1017	22.8058	22.6161	33.3058	33.5205	46.7925	46.197
68.74	2.55798	2.33283	4.89526	4.52918	8.73669	8.25136	14.6458	14.1129	22.8019	22.6311	33.3077	33.5338	46.7983	46.2023
68.84	2.56384	2.33482	4.90503	4.53296	8.73669	8.25819	14.6614	14.1241	22.8214	22.646	33.3234	33.5472	46.8042	46.2076
68.94	2.55408	2.3368	4.91089	4.53674	8.7406	8.26502	14.6614	14.1353	22.8273	22.6609	33.3234	33.5605	46.8159	46.2129
69.04	2.55408	2.33879	4.91089	4.54051	8.75622	8.27184	14.6614	14.1464	22.8273	22.6758	33.3234	33.5737	46.8296	46.2182
69.14	2.56775	2.34077	4.92065	4.54428	8.75232	8.27865	14.6848	14.1576	22.837	22.6907	33.3468	33.587	46.8452	46.2234
69.24	2.5697	2.34275	4.91675	4.54805	8.75623	8.28546	14.6868	14.1687	22.8429	22.7056	33.3488	33.6001	46.8511	46.2286
69.34	2.57361	2.34474	4.92529	4.55182	8.76086	8.29227	14.6907	14.1798	22.8507	22.7204	33.3527	33.6133	46.8647	46.2338
69.44	2.57361	2.34672	4.93237	4.55559	8.77771	8.29907	14.6907	14.191	22.8566	22.7352	33.3527	33.6264	46.8647	46.2389
69.54	2.58337	2.3487	4.94214	4.55935	8.77771	8.30586	14.7161	14.2021	22.8761	22.75	33.3768	33.6395	46.8843	46.244
69.64	2.57361	2.35068	4.94214	4.56312	8.78357	8.31265	14.7219	14.2132	22.8761	22.7647	33.3839	33.6525	46.894	46.2491
69.74	2.58337	2.35266	4.9519	4.56688	8.78162	8.31944	14.7278	14.2243	22.882	22.7795	33.3898	33.6656	46.8999	46.2542
69.84	2.58337	2.35463	4.94019	4.57063	8.79724	8.32622	14.7219	14.2353	22.8898	22.7942	33.3839	33.6785	46.9038	46.2593
69.94	2.59314	2.35661	4.94995	4.57439	8.79724	8.333	14.7454	14.2464	22.9054	22.8089	33.4073	33.6915	46.9136	46.2643
70.04	2.59314	2.35859	4.94995	4.57815	8.79724	8.33977	14.7512	14.2574	22.9171	22.8235	33.4132	33.7044	46.9272	46.2693
70.14	2.58337	2.36056	4.94995	4.5819	8.80237	8.34654	14.7512	14.2685	22.9171	22.8382	33.4132	33.7172	46.9429	46.2742
70.24	2.5885	2.36253	4.95898	4.58565	8.7992	8.3533	14.7661	14.2795	22.9222	22.8528	33.4281	33.7301	46.948	46.2792
70.34	2.58533	2.36451	4.95776	4.5894	8.81482	8.36006	14.7629	14.2905	22.9191	22.8674	33.4249	33.7429	46.9526	46.2841
70.44	2.60095	2.36648	4.96753	4.59314	8.81482	8.36682	14.7786	14.3016	22.9445	22.882	33.4406	33.7556	46.9624	46.289
70.54	2.60095	2.36845	4.96753	4.59689	8.82458	8.37357	14.7786	14.3126	22.9445	22.8965	33.4406	33.7684	46.9722	46.2939
70.64	2.61072	2.37042	4.9812	4.60063	8.82849	8.38031	14.7981	14.3235	22.9542	22.911	33.4503	33.7811	46.9917	46.2987
70.74	2.61072	2.37239	4.98706	4.60437	8.84216	8.38705	14.7981	14.3345	22.964	22.9255	33.464	33.7937	46.9956	46.3035
70.84	2.61853	2.37436	4.98511	4.60811	8.84607	8.39379	14.8098	14.3455	22.9757	22.94	33.4777	33.8063	47.019	46.3083
70.94	2.61267	2.37633	4.97925	4.61184	8.85583	8.40052	14.8098	14.3564	22.9757	22.9545	33.4718	33.8189	47.0132	46.3131
71.04	2.61267	2.37829	4.98901	4.61558	8.85583	8.40725	14.8293	14.3674	22.9855	22.9689	33.4855	33.8315	47.0327	46.3179
71.14	2.61658	2.38026	4.99292	4.61931	8.85974	8.41397	14.8293	14.3783	22.9952	22.9833	33.5031	33.844	47.0425	46.3226
71.24	2.62244	2.38223	4.99878	4.62304	8.87536	8.42069	14.8293	14.3893	22.9991	22.9977	33.507	33.8565	47.0425	46.3273
71.34	2.6322	2.38419	5.00854	4.62677	8.87146	8.4274	14.843	14.4002	23.0148	23.0121	33.5226	33.869	47.0659	46.332
71.44	2.6283	2.38615	5.00464	4.6305	8.87537	8.43411	14.8547	14.4111	23.0109	23.0264	33.5187	33.8814	47.0776	46.3366
71.54	2.62244	2.38812	5.00854	4.63422	8.87537	8.44082	14.8586	14.422	23.0245	23.0408	33.5226	33.8938	47.0815	46.3413
71.64	2.62244	2.39008	5.00854	4.63795	8.88513	8.44752	14.8586	14.4329	23.0245	23.0551	33.5265	33.9061	47.0933	46.3459
71.74	2.6322	2.39204	5.01245	4.64167	8.88513	8.45421	14.873	14.4437	23.0382	23.0694	33.5519	33.9184	47.103	46.3504
71.84	2.6322	2.394	5.01831	4.64538	8.91052	8.4609	14.8801	14.4546	23.0441	23.0836	33.5519	33.9307	47.1128	46.355
71.94	2.64661	2.39596	5.02808	4.6491	8.91248	8.46759	14.8997	14.4654	23.0636	23.0978	33.5656	33.943	47.1323	46.3595
72.04	2.64978	2.39791	5.02417	4.65282	8.91638	8.47427	14.8958	14.4763	23.0643	23.1121	33.5675	33.9552	47.1284	46.364
72.14	2.64392	2.39987	5.02808	4.65653	8.91638	8.48095	14.8997	14.4871	23.0753	23.1263	33.5714	33.9674	47.146	46.3685
72.24	2.64392	2.40183	5.02808	4.66024	8.92615	8.48762	14.8997	14.4979	23.0753	23.1404	33.5753	33.9795	47.1519	46.373
72.34	2.65369	2.40378	5.03784	4.66395	8.92224	8.49429	14.9231	14.5087	23.0948	23.1546	33.5909	33.9916	47.1714	46.3775
72.44	2.64978	2.40574	5.03784	4.66765	8.92029	8.50095	14.925	14.5195	23.0909	23.1687	33.587	34.0037	47.1675	46.3819
72.54	2.64783	2.40769	5.03784	4.67136	8.93786	8.50761	14.9192	14.5303	23.089	23.1828	33.5956	34.0158	47.1714	46.3863
72.64	2.66541	2.40964	5.04956	4.67506	8.94763	8.51427	14.9309	14.5411	23.1163	23.1969	33.6144	34.0278	47.1929	46.3907
72.74	2.65564	2.41159	5.04956	4.67876	8.95349	8.52092	14.9426	14.5519	23.1163	23.2109	33.6144	34.0398	47.1929	46.395
72.84	2.6615	2.41354	5.05933	4.68246	8.94763	8.52756	14.9485	14.5626	23.1222	23.225	33.6241	34.0517	47.2085	46.3993
72.94	2.65564	2.41549	5.04956	4.68616	8.9574	8.5342	14.9465	14.5734	23.1202	23.239	33.6241	34.0637	47.2026	46.4037
73.04	2.66541	2.41744	5.05933	4.68985	8.9613	8.54084	14.9622	14.5841	23.1359	23.253	33.6437	34.0755	47.228	46.4079
73.14	2.66931	2.41939	5.05933	4.69355	8.97693	8.54747	14.9622	14.5948	23.1359	23.267	33.6476	34.0874	47.2339	46.4122
73.24	2.67322	2.42134	5.06909	4.69724	8.97302	8.5541	14.9719	14.6056	23.1593	23.2809	33.6632	34.0992	47.2534	46.4165
73.34	2.66931	2.42328	5.06519	4.70093	8.97693	8.56072	14.9817	14.6163	23.1613	23.2948	33.6593	34.111	47.2495	46.4207
73.44	2.67322	2.42523	5.06909	4.70461	8.97693	8.56734	14.9915	14.627	23.1652	23.3088	33.6671	34.1228	47.2632	46.4249
73.54	2.67712	2.42717	5.06909	4.7083	8.99133	8.57395	14.9915	14.6376	23.1652	23.3226	33.673	34.1345	47.2729	46.4291
73.64	2.69275	2.42912	5.0835	4.71198	8.99451	8.58056	15.0012	14.6483	23.1788	23.3365	33.6925	34.1462	47.2827	46.4332
73.74	2.68884	2.43106	5.08667	4.71566	8.99841	8.58717	15.0012	14.659	23.1808	23.3503	33.6886	34.1579	47.2886	46.4374
73.84	2.68298	2.433	5.09058	4.71934	9.00818	8.59377	15.011	14.6696	23.1847	23.3642	33.6925	34.1695	47.2925	46.4415
73.94	2.68298	2.43494	5.09058	4.72302	9.01208	8.60037	15.0208	14.6803	23.1886	23.378	33.6964	34.1811	47.3022	46.4456
74.04	2.68298	2.43688	5.09058	4.7267	9.02771	8.60696	15.0208	14.6909	23.1945	23.3917	33.7023	34.1927	47.3022	46.4497
74.14	2.69666	2.43882	5.09058	4.73037	9.0238	8.61355	15.0344	14.7015	23.2159	23.4055	33.712	34.2042	47.3218	46.4537
74.24	2.69861	2.44076	5.09058	4.73404	9.02966	8.62013	15.0364	14.7121	23.212	23.4192	33.712	34.2157	47.3179	46.4578
74.34	2.6947	2.4427	5.10229	4.73771	9.02966	8.62671	15.0422	14.7227	23.2218	23.433	33.7238	34.2272	47.3381	46.4618
74.44	2.6947	2.44463	5.10229	4.74138	9.03943	8.63328	15.0422	14.7333	23.2277	23.4466	33.7335	34.2386	47.3452	46.4658
74.54	2.70447	2.44657	5.11206	4.74504	9.04333	8.63985	15.052	14.7439	23.2374	23.4603	33.7433	34.25	47.3647	46.4697
74.64	2.70447	2.4485	5.11206	4.74871	9.05432	8.64641	15.0559	14.7545	23.2472	23.474	33.7472	34.2614	47.3647	46.4737
74.74	2.7135	2.45044	5.12109	4.75237	9.04724	8.65297	15.0669	14.765	23.2562	23.4876	33.7582	34.2728	47.3699	46.4776
74.84	2.70251	2.45237	5.11987	4.75603	9.05701	8.65953	15.0696	14.7756	23.255	23.5012	33.7511	34.2841	47.3784	46.4815
74.94	2.71228	2.4543	5.12964	4.75969	9.06091	8.66608	15.0793	14.7861	23.2648	23.5148	33.7706	34.2954	47.394	46.4854
75.04	2.71228	2.45623	5.12964	4.76334	9.06287	8.67263	15.0833	14.7967	23.2687	23.5284	33.7706	34.3066	47.4038	46.4893
75.14	2.70837	2.45816	5.12573	4.767	9.06677	8.67917	15.0852	14.8072	23.2706	23.5419	33.7706	34.3178	47.3999	46.4932
75.24	2.71228	2.46009	5.13354	4.77065	9.06677	8.68571	15.0891	14.8177	23.2843	23.5554	33.7804	34.329	47.4136	46.497
75.34	2.71228	2.46202	5.12964	4.7743	9.08044	8.69224	15.093	14.8282	23.2843	23.5689	33.7804	34.3402	47.4136	46.5008
75.44	2.71228	2.46395	5.1394	4.77795	9.0824	8.69877	15.1086	14.8387	23.2941	23.5824	33.7999	34.3513	47.4233	46.5046
75.54	2.71228	2.46588	5.1355	4.78159	9.0863	8.7053	15.1047	14.8492	23.2948	23.5959	33.796	34.3624	47.4331	46.5084
75.64	2.72205	2.4678	5.1394	4.78524	9.09021	8.71182	15.1086	14.8596	23.3058	23.6093	33.7999	34.3735	47.4429	46.5122
75.74	2.72205	2.46973	5.1394	4.78888	9.10583	8.71833	15.123	14.8701	23.3058	23.6227	33.8046	34.3846	47.4429	46.5159
75.84	2.73181	2.47165	5.15308	4.79252	9.10193	8.72485	15.1399	14.8805	23.3156	23.6361	33.8214	34.3956	47.4624	46.5196
75.94	2.71814	2.47357	5.15503	4.79616	9.10583	8.73135	15.136	14.891	23.3156	23.6495	33.8175	34.4066	47.4585	46.5233
76.04	2.72205	2.4755	5.15894	4.79979	9.10583	8.73786	15.1399	14.9014	23.3253	23.6628	33.8214	34.4175	47.4722	46.527
76.14	2.72205	2.47742	5.14917	4.80343	9.10974	8.74436	15.1399	14.9118	23.3351	23.6762	33.8214	34.4284	47.4722	46.5307
76.24	2.72205	2.47934	5.15308	4.80706	9.12341	8.75085	15.1438	14.9222	23.339	23.6895	33.8253	34.4393	47.4858	46.5343
76.34	2.73376	2.48126	5.16675	4.81069	9.11755	8.75734	15.1575	14.9326	23.3527	23.7028	33.8488	34.4502	47.4995	46.5379
76.44	2.73376	2.48318	5.16089	4.81432	9.12732	8.76382	15.1516	14.943	23.3468	23.7161	33.8429	34.461	47.4937	46.5416
76.54	2.73376	2.48509	5.17065	4.81795	9.13123	8.7703	15.1614	14.9534	23.3605	23.7293	33.8527	34.4718	47.5132	46.5451
76.64	2.73376	2.48701	5.17065	4.82157	9.13318	8.77678	15.1711	14.9637	23.3663	23.7425	33.8566	34.4826	47.5132	46.5487
76.74	2.72986	2.48893	5.17065	4.8252	9.13708	8.78325	15.1672	14.9741	23.3624	23.7557	33.8585	34.4933	47.521	46.5523
76.84	2.73376	2.49084	5.18042	4.82882	9.14685	8.78972	15.175	14.9845	23.3702	23.7689	33.8624	34.5041	47.5249	46.5558
76.94	2.74353	2.49276	5.18042	4.83244	9.15149	8.79618	15.1907	14.9948	23.3956	23.7821	33.8722	34.5147	47.5386	46.5593
77.04	2.74353	2.49467	5.18042	4.83605	9.15466	8.80264	15.1907	15.0051	23.3956	23.7953	33.8839	34.5254	47.5542	46.5628
77.14	2.73962	2.49658	5.18042	4.83967	9.15857	8.8091	15.1868	15.0154	23.3917	23.8084	33.8839	34.536	47.5503	46.5663
77.24	2.7384	2.49849	5.19019	4.84328	9.15857	8.81555	15.1907	15.0257	23.3995	23.8215	33.8937	34.5466	47.564	46.5698
77.34	2.74548	2.5004	5.19019	4.84689	9.16833	8.82199	15.2004	15.036	23.4054	23.8346	33.8937	34.5572	47.564	46.5732
77.44	2.75525	2.50231	5.19995	4.8505	9.16833	8.82844	15.2102	15.0463	23.4152	23.8476	33.9132	34.5677	47.5737	46.5767
77.54	2.75134	2.50422	5.18896	4.85411	9.16834	8.83487	15.2102	15.0566	23.4113	23.8607	33.9093	34.5783	47.5835	46.5801
77.64	2.74548	2.50613	5.19019	4.85772	9.1781	8.84131	15.2102	15.0669	23.4191	23.8737	33.9034	34.5887	47.5835	46.5835
77.74	2.75525	2.50804	5.19995	4.86132	9.1781	8.84773	15.22	15.0771	23.4347	23.8867	33.9171	34.5992	47.603	46.5868
77.84	2.75525	2.50995	5.19995	4.86492	9.18787	8.85416	15.2297	15.0874	23.4347	23.8997	33.923	34.6096	47.603	46.5902
77.94	2.76501	2.51185	5.20972	4.86852	9.19177	8.86058	15.2395	15.0976	23.4445	23.9127	33.9425	34.62	47.6128	46.5935
78.04	2.76501	2.51376	5.21362	4.87212	9.19299	8.86699	15.2434	15.1078	23.4484	23.9256	33.9425	34.6304	47.6226	46.5969
78.14	2.75061	2.51566	5.20508	4.87572	9.19763	8.8734	15.2446	15.1181	23.4496	23.9385	33.9379	34.6407	47.6179	46.6002
78.24	2.75916	2.51756	5.20972	4.87931	9.19763	8.87981	15.2493	15.1283	23.464	23.9514	33.9425	34.651	47.6265	46.6035
78.34	2.76501	2.51946	5.20972	4.8829	9.19763	8.88621	15.2493	15.1385	23.464	23.9643	33.9464	34.6613	47.6421	46.6068
78.44	2.76501	2.52137	5.20972	4.88649	9.2113	8.89261	15.2493	15.1486	23.464	23.9772	33.962	34.6716	47.6421	46.61
78.54	2.77478	2.52327	5.22339	4.89008	9.21326	8.899	15.259	15.1588	23.4738	23.99	33.9718	34.6818	47.6519	46.6133
78.64	2.77087	2.52517	5.22534	4.89367	9.21716	8.90539	15.2551	15.169	23.4745	24.0029	33.9679	34.692	47.6577	46.6165
78.74	2.77478	2.52706	5.21948	4.89725	9.21716	8.91178	15.2727	15.1791	23.4855	24.0157	33.9718	34.7022	47.6616	46.6197
78.84	2.77478	2.52896	5.21948	4.90084	9.22107	8.91816	15.2786	15.1893	23.4855	24.0285	33.9757	34.7123	47.6616	46.6229
78.94	2.76697	2.53086	5.21948	4.90442	9.23279	8.92453	15.2786	15.1994	23.4991	24.0412	33.9913	34.7225	47.6772	46.6261
79.04	2.77869	2.53275	5.22534	4.908	9.22693	8.93091	15.2844	15.2096	23.5109	24.054	33.9972	34.7325	47.689	46.6292
79.14	2.77283	2.53465	5.22339	4.91157	9.22693	8.93727	15.2786	15.2197	23.505	24.0667	33.9913	34.7426	47.6831	46.6324
79.24	2.77283	2.53654	5.22925	4.91515	9.2406	8.94364	15.2786	15.2298	23.505	24.0794	33.9952	34.7526	47.6831	46.6355
79.34	2.78259	2.53844	5.23901	4.91872	9.24646	8.95	15.2922	15.2399	23.5187	24.0921	34.0109	34.7627	47.7026	46.6386
79.44	2.78259	2.54033	5.23901	4.92229	9.25623	8.95635	15.2981	15.25	23.5245	24.1047	34.0109	34.7726	47.7026	46.6417
79.54	2.79236	2.54222	5.23901	4.92586	9.25232	8.9627	15.3079	15.26	23.546	24.1174	34.0206	34.7826	47.7268	46.6448
79.64	2.78845	2.54411	5.23511	4.92943	9.24646	8.96905	15.3157	15.2701	23.5421	24.13	34.0214	34.7925	47.73	46.6479
79.74	2.77283	2.546	5.22925	4.93299	9.26013	8.97539	15.3098	15.2802	23.5363	24.1426	34.0226	34.8024	47.7241	46.6509
79.84	2.7865	2.54789	5.24292	4.93656	9.26599	8.98173	15.3196	15.2902	23.5499	24.1552	34.0323	34.8123	47.7339	46.654
79.94	2.79236	2.54978	5.24878	4.94012	9.26599	8.98806	15.3196	15.3003	23.5558	24.1678	34.0421	34.8221	47.7437	46.657
80.04	2.79236	2.55167	5.24878	4.94368	9.27575	8.99439	15.3196	15.3103	23.5558	24.1803	34.0421	34.832	47.7437	46.66
80.14	2.80212	2.55355	5.25854	4.94724	9.27576	9.00071	15.3293	15.3203	23.5656	24.1929	34.0558	34.8417	47.7534	46.663
80.24	2.79236	2.55544	5.24878	4.95079	9.27185	9.00703	15.3391	15.3303	23.5695	24.2054	34.0616	34.8515	47.7534	46.666
80.34	2.78845	2.55732	5.24487	4.95435	9.27771	9.01335	15.3352	15.3403	23.5714	24.2178	34.0577	34.8612	47.7593	46.6689
80.44	2.79431	2.55921	5.25073	4.9579	9.28162	9.01966	15.345	15.3503	23.587	24.2303	34.0636	34.871	47.769	46.6719
80.54	2.79431	2.56109	5.25464	4.96145	9.28748	9.02597	15.3508	15.3603	23.587	24.2428	34.0675	34.8806	47.7749	46.6748
80.64	2.79431	2.56297	5.2605	4.965	9.29724	9.03227	15.3508	15.3703	23.5909	24.2552	34.0734	34.8903	47.7749	46.6777
80.74	2.80798	2.56485	5.27026	4.96855	9.29724	9.03857	15.3606	15.3802	23.6066	24.2676	34.0831	34.8999	47.7944	46.6806
80.84	2.80408	2.56673	5.2605	4.97209	9.29333	9.04486	15.3606	15.3902	23.6066	24.28	34.0968	34.9095	47.7944	46.6835
80.94	2.80017	2.56861	5.25659	4.97563	9.29724	9.05115	15.3613	15.4001	23.6027	24.2924	34.0988	34.9191	47.7905	46.6864
81.04	2.80408	2.57049	5.2644	4.97918	9.30115	9.05744	15.3723	15.4101	23.6066	24.3047	34.1027	34.9287	47.7944	46.6892
81.14	2.80408	2.57237	5.27026	4.98272	9.30701	9.06372	15.3821	15.42	23.6202	24.3171	34.1027	34.9382	47.8081	46.6921
81.24	2.80408	2.57425	5.27026	4.98625	9.31677	9.07	15.3821	15.4299	23.6261	24.3294	34.1027	34.9477	47.814	46.6949
81.34	2.81384	2.57612	5.27026	4.98979	9.31287	9.07627	15.3918	15.4398	23.6359	24.3417	34.1163	34.9572	47.8237	46.6977
81.44	2.80994	2.578	5.26636	4.99332	9.31677	9.08254	15.3879	15.4497	23.632	24.3539	34.1183	34.9666	47.8296	46.7005
81.54	2.81384	2.57987	5.27026	4.99685	9.31677	9.08881	15.3918	15.4596	23.6359	24.3662	34.1222	34.9761	47.8335	46.7033
81.64	2.80408	2.58175	5.27026	5.00038	9.31677	9.09507	15.3918	15.4695	23.6359	24.3784	34.132	34.9855	47.8374	46.7061
81.74	2.80798	2.58362	5.27417	5.00391	9.32654	9.10132	15.3918	15.4793	23.6456	24.3907	34.132	34.9948	47.8433	46.7088
81.84	2.82361	2.58549	5.28979	5.00744	9.33118	9.10758	15.4016	15.4892	23.6593	24.4029	34.1456	35.0042	47.8628	46.7116
81.94	2.82361	2.58736	5.28979	5.01096	9.33826	9.11382	15.4114	15.499	23.6652	24.415	34.1515	35.0135	47.8628	46.7143
82.04	2.82361	2.58923	5.28003	5.01448	9.34412	9.12007	15.4114	15.5089	23.6652	24.4272	34.1515	35.0228	47.8628	46.717
82.14	2.82947	2.5911	5.28589	5.018	9.33826	9.12631	15.4211	15.5187	23.671	24.4394	34.1573	35.0321	47.8687	46.7197
82.24	2.81384	2.59297	5.28003	5.02152	9.33826	9.13254	15.4211	15.5285	23.6698	24.4515	34.1515	35.0413	47.8628	46.7224
82.34	2.81384	2.59484	5.28003	5.02504	9.34216	9.13877	15.4211	15.5383	23.6769	24.4636	34.1554	35.0505	47.8628	46.7251
82.44	2.81384	2.5967	5.28394	5.02855	9.35779	9.145	15.4211	15.5481	23.6866	24.4757	34.1613	35.0597	47.8745	46.7277
82.54	2.82361	2.59857	5.29956	5.03207	9.35315	9.15122	15.4309	15.5579	23.6964	24.4877	34.1827	35.0689	47.8843	46.7304
82.64	2.81897	2.60043	5.29492	5.03558	9.34607	9.15744	15.4263	15.5677	23.6918	24.4998	34.1781	35.078	47.8796	46.733
82.74	2.80603	2.6023	5.27808	5.03909	9.34998	9.16365	15.429	15.5775	23.6847	24.5118	34.171	35.0872	47.8862	46.7356
82.84	2.81189	2.60416	5.27808	5.04259	9.3656	9.16986	15.429	15.5872	23.6847	24.5238	34.1749	35.0963	47.8921	46.7383
82.94	2.82166	2.60602	5.28784	5.0461	9.3656	9.17607	15.4387	15.597	23.6984	24.5358	34.1906	35.1053	47.9019	46.7408
83.04	2.82166	2.60789	5.28784	5.0496	9.3656	9.18227	15.4387	15.6067	23.7042	24.5478	34.1906	35.1144	47.9019	46.7434
83.14	2.82166	2.60975	5.29248	5.05311	9.37732	9.18847	15.4387	15.6164	23.7042	24.5598	34.2003	35.1234	47.9019	46.746
83.24	2.83337	2.61161	5.31128	5.05661	9.38123	9.19466	15.4504	15.6262	23.7257	24.5717	34.212	35.1324	47.9233	46.7486
83.34	2.83337	2.61347	5.31128	5.0601	9.38318	9.20085	15.4504	15.6359	23.7257	24.5836	34.2159	35.1414	47.9233	46.7511
83.44	2.8197	2.61532	5.30737	5.0636	9.38708	9.20703	15.4563	15.6456	23.7257	24.5955	34.2179	35.1503	47.9194	46.7536
83.54	2.82361	2.61718	5.31128	5.06709	9.37732	9.21321	15.4641	15.6553	23.7355	24.6074	34.2218	35.1592	47.9331	46.7561
83.64	2.82361	2.61904	5.31128	5.07059	9.37732	9.21939	15.47	15.665	23.7355	24.6193	34.2218	35.1681	47.9331	46.7586
83.74	2.82361	2.62089	5.31128	5.07408	9.37732	9.22556	15.47	15.6746	23.7452	24.6311	34.2316	35.177	47.9331	46.7611
83.84	2.82361	2.62275	5.29956	5.07757	9.39099	9.23173	15.47	15.6843	23.7452	24.6429	34.2316	35.1859	47.9331	46.7636
83.94	2.83728	2.6246	5.31323	5.08105	9.39685	9.23789	15.4797	15.694	23.755	24.6547	34.2413	35.1947	47.9526	46.7661
84.04	2.84314	2.62645	5.31909	5.08454	9.40271	9.24405	15.4797	15.7036	23.755	24.6665	34.246	35.2035	47.9526	46.7685
84.14	2.849	2.62831	5.32495	5.08802	9.39685	9.25021	15.4856	15.7132	23.7648	24.6783	34.2687	35.2123	47.9585	46.771
84.24	2.84314	2.63016	5.31909	5.0915	9.39685	9.25636	15.4895	15.7229	23.7648	24.69	34.2628	35.221	47.9526	46.7734
84.34	2.84314	2.63201	5.31909	5.09498	9.40662	9.26251	15.4895	15.7325	23.7745	24.7018	34.2628	35.2297	47.9663	46.7758
84.44	2.84119	2.63386	5.31909	5.09846	9.40662	9.26865	15.4993	15.7421	23.7843	24.7135	34.2726	35.2385	47.9819	46.7782
84.54	2.84119	2.63571	5.31909	5.10194	9.41052	9.27479	15.4993	15.7517	23.7882	24.7252	34.2726	35.2471	47.9819	46.7806
84.64	2.84119	2.63756	5.323	5.10541	9.42615	9.28092	15.4993	15.7613	23.7941	24.7369	34.2823	35.2558	47.9917	46.783
84.74	2.85095	2.6394	5.33862	5.10888	9.41638	9.28705	15.5129	15.7709	23.8038	24.7485	34.296	35.2644	48.0015	46.7854
84.84	2.85095	2.64125	5.33862	5.11235	9.41638	9.29318	15.5188	15.7804	23.8038	24.7602	34.3019	35.273	48.0015	46.7877
84.94	2.85095	2.64309	5.33862	5.11582	9.41248	9.2993	15.5286	15.79	23.8038	24.7718	34.3019	35.2816	48.0112	46.7901
85.04	2.84705	2.64494	5.33472	5.11929	9.42029	9.30542	15.5247	15.7996	23.7999	24.7834	34.298	35.2902	48.0073	46.7924
85.14	2.84119	2.64678	5.32886	5.12275	9.42615	9.31153	15.5286	15.8091	23.8195	24.795	34.3116	35.2987	48.0112	46.7947
85.24	2.84119	2.64862	5.32886	5.12621	9.43591	9.31764	15.5286	15.8186	23.8253	24.8066	34.3116	35.3073	48.0112	46.797
85.34	2.85095	2.65047	5.33862	5.12968	9.43591	9.32375	15.5383	15.8282	23.8351	24.8181	34.3253	35.3157	48.0366	46.7993
85.44	2.85095	2.65231	5.34253	5.13313	9.43591	9.32985	15.5383	15.8377	23.8351	24.8296	34.3312	35.3242	48.0425	46.8016
85.54	2.85095	2.65415	5.34839	5.13659	9.43591	9.33594	15.5383	15.8472	23.8351	24.8412	34.3312	35.3327	48.0425	46.8039
85.64	2.85095	2.65599	5.33862	5.14005	9.44373	9.34204	15.5383	15.8567	23.8351	24.8527	34.3409	35.3411	48.0522	46.8061
85.74	2.85876	2.65783	5.34644	5.1435	9.43787	9.34813	15.5579	15.8662	23.8527	24.8641	34.3488	35.3495	48.0601	46.8084
85.84	2.84778	2.65966	5.34058	5.14695	9.43787	9.35421	15.552	15.8757	23.8468	24.8756	34.3429	35.3579	48.0542	46.8106
85.94	2.85486	2.6615	5.34448	5.1504	9.44763	9.36029	15.552	15.8851	23.8507	24.8871	34.3468	35.3662	48.064	46.8128
86.04	2.86462	2.66334	5.36011	5.15385	9.45154	9.36637	15.5618	15.8946	23.8663	24.8985	34.3624	35.3746	48.0737	46.8151
86.14	2.86462	2.66517	5.36011	5.1573	9.4574	9.37244	15.5618	15.904	23.8761	24.9099	34.3722	35.3829	48.0835	46.8173
86.24	2.86462	2.66701	5.36011	5.16074	9.4574	9.37851	15.5618	15.9135	23.8761	24.9213	34.3722	35.3912	48.0835	46.8195
86.34	2.86462	2.66884	5.36011	5.16418	9.46326	9.38457	15.5657	15.9229	23.8761	24.9327	34.3722	35.3994	48.0874	46.8216
86.44	2.87048	2.67067	5.36597	5.16762	9.4574	9.39063	15.5774	15.9323	23.882	24.944	34.3898	35.4077	48.1089	46.8238
86.54	2.86462	2.67251	5.35034	5.17106	9.4574	9.39669	15.5813	15.9418	23.8761	24.9553	34.3878	35.4159	48.103	46.826
86.64	2.85486	2.67434	5.35425	5.1745	9.46716	9.40274	15.5813	15.9512	23.8898	24.9667	34.3937	35.4241	48.1128	46.8281
86.74	2.86462	2.67617	5.36987	5.17794	9.46716	9.40879	15.5911	15.9606	23.9054	24.978	34.4034	35.4323	48.1226	46.8303
86.84	2.86462	2.678	5.36987	5.18137	9.46716	9.41483	15.5911	15.97	23.9054	24.9893	34.4034	35.4404	48.1226	46.8324
86.94	2.86462	2.67982	5.36987	5.1848	9.47693	9.42087	15.5911	15.9793	23.9054	25.0005	34.4073	35.4486	48.1323	46.8345
87.04	2.87439	2.68165	5.37964	5.18823	9.47693	9.42691	15.6106	15.9887	23.9152	25.0118	34.4327	35.4567	48.1421	46.8366
87.14	2.87439	2.68348	5.38354	5.19166	9.47302	9.43294	15.6106	15.9981	23.9249	25.023	34.4327	35.4648	48.1519	46.8387
87.24	2.86072	2.6853	5.37573	5.19509	9.46716	9.43896	15.6067	16.0074	23.921	25.0342	34.4288	35.4728	48.1479	46.8408
87.34	2.85486	2.68713	5.36987	5.19851	9.47693	9.44499	15.6008	16.0168	23.9152	25.0454	34.423	35.4809	48.1421	46.8429
87.44	2.86462	2.68895	5.37964	5.20193	9.47693	9.45101	15.6106	16.0261	23.9249	25.0566	34.4366	35.4889	48.1636	46.8449
87.54	2.86462	2.69078	5.37964	5.20535	9.49133	9.45702	15.6204	16.0354	23.9249	25.0678	34.4425	35.4969	48.1675	46.847
87.64	2.87439	2.6926	5.3894	5.20877	9.49841	9.46303	15.6301	16.0447	23.9347	25.0789	34.462	35.5049	48.1929	46.849
87.74	2.87439	2.69442	5.39331	5.21219	9.49451	9.46904	15.6301	16.054	23.9484	25.09	34.462	35.5128	48.1929	46.8511
87.84	2.87048	2.69624	5.39526	5.21561	9.48865	9.47504	15.6262	16.0633	23.9503	25.1011	34.462	35.5207	48.1987	46.8531
87.94	2.86462	2.69806	5.37964	5.21902	9.49841	9.48104	15.6204	16.0726	23.9445	25.1122	34.462	35.5287	48.1929	46.8551
88.04	2.86462	2.69988	5.3894	5.22243	9.49841	9.48703	15.634	16.0819	23.9542	25.1233	34.4816	35.5365	48.2026	46.8571
88.14	2.86853	2.7017	5.3894	5.22584	9.51013	9.49303	15.6497	16.0912	23.964	25.1344	34.4816	35.5444	48.2124	46.8591
88.24	2.88611	2.70352	5.40112	5.22925	9.51013	9.49901	15.6614	16.1004	23.9757	25.1454	34.4933	35.5523	48.2241	46.8611
88.34	2.88611	2.70534	5.40112	5.23265	9.51404	9.50499	15.6614	16.1097	23.9757	25.1564	34.4933	35.5601	48.2339	46.8631
88.44	2.88611	2.70715	5.40112	5.23606	9.5199	9.51097	15.6614	16.1189	23.9757	25.1675	34.4979	35.5679	48.2339	46.865
88.54	2.88611	2.70897	5.40112	5.23946	9.52576	9.51695	15.6614	16.1282	23.9757	25.1784	34.5148	35.5757	48.2339	46.867
88.64	2.89197	2.71078	5.41162	5.24286	9.5199	9.52292	15.6672	16.1374	23.9913	25.1894	34.5206	35.5834	48.2495	46.8689
88.74	2.88611	2.7126	5.41284	5.24626	9.5199	9.52888	15.6614	16.1466	23.9855	25.2004	34.5148	35.5912	48.2534	46.8708
88.84	2.88611	2.71441	5.40308	5.24966	9.52966	9.53485	15.6711	16.1558	23.9855	25.2113	34.5148	35.5989	48.2534	46.8728
88.94	2.88611	2.71622	5.41284	5.25305	9.52966	9.5408	15.6809	16.165	23.9952	25.2222	34.5343	35.6066	48.2729	46.8747
89.04	2.88611	2.71803	5.41284	5.25645	9.52966	9.54676	15.6809	16.1742	24.005	25.2331	34.5382	35.6143	48.2729	46.8766
89.14	2.89001	2.71984	5.41284	5.25984	9.53943	9.55271	15.6809	16.1834	24.0096	25.244	34.5441	35.6219	48.2827	46.8785
89.24	2.90564	2.72165	5.42261	5.26323	9.54333	9.55865	15.6907	16.1926	24.0265	25.2549	34.5538	35.6296	48.2971	46.8804
89.34	2.90564	2.72346	5.42651	5.26662	9.55896	9.5646	15.6907	16.2017	24.0265	25.2658	34.5636	35.6372	48.3042	46.8822
89.44	2.91541	2.72527	5.44214	5.27	9.55896	9.57053	15.7043	16.2109	24.0363	25.2766	34.5734	35.6448	48.3257	46.8841
89.54	2.91541	2.72707	5.43042	5.27339	9.55896	9.57647	15.7102	16.22	24.048	25.2874	34.5773	35.6524	48.3257	46.8859
89.64	2.91541	2.72888	5.43042	5.27677	9.56409	9.5824	15.72	16.2292	24.048	25.2982	34.5831	35.6599	48.3354	46.8878
89.74	2.92053	2.73068	5.43555	5.28015	9.55701	9.58832	15.7251	16.2383	24.0531	25.309	34.598	35.6674	48.3406	46.8896
89.84	2.90369	2.73249	5.42847	5.28353	9.55701	9.59424	15.718	16.2474	24.046	25.3198	34.5909	35.675	48.3433	46.8915
89.94	2.90369	2.73429	5.42847	5.28691	9.56677	9.60016	15.718	16.2565	24.046	25.3305	34.5909	35.6824	48.3433	46.8933
90.04	2.91345	2.7361	5.44214	5.29029	9.57068	9.60608	15.7278	16.2656	24.0656	25.3413	34.6007	35.6899	48.3628	46.8951
90.14	2.91345	2.7379	5.448	5.29366	9.57654	9.61199	15.7278	16.2747	24.0656	25.352	34.6144	35.6974	48.3628	46.8969
90.24	2.91345	2.7397	5.448	5.29703	9.5863	9.61789	15.7278	16.2838	24.0656	25.3627	34.6202	35.7048	48.3726	46.8987
90.34	2.92322	2.7415	5.448	5.3004	9.5824	9.62379	15.7375	16.2929	24.0753	25.3734	34.63	35.7122	48.3921	46.9005
90.44	2.91931	2.7433	5.448	5.30377	9.5863	9.62969	15.7336	16.3019	24.0812	25.384	34.6378	35.7196	48.3882	46.9022
90.54	2.92322	2.7451	5.45776	5.30714	9.5863	9.63559	15.7473	16.311	24.0851	25.3947	34.6417	35.727	48.4019	46.904
90.64	2.9115	2.74689	5.45776	5.3105	9.5863	9.64148	15.7512	16.32	24.0851	25.4053	34.6456	35.7343	48.4019	46.9057
90.74	2.9115	2.74869	5.45776	5.31386	9.5863	9.64736	15.7571	16.3291	24.089	25.4159	34.6613	35.7416	48.4116	46.9075
90.84	2.9115	2.75049	5.448	5.31723	9.59802	9.65324	15.7571	16.3381	24.1046	25.4265	34.6613	35.7489	48.4116	46.9092
90.94	2.92322	2.75228	5.46362	5.32058	9.59412	9.65912	15.7688	16.3471	24.1163	25.4371	34.673	35.7562	48.4351	46.911
91.04	2.91931	2.75408	5.46558	5.32394	9.59216	9.66499	15.7649	16.3561	24.1124	25.4477	34.6788	35.7635	48.4312	46.9127
91.14	2.91345	2.75587	5.45972	5.3273	9.60779	9.67086	15.759	16.3651	24.1066	25.4583	34.673	35.7708	48.4351	46.9144
91.24	2.92322	2.75766	5.46948	5.33065	9.60779	9.67673	15.7805	16.3741	24.1261	25.4688	34.6827	35.778	48.4546	46.9161
91.34	2.92712	2.75946	5.46362	5.33401	9.61755	9.68259	15.7805	16.3831	24.1261	25.4793	34.6964	35.7852	48.4546	46.9178
91.44	2.94275	2.76125	5.47925	5.33736	9.61755	9.68845	15.7903	16.3921	24.1359	25.4898	34.712	35.7924	48.4741	46.9195
91.54	2.94275	2.76304	5.47925	5.3407	9.61755	9.6943	15.7949	16.4011	24.1359	25.5003	34.7218	35.7996	48.4741	46.9211
91.64	2.94275	2.76483	5.47925	5.34405	9.62341	9.70015	15.802	16.41	24.1456	25.5108	34.7218	35.8067	48.4839	46.9228
91.74	2.93884	2.76662	5.48511	5.3474	9.62146	9.706	15.8079	16.419	24.1515	25.5212	34.7277	35.8138	48.4995	46.9245
91.84	2.93298	2.7684	5.47339	5.35074	9.62732	9.71184	15.802	16.4279	24.1456	25.5317	34.7316	35.821	48.4937	46.9261
91.94	2.93298	2.77019	5.47925	5.35408	9.63708	9.71768	15.802	16.4369	24.1554	25.5421	34.7316	35.828	48.5034	46.9278
92.04	2.94275	2.77198	5.48901	5.35742	9.63318	9.72351	15.8118	16.4458	24.1691	25.5525	34.7452	35.8351	48.5132	46.9294
92.14	2.93884	2.77376	5.48511	5.36076	9.62732	9.72934	15.8176	16.4547	24.171	25.5629	34.757	35.8422	48.519	46.931
92.24	2.93298	2.77555	5.47925	5.3641	9.63708	9.73517	15.8157	16.4636	24.1652	25.5733	34.7511	35.8492	48.5249	46.9326
92.34	2.94275	2.77733	5.49292	5.36743	9.63708	9.74099	15.8313	16.4725	24.1847	25.5836	34.7706	35.8562	48.5347	46.9342
92.44	2.94275	2.77911	5.49878	5.37076	9.64099	9.74681	15.8313	16.4814	24.1847	25.594	34.7706	35.8632	48.5386	46.9358
92.54	2.94275	2.7809	5.48901	5.37409	9.65661	9.75263	15.8313	16.4903	24.1847	25.6043	34.7706	35.8702	48.5542	46.9374
92.64	2.95251	2.78268	5.49878	5.37742	9.65271	9.75844	15.8411	16.4992	24.2062	25.6146	34.7921	35.8772	48.5737	46.939
92.74	2.93884	2.78446	5.49487	5.38075	9.64685	9.76424	15.8372	16.508	24.2023	25.6249	34.7882	35.8841	48.5698	46.9406
92.84	2.93298	2.78624	5.48901	5.38408	9.65662	9.77004	15.8313	16.5169	24.1964	25.6352	34.7921	35.891	48.5737	46.9422
92.94	2.94275	2.78802	5.50342	5.3874	9.66052	9.77584	15.8508	16.5257	24.2062	25.6454	34.8058	35.8979	48.5835	46.9437
93.04	2.94275	2.78979	5.5105	5.39072	9.66638	9.78164	15.8508	16.5346	24.2159	25.6557	34.8214	35.9048	48.5933	46.9453
93.14	2.94275	2.79157	5.5105	5.39404	9.66638	9.78743	15.8508	16.5434	24.2159	25.6659	34.8214	35.9117	48.603	46.9468
93.24	2.94275	2.79335	5.5105	5.39736	9.6781	9.79322	15.8508	16.5522	24.2159	25.6761	34.8214	35.9185	48.603	46.9484
93.34	2.95447	2.79512	5.51245	5.40068	9.67419	9.799	15.8665	16.561	24.2316	25.6863	34.8429	35.9253	48.6245	46.9499
93.44	2.9408	2.7969	5.50854	5.40399	9.66833	9.80478	15.8684	16.5698	24.2433	25.6965	34.839	35.9321	48.6304	46.9514
93.54	2.93884	2.79867	5.50269	5.40731	9.6781	9.81055	15.8625	16.5786	24.2374	25.7067	34.8429	35.9389	48.6245	46.9529
93.64	2.95447	2.80045	5.51636	5.41062	9.68274	9.81632	15.8723	16.5874	24.2472	25.7168	34.8527	35.9457	48.644	46.9544
93.74	2.95447	2.80222	5.52222	5.41393	9.69958	9.82209	15.8821	16.5962	24.257	25.727	34.8671	35.9525	48.644	46.9559
93.84	2.96423	2.80399	5.53198	5.41724	9.69958	9.82785	15.8918	16.605	24.2667	25.7371	34.8839	35.9592	48.6655	46.9574
93.94	2.96423	2.80576	5.52222	5.42054	9.69568	9.83361	15.8918	16.6137	24.2667	25.7472	34.8937	35.9659	48.6616	46.9589
94.04	2.96033	2.80753	5.51831	5.42385	9.69958	9.83937	15.8879	16.6225	24.2726	25.7573	34.8898	35.9726	48.6655	46.9604
94.14	2.96423	2.8093	5.52612	5.42715	9.69958	9.84512	15.8918	16.6312	24.2765	25.7673	34.9034	35.9793	48.6851	46.9619
94.24	2.96423	2.81107	5.53198	5.43045	9.70935	9.85087	15.8958	16.64	24.2765	25.7774	34.9034	35.9859	48.6851	46.9633
94.34	2.974	2.81284	5.54175	5.43375	9.70935	9.85661	15.9172	16.6487	24.296	25.7874	34.9249	35.9926	48.7046	46.9648
94.44	2.974	2.8146	5.54175	5.43705	9.70935	9.86235	15.9114	16.6574	24.296	25.7975	34.9249	35.9992	48.7046	46.9662
94.54	2.974	2.81637	5.53003	5.44034	9.71911	9.86809	15.9153	16.6661	24.296	25.8075	34.9347	36.0058	48.7144	46.9677
94.64	2.98376	2.81813	5.5437	5.44364	9.71912	9.87382	15.9309	16.6748	24.3156	25.8175	34.9445	36.0124	48.7339	46.9691
94.74	2.98767	2.8199	5.54956	5.44693	9.72815	9.87955	15.9309	16.6835	24.3156	25.8274	34.9542	36.019	48.7339	46.9705
94.84	2.99866	2.82166	5.55469	5.45022	9.72693	9.88527	15.9458	16.6922	24.3207	25.8374	34.9633	36.0255	48.7488	46.9719
94.94	2.99158	2.82342	5.54761	5.45351	9.72693	9.89099	15.9387	16.7009	24.3234	25.8473	34.9718	36.0321	48.7515	46.9733
95.04	2.99158	2.82519	5.54761	5.4568	9.73669	9.89671	15.9426	16.7096	24.3234	25.8573	34.9718	36.0386	48.7515	46.9747
95.14	2.99158	2.82695	5.55737	5.46008	9.73279	9.90242	15.9583	16.7182	24.3448	25.8672	34.9913	36.0451	48.7729	46.9761
95.24	2.98767	2.82871	5.55347	5.46337	9.72693	9.90813	15.9543	16.7269	24.3409	25.8771	34.9874	36.0516	48.769	46.9775
95.34	2.98181	2.83047	5.54761	5.46665	9.73865	9.91384	15.9485	16.7355	24.3351	25.887	34.9913	36.058	48.7729	46.9789
95.44	2.99353	2.83223	5.56323	5.46993	9.74255	9.91954	15.9602	16.7441	24.3566	25.8968	35.0031	36.0645	48.7944	46.9803
95.54	2.99353	2.83398	5.56909	5.47321	9.74841	9.92524	15.97	16.7528	24.3566	25.9067	35.0128	36.0709	48.7944	46.9817
95.64	2.99353	2.83574	5.55933	5.47648	9.75818	9.93093	15.97	16.7614	24.3566	25.9165	35.0128	36.0773	48.8042	46.983
95.74	3.0033	2.8375	5.56909	5.47976	9.75427	9.93662	15.9797	16.77	24.38	25.9264	35.0323	36.0837	48.814	46.9844
95.84	2.98962	2.83925	5.56519	5.48303	9.74841	9.9423	15.9797	16.7786	24.382	25.9362	35.0284	36.0901	48.8237	46.9857
95.94	2.98376	2.84101	5.55933	5.4863	9.75818	9.94799	15.9797	16.7872	24.3761	25.946	35.0363	36.0964	48.8335	46.9871
96.04	2.99353	2.84276	5.573	5.48957	9.76208	9.95366	15.9895	16.7958	24.3956	25.9557	35.0519	36.1028	48.853	46.9884
96.14	2.99744	2.84451	5.57886	5.49284	9.76794	9.95934	15.9993	16.8044	24.3956	25.9655	35.0519	36.1091	48.853	46.9897
96.24	3.0033	2.84627	5.57886	5.49611	9.7738	9.96501	15.9993	16.8129	24.4054	25.9753	35.0636	36.1154	48.8628	46.991
96.34	3.00916	2.84802	5.57495	5.49937	9.77771	9.97067	16.0051	16.8215	24.4113	25.985	35.0695	36.1217	48.8804	46.9923
96.44	3.0033	2.84977	5.56909	5.50263	9.77771	9.97634	15.9993	16.83	24.4152	25.9947	35.0734	36.128	48.8745	46.9937
96.54	3.0033	2.85152	5.573	5.50589	9.78747	9.982	16.0129	16.8386	24.4152	26.0044	35.0734	36.1342	48.8843	46.995
96.64	3.01306	2.85327	5.58862	5.50915	9.78748	9.98765	16.0286	16.8471	24.4249	26.0141	35.0929	36.1405	48.894	46.9962
96.74	3.01306	2.85501	5.58862	5.51241	9.79138	9.9933	16.0286	16.8556	24.4347	26.0238	35.0968	36.1467	48.9038	46.9975
96.84	3.0033	2.85676	5.58862	5.51567	9.80701	9.99895	16.0286	16.8642	24.4347	26.0334	35.1124	36.1529	48.9038	46.9988
96.94	3.01306	2.85851	5.59839	5.51892	9.8031	10.0046	16.0383	16.8727	24.4542	26.0431	35.1222	36.1591	48.9233	47.0001
97.04	3.00916	2.86025	5.59448	5.52217	9.79724	10.0102	16.0344	16.8812	24.4503	26.0527	35.1281	36.1652	48.9194	47.0014
97.14	3.0033	2.862	5.58862	5.52542	9.79724	10.0159	16.0325	16.8897	24.4542	26.0623	35.1222	36.1714	48.9233	47.0026
97.24	3.0072	2.86374	5.58862	5.52867	9.807	10.0215	16.0383	16.8982	24.4542	26.0719	35.132	36.1775	48.937	47.0039
97.34	3.01306	2.86549	5.60229	5.53192	9.81091	10.0271	16.0481	16.9066	24.4757	26.0815	35.1417	36.1837	48.9526	47.0051
97.44	3.01306	2.86723	5.60815	5.53516	9.82654	10.0328	16.0481	16.9151	24.4757	26.091	35.1554	36.1898	48.9624	47.0064
97.54	3.02283	2.86897	5.61792	5.53841	9.82654	10.0384	16.0696	16.9236	24.4855	26.1006	35.171	36.1958	48.9722	47.0076
97.64	3.02283	2.87071	5.61792	5.54165	9.82263	10.044	16.0696	16.932	24.4913	26.1101	35.1808	36.2019	48.9819	47.0088
97.74	3.01892	2.87245	5.61401	5.54489	9.82654	10.0496	16.0696	16.9405	24.4816	26.1196	35.1769	36.208	48.9878	47.01
97.84	3.02283	2.87419	5.61792	5.54813	9.82654	10.0552	16.0793	16.9489	24.4991	26.1292	35.1808	36.214	48.9917	47.0113
97.94	3.02283	2.87593	5.60815	5.55136	9.82654	10.0608	16.0793	16.9573	24.505	26.1386	35.1925	36.22	49.0034	47.0125
98.04	3.01697	2.87767	5.60815	5.5546	9.83825	10.0664	16.0793	16.9657	24.505	26.1481	35.1925	36.226	49.0034	47.0137
98.14	3.03455	2.87941	5.61987	5.55783	9.84216	10.072	16.0911	16.9742	24.5265	26.1576	35.214	36.232	49.0249	47.0149
98.24	3.03455	2.88114	5.61987	5.56106	9.84802	10.0776	16.0911	16.9826	24.5265	26.167	35.214	36.238	49.0249	47.0161
98.34	3.03455	2.88288	5.61987	5.56429	9.84802	10.0832	16.1055	16.991	24.5363	26.1765	35.2238	36.2439	49.0347	47.0173
98.44	3.03455	2.88461	5.61987	5.56752	9.85388	10.0888	16.1125	16.9993	24.5323	26.1859	35.2238	36.2499	49.0444	47.0184
98.54	3.04041	2.88635	5.62573	5.57075	9.84802	10.0944	16.1184	17.0077	24.5323	26.1953	35.2394	36.2558	49.0601	47.0196
98.64	3.03455	2.88808	5.62378	5.57397	9.84802	10.0999	16.1125	17.0161	24.5363	26.2047	35.2374	36.2617	49.0542	47.0208
98.74	3.03455	2.88981	5.62573	5.5772	9.86169	10.1055	16.1125	17.0245	24.5363	26.2141	35.2531	36.2676	49.064	47.0219
98.84	3.04431	2.89154	5.63354	5.58042	9.86755	10.1111	16.1223	17.0328	24.5499	26.2234	35.2628	36.2735	49.0737	47.0231
98.94	3.04431	2.89327	5.6394	5.58364	9.87732	10.1167	16.1223	17.0412	24.5656	26.2328	35.2726	36.2793	49.0835	47.0243
99.04	3.04431	2.895	5.6394	5.58686	9.88708	10.1222	16.1262	17.0495	24.5656	26.2421	35.2726	36.2852	49.0933	47.0254
99.14	3.05408	2.89673	5.64917	5.59007	9.87732	10.1278	16.1418	17.0578	24.5851	26.2514	35.2921	36.291	49.103	47.0265
99.24	3.05408	2.89846	5.64917	5.59329	9.87341	10.1333	16.1516	17.0661	24.5851	26.2607	35.2921	36.2968	49.1147	47.0277
99.34	3.04309	2.90019	5.64526	5.5965	9.88123	10.1389	16.1477	17.0745	24.5929	26.27	35.298	36.3026	49.1108	47.0288
99.44	3.05408	2.90191	5.64917	5.59971	9.88708	10.1444	16.1516	17.0828	24.5968	26.2793	35.3019	36.3084	49.1245	47.0299
99.54	3.05408	2.90364	5.64917	5.60292	9.88708	10.15	16.1516	17.0911	24.5968	26.2885	35.3136	36.3141	49.1343	47.031
99.64	3.05408	2.90537	5.6394	5.60613	9.89685	10.1555	16.1516	17.0994	24.6066	26.2978	35.3136	36.3199	49.1343	47.0321
99.74	3.06384	2.90709	5.64917	5.60933	9.90662	10.1611	16.1614	17.1076	24.6163	26.307	35.3331	36.3256	49.1577	47.0332
99.84	3.06384	2.90881	5.64917	5.61254	9.90662	10.1666	16.1653	17.1159	24.6261	26.3162	35.3331	36.3313	49.1636	47.0343
99.94	3.06384	2.91054	5.64917	5.61574	9.91638	10.1721	16.1711	17.1242	24.6261	26.3254	35.3429	36.337	49.1733	47.0354
100.04	3.07361	2.91226	5.65894	5.61894	9.91174	10.1777	16.1809	17.1324	24.6359	26.3346	35.3527	36.3427	49.1929	47.0365
100.14	3.0592	2.91398	5.6543	5.62214	9.90466	10.1832	16.186	17.1407	24.641	26.3438	35.3578	36.3484	49.1882	47.0376
100.24	3.05212	2.9157	5.64722	5.62534	9.91443	10.1887	16.1829	17.1489	24.6339	26.3529	35.3507	36.354	49.1909	47.0387
100.34	3.06189	2.91742	5.65698	5.62853	9.91907	10.1942	16.1985	17.1572	24.6437	26.3621	35.3702	36.3597	49.2007	47.0398
100.44	3.06189	2.91914	5.65698	5.63173	9.92615	10.1997	16.1985	17.1654	24.6573	26.3712	35.3702	36.3653	49.2104	47.0408
100.54	3.06189	2.92086	5.66162	5.63492	9.93786	10.2052	16.1985	17.1736	24.6632	26.3803	35.38	36.3709	49.2144	47.0419
100.64	3.07751	2.92257	5.68042	5.63811	9.93787	10.2107	16.2102	17.1818	24.6847	26.3894	35.3917	36.3765	49.2319	47.0429
100.74	3.07361	2.92429	5.68042	5.6413	9.93787	10.2162	16.2102	17.19	24.6847	26.3985	35.4015	36.3821	49.2437	47.044
100.84	3.07361	2.92601	5.68042	5.64449	9.94763	10.2217	16.22	17.1982	24.6847	26.4076	35.4015	36.3876	49.2534	47.045
100.94	3.08337	2.92772	5.69019	5.64767	9.94763	10.2272	16.2336	17.2064	24.7042	26.4166	35.421	36.3932	49.2632	47.0461
101.04	3.08337	2.92943	5.69019	5.65085	9.94763	10.2327	16.2395	17.2146	24.7042	26.4257	35.421	36.3987	49.2729	47.0471
101.14	3.07947	2.93115	5.68628	5.65404	9.9574	10.2382	16.2356	17.2227	24.7003	26.4347	35.4308	36.4042	49.269	47.0481
101.24	3.08337	2.93286	5.69019	5.65722	9.9574	10.2437	16.2395	17.2309	24.7179	26.4437	35.4406	36.4097	49.2827	47.0492
101.34	3.07361	2.93457	5.69019	5.6604	9.9574	10.2492	16.2395	17.2391	24.7238	26.4527	35.4523	36.4152	49.2925	47.0502
101.44	3.07361	2.93628	5.69019	5.66357	9.96716	10.2546	16.2434	17.2472	24.7238	26.4617	35.4523	36.4207	49.2925	47.0512
101.54	3.08337	2.93799	5.69019	5.66675	9.96716	10.2601	16.2688	17.2553	24.7452	26.4707	35.462	36.4261	49.312	47.0522
101.64	3.08337	2.9397	5.69019	5.66992	9.96716	10.2656	16.2688	17.2635	24.7452	26.4797	35.4718	36.4316	49.3218	47.0532
101.74	3.08337	2.94141	5.69019	5.67309	9.96716	10.271	16.2688	17.2716	24.7452	26.4886	35.4718	36.437	49.3218	47.0542
101.84	3.08337	2.94312	5.69019	5.67626	9.97302	10.2765	16.2688	17.2797	24.7452	26.4975	35.4816	36.4424	49.3315	47.0552
101.94	3.08923	2.94483	5.69995	5.67943	9.97107	10.2819	16.2747	17.2878	24.7609	26.5065	35.4874	36.4478	49.3374	47.0562
102.04	3.07751	2.94653	5.69995	5.6826	9.97693	10.2874	16.2727	17.2959	24.755	26.5154	35.4913	36.4532	49.3413	47.0572
102.14	3.08337	2.94824	5.69995	5.68577	9.99646	10.2928	16.2786	17.304	24.755	26.5242	35.4913	36.4586	49.3413	47.0582
102.24	3.09314	2.94994	5.70972	5.68893	9.99646	10.2983	16.2883	17.3121	24.7784	26.5331	35.5109	36.4639	49.3628	47.0591
102.34	3.09314	2.95165	5.70972	5.69209	9.99646	10.3037	16.2981	17.3202	24.7843	26.542	35.5109	36.4693	49.3628	47.0601
102.44	3.09314	2.95335	5.70972	5.69525	10.0062	10.3092	16.2981	17.3282	24.7843	26.5508	35.5206	36.4746	49.3726	47.0611
102.54	3.10291	2.95505	5.71948	5.69841	10.0023	10.3146	16.3079	17.3363	24.8038	26.5597	35.5304	36.4799	49.3823	47.062
102.64	3.09314	2.95675	5.71558	5.70157	9.99646	10.32	16.3079	17.3443	24.7999	26.5685	35.5363	36.4852	49.3921	47.063
102.74	3.09314	2.95845	5.70972	5.70472	10.0062	10.3254	16.3079	17.3524	24.7941	26.5773	35.5304	36.4905	49.3921	47.0639
102.84	3.10291	2.96015	5.71948	5.70788	10.0062	10.3309	16.3176	17.3604	24.8136	26.5861	35.5499	36.4957	49.4116	47.0649
102.94	3.10291	2.96185	5.71948	5.71103	10.0101	10.3363	16.3176	17.3684	24.8136	26.5949	35.5499	36.501	49.4214	47.0658
103.04	3.10291	2.96355	5.71948	5.71418	10.0277	10.3417	16.3176	17.3765	24.8234	26.6036	35.5656	36.5062	49.4214	47.0667
103.14	3.11462	2.96525	5.7312	5.71733	10.0277	10.3471	16.3391	17.3845	24.8351	26.6124	35.5831	36.5114	49.4429	47.0677
103.24	3.11462	2.96695	5.7312	5.72047	10.0277	10.3525	16.3391	17.3925	24.8351	26.6211	35.5929	36.5167	49.4429	47.0686
103.34	3.10486	2.96864	5.7312	5.72362	10.0277	10.3579	16.3391	17.4005	24.8448	26.6299	35.5929	36.5218	49.4526	47.0695
103.44	3.10486	2.97034	5.7312	5.72676	10.0336	10.3633	16.3391	17.4085	24.8448	26.6386	35.6027	36.527	49.4526	47.0704
103.54	3.11072	2.97203	5.73706	5.7299	10.0277	10.3687	16.345	17.4164	24.8507	26.6473	35.6085	36.5322	49.4683	47.0713
103.64	3.10486	2.97373	5.7312	5.73304	10.0277	10.3741	16.3391	17.4244	24.8546	26.656	35.6124	36.5373	49.478	47.0722
103.74	3.10486	2.97542	5.7312	5.73618	10.0375	10.3795	16.3555	17.4324	24.8546	26.6646	35.6124	36.5425	49.4839	47.0731
103.84	3.11462	2.97711	5.74097	5.73932	10.0375	10.3849	16.3723	17.4403	24.8741	26.6733	35.6222	36.5476	49.4937	47.074
103.94	3.11853	2.9788	5.74097	5.74245	10.0472	10.3903	16.3723	17.4483	24.8741	26.6819	35.632	36.5527	49.5034	47.0749
104.04	3.11462	2.98049	5.74487	5.74559	10.057	10.3956	16.3723	17.4562	24.8788	26.6906	35.632	36.5578	49.5132	47.0758
104.14	3.12439	2.98218	5.7605	5.74872	10.057	10.401	16.3821	17.4642	24.8956	26.6992	35.6417	36.5629	49.5229	47.0767
104.24	3.12439	2.98387	5.7605	5.75185	10.057	10.4064	16.3821	17.4721	24.9073	26.7078	35.6515	36.568	49.5327	47.0776
104.34	3.12439	2.98556	5.7605	5.75498	10.057	10.4118	16.3821	17.48	24.9073	26.7164	35.6515	36.573	49.5327	47.0785
104.44	3.12439	2.98725	5.7605	5.7581	10.0629	10.4171	16.3821	17.4879	24.9073	26.7249	35.6613	36.5781	49.5425	47.0793
104.54	3.13025	2.98893	5.76636	5.76123	10.057	10.4225	16.3977	17.4958	24.923	26.7335	35.6671	36.5831	49.5483	47.0802
104.64	3.12439	2.99062	5.7605	5.76435	10.0609	10.4278	16.3918	17.5037	24.9171	26.7421	35.671	36.5881	49.5522	47.0811
104.74	3.11267	2.99231	5.7605	5.76747	10.0765	10.4332	16.3918	17.5116	24.9269	26.7506	35.671	36.5931	49.5522	47.0819
104.84	3.12244	2.99399	5.77026	5.77059	10.0765	10.4385	16.4016	17.5195	24.9366	26.7591	35.6808	36.5981	49.5718	47.0828
104.94	3.12244	2.99567	5.77026	5.77371	10.0765	10.4439	16.4016	17.5274	24.9406	26.7676	35.6925	36.6031	49.5718	47.0836
105.04	3.12244	2.99736	5.77026	5.77683	10.0863	10.4492	16.4055	17.5352	24.9464	26.7761	35.6925	36.608	49.5815	47.0845
105.14	3.1322	2.99904	5.78003	5.77994	10.0863	10.4546	16.4309	17.5431	24.9659	26.7846	35.712	36.613	49.603	47.0853
105.24	3.1322	3.00072	5.77026	5.78306	10.0863	10.4599	16.4309	17.551	24.9659	26.7931	35.712	36.6179	49.603	47.0861
105.34	3.13611	3.0024	5.77026	5.78617	10.0863	10.4652	16.4309	17.5588	24.9659	26.8015	35.7218	36.6228	49.603	47.087
105.44	3.1322	3.00408	5.78003	5.78928	10.0961	10.4706	16.4309	17.5666	24.9757	26.81	35.7218	36.6277	49.6128	47.0878
105.54	3.14197	3.00576	5.78979	5.79239	10.1	10.4759	16.4407	17.5745	24.9855	26.8184	35.7316	36.6326	49.6226	47.0886
105.64	3.14197	3.00744	5.78979	5.7955	10.1058	10.4812	16.4504	17.5823	24.9894	26.8268	35.7452	36.6375	49.6323	47.0894
105.74	3.14197	3.00911	5.78979	5.7986	10.1156	10.4865	16.4504	17.5901	25.005	26.8352	35.7511	36.6423	49.6421	47.0903
105.84	3.15173	3.01079	5.79956	5.8017	10.1156	10.4918	16.4602	17.5979	25.0148	26.8436	35.7706	36.6472	49.6565	47.0911
105.94	3.15173	3.01247	5.79956	5.80481	10.1156	10.4971	16.4602	17.6057	25.0148	26.852	35.7706	36.652	49.6733	47.0919
106.04	3.15173	3.01414	5.79956	5.80791	10.1117	10.5024	16.4641	17.6135	25.0148	26.8604	35.7706	36.6569	49.6733	47.0927
106.14	3.13806	3.01582	5.79956	5.81101	10.1058	10.5077	16.4661	17.6213	25.0206	26.8687	35.7765	36.6617	49.6792	47.0935
106.24	3.1322	3.01749	5.79565	5.8141	10.1176	10.513	16.4602	17.629	25.0148	26.8771	35.7706	36.6665	49.6733	47.0943
106.34	3.14392	3.01916	5.80542	5.8172	10.1176	10.5183	16.4817	17.6368	25.0265	26.8854	35.7921	36.6713	49.6948	47.0951
106.44	3.14392	3.02084	5.81128	5.82029	10.1176	10.5236	16.4817	17.6446	25.0363	26.8937	35.7921	36.676	49.6948	47.0958
106.54	3.13416	3.02251	5.81128	5.82338	10.1176	10.5289	16.4817	17.6523	25.0402	26.902	35.8019	36.6808	49.7046	47.0966
106.64	3.13416	3.02418	5.81128	5.82647	10.1312	10.5342	16.4817	17.6601	25.046	26.9103	35.8019	36.6855	49.7144	47.0974
106.74	3.14392	3.02585	5.82104	5.82956	10.1371	10.5395	16.4915	17.6678	25.0675	26.9186	35.8116	36.6903	49.728	47.0982
106.84	3.14392	3.02752	5.82104	5.83265	10.1371	10.5448	16.4915	17.6755	25.0675	26.9268	35.826	36.695	49.7339	47.0989
106.94	3.14392	3.02919	5.82104	5.83573	10.1371	10.55	16.4915	17.6833	25.0675	26.9351	35.8331	36.6997	49.7456	47.0997
107.04	3.13416	3.03085	5.82104	5.83882	10.1371	10.5553	16.5051	17.691	25.0675	26.9433	35.8331	36.7044	49.7456	47.1005
107.14	3.13806	3.03252	5.81128	5.8419	10.1469	10.5606	16.511	17.6987	25.0675	26.9516	35.8448	36.7091	49.7554	47.1012
107.24	3.15369	3.03419	5.82104	5.84498	10.1469	10.5658	16.5208	17.7064	25.087	26.9598	35.8546	36.7137	49.7651	47.102
107.34	3.15369	3.03585	5.82104	5.84806	10.1469	10.5711	16.5208	17.7141	25.0909	26.968	35.8644	36.7184	49.7749	47.1027
107.44	3.15369	3.03752	5.82104	5.85114	10.1605	10.5764	16.5208	17.7217	25.0968	26.9762	35.8644	36.723	49.7749	47.1035
107.54	3.16345	3.03918	5.83081	5.85421	10.1664	10.5816	16.5305	17.7294	25.1066	26.9843	35.8839	36.7277	49.7944	47.1042
107.64	3.16345	3.04084	5.83081	5.85729	10.1664	10.5869	16.5344	17.7371	25.1066	26.9925	35.8839	36.7323	49.8042	47.105
107.74	3.15369	3.0425	5.83472	5.86036	10.1664	10.5921	16.55	17.7448	25.1163	27.0006	35.8937	36.7369	49.8042	47.1057
107.84	3.15369	3.04417	5.84058	5.86343	10.1664	10.5973	16.55	17.7524	25.1163	27.0088	35.8937	36.7415	49.814	47.1064
107.94	3.15369	3.04583	5.84058	5.8665	10.1761	10.6026	16.55	17.7601	25.1163	27.0169	35.9034	36.7461	49.814	47.1072
108.04	3.16345	3.04749	5.85034	5.86957	10.1761	10.6078	16.5598	17.7677	25.1261	27.025	35.9132	36.7506	49.8335	47.1079
108.14	3.16345	3.04915	5.85034	5.87263	10.1761	10.613	16.5598	17.7753	25.1359	27.0331	35.9132	36.7552	49.8335	47.1086
108.24	3.16345	3.0508	5.85034	5.8757	10.1761	10.6183	16.5637	17.783	25.1398	27.0412	35.923	36.7597	49.8433	47.1093
108.34	3.16345	3.05246	5.85034	5.87876	10.1859	10.6235	16.5696	17.7906	25.1456	27.0492	35.923	36.7643	49.8433	47.11
108.44	3.17712	3.05412	5.86011	5.88182	10.1906	10.6287	16.5793	17.7982	25.1652	27.0573	35.9425	36.7688	49.8647	47.1108
108.54	3.17322	3.05577	5.85034	5.88488	10.1976	10.6339	16.5891	17.8058	25.1652	27.0654	35.9464	36.7733	49.8647	47.1115
108.64	3.17322	3.05743	5.85034	5.88794	10.1976	10.6391	16.5891	17.8134	25.1652	27.0734	35.962	36.7778	49.8784	47.1122
108.74	3.17322	3.05908	5.85034	5.89099	10.2035	10.6443	16.5891	17.821	25.1652	27.0814	35.962	36.7823	49.894	47.1129
108.84	3.17908	3.06074	5.8562	5.89405	10.1976	10.6496	16.595	17.8286	25.1808	27.0894	35.9796	36.7867	49.8999	47.1136
108.94	3.17322	3.06239	5.85034	5.8971	10.1976	10.6548	16.5891	17.8361	25.1749	27.0974	35.9738	36.7912	49.9038	47.1142
109.04	3.17322	3.06404	5.85034	5.90015	10.1976	10.66	16.5891	17.8437	25.1749	27.1054	35.9738	36.7956	49.9038	47.1149
109.14	3.17322	3.0657	5.85425	5.9032	10.2074	10.6652	16.5891	17.8513	25.1847	27.1134	35.9835	36.8001	49.9136	47.1156
109.24	3.17322	3.06735	5.86987	5.90625	10.2074	10.6703	16.6028	17.8588	25.1984	27.1213	35.9933	36.8045	49.9233	47.1163
109.34	3.17322	3.069	5.86987	5.9093	10.2074	10.6755	16.6086	17.8663	25.2042	27.1293	36.0031	36.8089	49.9331	47.117
109.44	3.17322	3.07065	5.86987	5.91234	10.1976	10.6807	16.6086	17.8739	25.2042	27.1372	36.0031	36.8133	49.9429	47.1177
109.54	3.17322	3.07229	5.86987	5.91538	10.1976	10.6859	16.6086	17.8814	25.214	27.1451	36.0031	36.8177	49.9429	47.1183
109.64	3.17322	3.07394	5.86987	5.91843	10.1976	10.6911	16.6204	17.8889	25.214	27.153	36.0167	36.8221	49.9526	47.119
109.74	3.17322	3.07559	5.86987	5.92147	10.2133	10.6962	16.6204	17.8964	25.214	27.1609	36.0226	36.8264	49.9565	47.1197
109.84	3.18494	3.07724	5.8855	5.9245	10.2191	10.7014	16.6321	17.904	25.2257	27.1688	36.0441	36.8308	49.9858	47.1203
109.94	3.18494	3.07888	5.89136	5.92754	10.2191	10.7066	16.6321	17.9115	25.2413	27.1767	36.0441	36.8351	49.9858	47.121
110.04	3.17322	3.08053	5.88159	5.93058	10.2289	10.7117	16.6321	17.9189	25.2472	27.1846	36.0441	36.8394	49.9956	47.1216
110.14	3.18298	3.08217	5.89136	5.93361	10.2289	10.7169	16.6418	17.9264	25.257	27.1924	36.0636	36.8437	50.0054	47.1223
110.24	3.18298	3.08381	5.89136	5.93664	10.2289	10.7221	16.6418	17.9339	25.2667	27.2002	36.0675	36.848	50.0151	47.1229
110.34	3.18298	3.08546	5.89136	5.93967	10.2289	10.7272	16.6418	17.9414	25.2667	27.2081	36.0831	36.8523	50.0151	47.1236
110.44	3.18298	3.0871	5.89136	5.9427	10.2426	10.7324	16.6555	17.9488	25.2667	27.2159	36.0831	36.8566	50.0249	47.1242
110.54	3.19275	3.08874	5.90503	5.94573	10.2445	10.7375	16.6672	17.9563	25.2765	27.2237	36.1027	36.8609	50.0347	47.1249
110.64	3.17908	3.09038	5.90698	5.94875	10.2386	10.7427	16.6575	17.9638	25.2823	27.2315	36.0988	36.8651	50.0444	47.1255
110.74	3.17322	3.09202	5.90112	5.95178	10.2386	10.7478	16.6555	17.9712	25.2811	27.2392	36.0929	36.8694	50.0444	47.1261
110.84	3.17322	3.09366	5.90112	5.9548	10.2484	10.7529	16.6614	17.9786	25.2882	27.247	36.1046	36.8736	50.0542	47.1268
110.94	3.18298	3.09529	5.91089	5.95782	10.2484	10.7581	16.6711	17.9861	25.3077	27.2547	36.1183	36.8778	50.064	47.1274
111.04	3.18298	3.09693	5.91089	5.96084	10.2484	10.7632	16.6809	17.9935	25.3077	27.2625	36.1241	36.882	50.0737	47.128
111.14	3.17322	3.09857	5.89917	5.96385	10.2582	10.7683	16.6809	18.0009	25.3077	27.2702	36.1339	36.8862	50.0737	47.1286
111.24	3.18762	3.1002	5.91357	5.96687	10.2621	10.7734	16.6907	18.0083	25.3273	27.2779	36.1437	36.8904	50.0933	47.1292
111.34	3.1947	3.10184	5.92065	5.96988	10.2679	10.7786	16.6907	18.0157	25.3273	27.2856	36.1534	36.8946	50.103	47.1299
111.44	3.1947	3.10347	5.92065	5.9729	10.2679	10.7837	16.7004	18.0231	25.3273	27.2933	36.1534	36.8988	50.103	47.1305
111.54	3.1947	3.10511	5.92065	5.97591	10.2777	10.7888	16.7004	18.0305	25.337	27.301	36.1534	36.9029	50.1147	47.1311
111.64	3.20447	3.10674	5.93042	5.97892	10.2777	10.7939	16.7102	18.0378	25.3468	27.3087	36.173	36.907	50.1284	47.1317
111.74	3.1947	3.10837	5.93042	5.98192	10.2777	10.799	16.7102	18.0452	25.3468	27.3163	36.1769	36.9112	50.144	47.1323
111.84	3.1947	3.11	5.93042	5.98493	10.2777	10.8041	16.7102	18.0526	25.3566	27.324	36.1925	36.9153	50.1538	47.1329
111.94	3.1947	3.11163	5.93433	5.98794	10.2777	10.8092	16.7102	18.0599	25.3566	27.3316	36.1925	36.9194	50.1538	47.1335
112.04	3.1947	3.11326	5.94019	5.99094	10.2875	10.8143	16.72	18.0673	25.3605	27.3392	36.2023	36.9235	50.1636	47.1341
112.14	3.20447	3.11489	5.94995	5.99394	10.2914	10.8194	16.7297	18.0746	25.3859	27.3468	36.212	36.9276	50.1733	47.1346
112.24	3.20447	3.11652	5.94019	5.99694	10.2972	10.8245	16.7297	18.082	25.3859	27.3544	36.2218	36.9316	50.1831	47.1352
112.34	3.20447	3.11815	5.94019	5.99994	10.2972	10.8296	16.7344	18.0893	25.3956	27.362	36.2218	36.9357	50.1929	47.1358
112.44	3.1947	3.11977	5.94019	6.00293	10.3024	10.8346	16.7415	18.0966	25.3956	27.3696	36.2218	36.9398	50.1929	47.1364
112.54	3.19983	3.1214	5.94531	6.00593	10.2953	10.8397	16.7466	18.1039	25.4008	27.3771	36.2367	36.9438	50.2078	47.137
112.64	3.19275	3.12303	5.94214	6.00892	10.2953	10.8448	16.7395	18.1112	25.3937	27.3847	36.2335	36.9478	50.2007	47.1375
112.74	3.19275	3.12465	5.948	6.01191	10.307	10.8499	16.7493	18.1185	25.4054	27.3922	36.2491	36.9518	50.2104	47.1381
112.84	3.20447	3.12627	5.95972	6.0149	10.307	10.8549	16.761	18.1258	25.4171	27.3997	36.2609	36.9559	50.2222	47.1387
112.94	3.20837	3.1279	5.95972	6.01789	10.307	10.86	16.761	18.1331	25.4171	27.4073	36.2726	36.9598	50.2339	47.1392
113.04	3.21423	3.12952	5.95972	6.02088	10.307	10.865	16.761	18.1404	25.4308	27.4148	36.2726	36.9638	50.2339	47.1398
113.14	3.21423	3.13114	5.95972	6.02387	10.307	10.8701	16.761	18.1476	25.4366	27.4222	36.2823	36.9678	50.2437	47.1404
113.24	3.20447	3.13276	5.96362	6.02685	10.3168	10.8751	16.7708	18.1549	25.4464	27.4297	36.2823	36.9718	50.2437	47.1409
113.34	3.21423	3.13438	5.97925	6.02983	10.3129	10.8802	16.7805	18.1622	25.4562	27.4372	36.3019	36.9757	50.2632	47.1415
113.44	3.21033	3.136	5.96558	6.03281	10.3109	10.8852	16.7766	18.1694	25.4523	27.4446	36.298	36.9797	50.2593	47.142
113.54	3.20447	3.13762	5.95972	6.03579	10.307	10.8903	16.7708	18.1767	25.4464	27.4521	36.2921	36.9836	50.2632	47.1426
113.64	3.1947	3.13924	5.96362	6.03877	10.3168	10.8953	16.7747	18.1839	25.4562	27.4595	36.3058	36.9875	50.2632	47.1431
113.74	3.20837	3.14085	5.97925	6.04174	10.3168	10.9004	16.7903	18.1911	25.4659	27.4669	36.3214	36.9914	50.2866	47.1437
113.84	3.21423	3.14247	5.97925	6.04472	10.3168	10.9054	16.8	18.1983	25.4698	27.4743	36.3312	36.9953	50.2925	47.1442
113.94	3.20447	3.14409	5.97925	6.04769	10.3207	10.9104	16.7961	18.2056	25.4855	27.4817	36.3312	36.9992	50.2925	47.1447
114.04	3.20447	3.1457	5.97925	6.05066	10.3265	10.9154	16.7942	18.2128	25.4855	27.4891	36.3312	37.0031	50.3022	47.1453
114.14	3.20447	3.14732	5.97925	6.05363	10.3363	10.9205	16.8098	18.22	25.4855	27.4965	36.3312	37.007	50.3022	47.1458
114.24	3.21033	3.14893	5.98901	6.0566	10.3363	10.9255	16.8196	18.2272	25.4952	27.5039	36.3507	37.0108	50.3218	47.1463
114.34	3.20837	3.15054	5.98901	6.05957	10.3363	10.9305	16.8196	18.2343	25.505	27.5112	36.3507	37.0147	50.3218	47.1469
114.44	3.21033	3.15215	5.98901	6.06253	10.3363	10.9355	16.8196	18.2415	25.505	27.5186	36.3605	37.0185	50.3315	47.1474
114.54	3.19861	3.15377	5.97925	6.06549	10.35	10.9405	16.8196	18.2487	25.505	27.5259	36.3651	37.0223	50.3315	47.1479
114.64	3.21423	3.15538	5.99292	6.06846	10.3558	10.9455	16.8293	18.2559	25.5284	27.5332	36.3917	37.0261	50.353	47.1484
114.74	3.21423	3.15699	5.99878	6.07142	10.3461	10.9505	16.8293	18.263	25.5343	27.5405	36.3917	37.0299	50.353	47.1489
114.84	3.21423	3.15859	5.99878	6.07438	10.3461	10.9555	16.8293	18.2702	25.5343	27.5478	36.4034	37.0337	50.3628	47.1495
114.94	3.21423	3.1602	5.99878	6.07733	10.3507	10.9605	16.8411	18.2773	25.5343	27.5551	36.4034	37.0375	50.3726	47.15
115.04	3.21423	3.16181	5.99878	6.08029	10.3676	10.9655	16.8411	18.2844	25.5441	27.5623	36.4034	37.0413	50.3765	47.1505
115.14	3.224	3.16342	6.00854	6.08324	10.3676	10.9705	16.8508	18.2916	25.5538	27.5696	36.423	37.045	50.4019	47.151
115.24	3.224	3.16502	6.01245	6.08619	10.3676	10.9755	16.8547	18.2987	25.5656	27.5769	36.4269	37.0488	50.4019	47.1515
115.34	3.21228	3.16663	6.01831	6.08914	10.3676	10.9805	16.8606	18.3058	25.5656	27.5841	36.4425	37.0525	50.4116	47.152
115.44	3.21228	3.16823	6.01831	6.09209	10.3773	10.9854	16.8606	18.3129	25.5656	27.5913	36.4425	37.0563	50.4116	47.1525
115.54	3.22205	3.16984	6.02808	6.09504	10.3773	10.9904	16.8704	18.32	25.5851	27.5985	36.4523	37.06	50.4312	47.153
115.64	3.22205	3.17144	6.01831	6.09799	10.3773	10.9954	16.8704	18.3271	25.5851	27.6057	36.4523	37.0637	50.4409	47.1535
115.74	3.22205	3.17304	6.01831	6.10093	10.3773	11.0004	16.8743	18.3342	25.5851	27.6129	36.462	37.0674	50.4409	47.154
115.84	3.22205	3.17464	6.01831	6.10387	10.3871	11.0053	16.8801	18.3413	25.5948	27.6201	36.462	37.0711	50.4507	47.1544
115.94	3.22595	3.17624	6.03198	6.10682	10.3871	11.0103	16.8899	18.3484	25.6046	27.6273	36.4718	37.0748	50.4651	47.1549
116.04	3.22791	3.17784	6.03394	6.10976	10.3969	11.0152	16.886	18.3554	25.6105	27.6344	36.4816	37.0784	50.4734	47.1554
116.14	3.23181	3.17944	6.03784	6.11269	10.3969	11.0202	16.8938	18.3625	25.6144	27.6416	36.4913	37.0821	50.4749	47.1559
116.24	3.23181	3.18104	6.03784	6.11563	10.3969	11.0251	16.8997	18.3696	25.6183	27.6487	36.5011	37.0858	50.4937	47.1564
116.34	3.23181	3.18264	6.02808	6.11857	10.3969	11.0301	16.8997	18.3766	25.6339	27.6558	36.5109	37.0894	50.4937	47.1568
116.44	3.23181	3.18424	6.03271	6.1215	10.4086	11.035	16.8997	18.3836	25.6339	27.663	36.5109	37.093	50.5034	47.1573
116.54	3.23376	3.18583	6.05151	6.12443	10.4086	11.04	16.9114	18.3907	25.6554	27.6701	36.5226	37.0967	50.5249	47.1578
116.64	3.23376	3.18743	6.05151	6.12736	10.4144	11.0449	16.9114	18.3977	25.6554	27.6772	36.5226	37.1003	50.5249	47.1583
116.74	3.23962	3.18902	6.05737	6.13029	10.4125	11.0499	16.9172	18.4047	25.6652	27.6842	36.5382	37.1039	50.5405	47.1587
116.84	3.224	3.19062	6.05151	6.13322	10.4183	11.0548	16.9114	18.4117	25.6749	27.6913	36.5323	37.1075	50.5444	47.1592
116.94	3.224	3.19221	6.05542	6.13614	10.4281	11.0597	16.9211	18.4187	25.6749	27.6984	36.5363	37.111	50.5444	47.1597
117.04	3.23376	3.19381	6.06128	6.13907	10.4242	11.0646	16.9309	18.4257	25.6945	27.7054	36.5636	37.1146	50.564	47.1601
117.14	3.22986	3.1954	6.06714	6.14199	10.432	11.0696	16.927	18.4327	25.6906	27.7124	36.5597	37.1182	50.564	47.1606
117.24	3.23181	3.19699	6.06909	6.14491	10.434	11.0745	16.9348	18.4397	25.7023	27.7195	36.5675	37.1217	50.5874	47.161
117.34	3.23962	3.19858	6.0769	6.14783	10.4379	11.0794	16.9465	18.4467	25.7101	27.7265	36.5792	37.1253	50.5894	47.1615
117.44	3.24353	3.20017	6.08472	6.15075	10.4418	11.0843	16.9504	18.4537	25.7257	27.7335	36.5831	37.1288	50.603	47.1619
117.54	3.23376	3.20176	6.09058	6.15366	10.4437	11.0892	16.9543	18.4606	25.7257	27.7405	36.5831	37.1323	50.6147	47.1624
117.64	3.23376	3.20335	6.08667	6.15658	10.4515	11.0941	16.9661	18.4676	25.7316	27.7475	36.589	37.1358	50.6108	47.1628
117.74	3.24353	3.20493	6.09448	6.15949	10.4633	11.099	16.97	18.4746	25.7355	27.7544	36.6027	37.1393	50.6147	47.1633
117.84	3.24353	3.20652	6.09058	6.1624	10.4672	11.1039	16.97	18.4815	25.7394	27.7614	36.6027	37.1428	50.6245	47.1637
117.94	3.2533	3.20811	6.10034	6.16531	10.4672	11.1088	16.9797	18.4884	25.755	27.7683	36.6183	37.1463	50.6343	47.1641
118.04	3.2533	3.20969	6.10034	6.16822	10.4672	11.1137	16.9797	18.4954	25.755	27.7753	36.6222	37.1498	50.644	47.1646
118.14	3.23962	3.21128	6.10034	6.17113	10.4808	11.1186	16.9856	18.5023	25.7511	27.7822	36.6183	37.1533	50.6401	47.165
118.24	3.24744	3.21286	6.11401	6.17404	10.4867	11.1235	16.9934	18.5092	25.7589	27.7891	36.6359	37.1567	50.6577	47.1654
118.34	3.24744	3.21445	6.11987	6.17694	10.4945	11.1283	17.0032	18.5161	25.7745	27.796	36.6417	37.1602	50.6597	47.1659
118.44	3.26111	3.21603	6.11987	6.17984	10.4847	11.1332	17.0129	18.523	25.7823	27.8029	36.6495	37.1636	50.6714	47.1663
118.54	3.26111	3.21761	6.11597	6.18274	10.4886	11.1381	17.0012	18.5299	25.7772	27.8098	36.6437	37.167	50.6616	47.1667
118.64	3.25525	3.21919	6.11011	6.18564	10.4938	11.143	17.0149	18.5368	25.7921	27.8167	36.6495	37.1705	50.6655	47.1671
118.74	3.27405	3.22077	6.12891	6.18854	10.4867	11.1478	17.0454	18.5437	25.8031	27.8236	36.6586	37.1739	50.6843	47.1676
118.84	3.27283	3.22235	6.12769	6.19144	10.4789	11.1527	17.0422	18.5506	25.7999	27.8304	36.6554	37.1773	50.6831	47.168
118.94	3.26501	3.22393	6.11865	6.19433	10.5004	11.1576	17.0403	18.5575	25.7882	27.8372	36.6534	37.1807	50.6753	47.1684
119.04	3.29236	3.22551	6.1687	6.19722	10.5062	11.1624	17.0723	18.5643	25.8195	27.8441	36.6749	37.184	50.7104	47.1688
119.14	3.29309	3.22709	6.16089	6.20012	10.4581	11.1673	17.1067	18.5712	25.8429	27.8509	36.6984	37.1874	50.7339	47.1692
119.24	3.26697	3.22866	6.12769	6.20301	10.4594	11.1721	17.0872	18.578	25.8019	27.8577	36.6417	37.1908	50.7104	47.1696
119.34	3.24939	3.23024	6.11792	6.20589	10.5433	11.177	17.1086	18.5849	25.7999	27.8645	36.6288	37.1941	50.7007	47.17
119.44	3.29749	3.23181	6.15698	6.20878	10.5581	11.1818	17.0969	18.5917	25.8781	27.8713	36.7054	37.1975	50.7847	47.1705
119.54	3.27588	3.23339	6.14832	6.21167	10.562	11.1867	17.016	18.5985	25.7952	27.8781	36.7014	37.2008	50.7877	47.1709
119.64	3.1864	3.23496	6.07141	6.21455	10.4086	11.1915	16.9714	18.6054	25.7526	27.8848	36.7042	37.2041	50.746	47.1713
119.74	2.93457	3.23654	5.83936	6.21743	10.4086	11.1963	16.7036	18.6122	25.4167	27.8916	36.5421	37.2075	50.553	47.1717
119.84	2.95483	3.23811	5.83936	6.22031	10.4086	11.2012	16.7036	18.619	25.4167	27.8983	36.5421	37.2108	50.553	47.1721
119.94	2.95483	3.23968	5.83936	6.22319	10.6266	8.93817	16.7036	18.6258	25.4167	27.9051	36.5421	37.2141	50.553	47.1725
120.04	3.17908	2.51158	6.11987	4.82819	10.6266	8.93473	17.1055	15.4478	25.7941	23.6741	36.7437	30.7321	50.8706	34.2825
120.14	3.17908	2.51061	6.12183	4.82633	11.1613	8.93128	17.2075	15.4419	25.9862	23.665	36.8129	30.7202	50.5773	34.2692
120.24	2.90369	2.50965	5.85742	4.82447	11.0508	8.92784	17.079	15.4359	25.7108	23.6558	36.8051	30.7084	50.6417	34.256
120.34	3.03577	2.50868	6.19604	4.82262	10.7585	8.9244	17.0356	15.43	25.8378	23.6467	36.8921	30.6966	50.4054	34.2428
120.44	3.11816	2.50771	6.13904	4.82076	10.459	8.92097	17.0875	15.424	25.6902	23.6376	36.4574	30.6847	50.0101	34.2297
120.54	3.29663	2.50675	6.08704	4.8189	10.4226	8.91753	17.0238	15.4181	25.4777	23.6285	36.1753	30.6729	49.5741	34.2165
120.64	3.48608	2.50578	6.22058	4.81705	10.4047	8.91409	16.9183	15.4121	25.4901	23.6194	35.9558	30.6611	49.3585	34.2033
120.74	3.48572	2.50482	6.09253	4.81519	10.2992	8.91066	16.8438	15.4062	25.3846	23.6103	35.7433	30.6493	49.0034	34.1901
120.84	3.44507	2.50385	6.02417	4.81333	10.1859	8.90723	16.7258	15.4003	25.2238	23.6012	35.4542	30.6375	48.6096	34.1769
120.94	3.35095	2.50289	5.95776	4.81148	10.175	8.9038	16.5785	15.3943	25.0491	23.5921	35.1613	30.6257	48.2584	34.1638
121.04	3.35291	2.50192	5.96558	4.80963	10.1195	8.90037	16.547	15.3884	24.9727	23.583	34.9324	30.6139	47.9008	34.1506
121.14	3.35217	2.50096	5.9519	4.80777	10.1144	8.89694	16.4915	15.3825	24.9093	23.574	34.7667	30.6021	47.6401	34.1375
121.24	3.37708	2.5	6.00342	4.80592	10.0824	8.89351	16.4746	15.3765	24.8085	23.5649	34.6698	30.5903	47.4045	34.1243
121.34	3.34119	2.49903	6.0105	4.80407	10.1	8.89009	16.4153	15.3706	24.6476	23.5558	34.4835	30.5785	47.0972	34.1112
121.44	3.33142	2.49807	6.00464	4.80222	10.0797	8.88666	16.4009	15.3647	24.5714	23.5467	34.3859	30.5667	46.8374	34.098
121.54	3.32678	2.49711	5.98315	4.80037	10.0656	8.88324	16.343	15.3588	24.514	23.5377	34.2745	30.555	46.6206	34.0849
121.64	3.32239	2.49615	5.97217	4.79852	10.0753	8.87982	16.3125	15.3529	24.4296	23.5286	34.1542	30.5432	46.3862	34.0718
121.74	3.35681	2.49518	5.9812	4.79667	10.0641	8.87639	16.304	15.347	24.3624	23.5195	34.0538	30.5314	46.1799	34.0586
121.84	3.37048	2.49422	5.96094	4.79483	10.0511	8.87298	16.261	15.341	24.2804	23.5105	33.9366	30.5197	45.9722	34.0455
121.94	3.35291	2.49326	5.94873	4.79298	10.0219	8.86956	16.2239	15.3351	24.2108	23.5014	33.83	30.5079	45.7905	34.0324
122.04	3.34436	2.4923	5.92969	4.79113	9.9867	8.86614	16.1848	15.3292	24.1488	23.4924	33.7054	30.4962	45.5933	34.0193
122.14	3.29895	2.49134	5.89722	4.78929	9.94763	8.86273	16.1301	15.3233	24.0695	23.4833	33.5851	30.4844	45.3967	34.0062
122.24	3.27087	2.49038	5.87646	4.78744	9.94372	8.85931	16.0852	15.3174	23.9901	23.4743	33.4628	30.4727	45.1948	33.9931
122.34	3.26428	2.48942	5.88086	4.7856	9.91638	8.8559	16.0696	15.3115	23.9418	23.4652	33.3461	30.4609	45.0242	33.98
122.44	3.2533	2.48846	5.86792	4.78375	9.90662	8.85249	16.0403	15.3056	23.8683	23.4562	33.2557	30.4492	44.8413	33.9669
122.54	3.24744	2.4875	5.86279	4.78191	9.88709	8.84908	16.0129	15.2997	23.8234	23.4471	33.1554	30.4375	44.6624	33.9538
122.64	3.22986	2.48655	5.86792	4.78007	9.87732	8.84567	15.9817	15.2938	23.7518	23.4381	33.0734	30.4257	44.478	33.9407
122.74	3.22473	2.48559	5.85229	4.77823	9.85706	8.84226	15.9551	15.2879	23.6906	23.4291	32.9823	30.414	44.3374	33.9277
122.84	3.21545	2.48463	5.84375	4.77639	9.85461	8.83885	15.9243	15.282	23.6371	23.4201	32.8929	30.4023	44.1765	33.9146
122.94	3.22595	2.48367	5.82886	4.77455	9.84998	8.83545	15.9036	15.2762	23.6027	23.411	32.8019	30.3906	44.0452	33.9015
123.04	3.23572	2.48272	5.823	4.77271	9.84998	8.83205	15.8723	15.2703	23.5441	23.402	32.7159	30.3789	43.8862	33.8885
123.14	3.23181	2.48176	5.83276	4.77087	9.84216	8.82864	15.8574	15.2644	23.4882	23.393	32.6456	30.3672	43.7593	33.8754
123.24	3.23376	2.48081	5.81982	4.76903	9.82263	8.82524	15.8313	15.2585	23.4406	23.384	32.5675	30.3555	43.6343	33.8624
123.34	3.224	2.47985	5.82104	4.76719	9.80115	8.82184	15.8118	15.2526	23.3995	23.375	32.4718	30.3438	43.5081	33.8493
123.44	3.21497	2.47889	5.80151	4.76536	9.78357	8.81844	15.761	15.2468	23.3468	23.366	32.3866	30.3321	43.3745	33.8363
123.54	3.21423	2.47794	5.80151	4.76352	9.78039	8.81505	15.7415	15.2409	23.296	23.357	32.3077	30.3204	43.2495	33.8232
123.64	3.224	2.47698	5.81128	4.76169	9.77698	8.81165	15.72	15.235	23.255	23.348	32.2433	30.3087	43.1382	33.8102
123.74	3.22327	2.47603	5.79883	4.75985	9.76013	8.80826	15.7043	15.2291	23.2062	23.339	32.1527	30.2971	43.0164	33.7972
123.84	3.21619	2.47508	5.78198	4.75802	9.74255	8.80486	15.6731	15.2233	23.1632	23.33	32.0753	30.2854	42.896	33.7842
123.94	3.22205	2.47412	5.78394	4.75619	9.72888	8.80147	15.6594	15.2174	23.1241	23.321	32.0057	30.2737	42.7717	33.7712
124.04	3.22205	2.47317	5.76831	4.75435	9.72498	8.79808	15.6301	15.2116	23.0851	23.312	31.9327	30.2621	42.6519	33.7581
124.14	3.22595	2.47222	5.77295	4.75252	9.71521	8.79469	15.6028	15.2057	23.0382	23.303	31.8663	30.2504	42.5405	33.7451
124.24	3.22278	2.47127	5.75854	4.75069	9.69763	8.79131	15.5754	15.1998	22.9894	23.2941	31.796	30.2387	42.4312	33.7321
124.34	3.22595	2.47031	5.7605	4.74886	9.70032	8.78792	15.55	15.194	22.9366	23.2851	31.7238	30.2271	42.314	33.7191
124.44	3.224	2.46936	5.75073	4.74703	9.69373	8.78453	15.5247	15.1881	22.8995	23.2761	31.6769	30.2155	42.2183	33.7062
124.54	3.224	2.46841	5.74097	4.7452	9.67224	8.78115	15.5208	15.1823	22.8644	23.2672	31.6027	30.2038	42.1128	33.6932
124.64	3.21423	2.46746	5.73511	4.74338	9.66833	8.77777	15.4934	15.1764	22.8253	23.2582	31.5272	30.1922	41.9768	33.6802
124.74	3.224	2.46651	5.74097	4.74155	9.65857	8.77439	15.4758	15.1706	22.785	23.2492	31.4835	30.1806	41.8745	33.6672
124.84	3.224	2.46556	5.72534	4.73972	9.64221	8.77101	15.4512	15.1647	22.757	23.2403	31.4132	30.1689	41.7612	33.6542
124.94	3.20959	2.46461	5.70898	4.7379	9.62927	8.76763	15.4204	15.1589	22.7054	23.2313	31.3324	30.1573	41.657	33.6413
125.04	3.20642	2.46366	5.71167	4.73607	9.61169	8.76425	15.3997	15.1531	22.6652	23.2224	31.2745	30.1457	41.562	33.6283
125.14	3.19861	2.46271	5.69873	4.73425	9.59216	8.76087	15.3645	15.1472	22.6144	23.2134	31.214	30.1341	41.4526	33.6154
125.24	3.20251	2.46176	5.69604	4.73242	9.59021	8.7575	15.3489	15.1414	22.5851	23.2045	31.1613	30.1225	41.3511	33.6024
125.34	3.20251	2.46081	5.69019	4.7306	9.57068	8.75413	15.3235	15.1356	22.548	23.1955	31.1007	30.1109	41.2554	33.5895
125.44	3.20251	2.45987	5.67847	4.72878	9.54919	8.75075	15.3059	15.1297	22.5089	23.1866	31.0304	30.0993	41.1714	33.5765
125.54	3.1908	2.45892	5.67261	4.72696	9.5531	8.74738	15.2688	15.1239	22.4581	23.1777	30.9745	30.0877	41.0667	33.5636
125.64	3.19275	2.45797	5.67651	4.72514	9.53162	8.74401	15.2512	15.1181	22.4464	23.1687	30.923	30.0761	40.9839	33.5507
125.74	3.18298	2.45702	5.66479	4.72332	9.53357	8.74064	15.2317	15.1122	22.3956	23.1598	30.8585	30.0645	40.8843	33.5377
125.84	3.17908	2.45608	5.66675	4.7215	9.50623	8.73728	15.2102	15.1064	22.3651	23.1509	30.8136	30.0529	40.7944	33.5248
125.94	3.16809	2.45513	5.64136	4.71968	9.50623	8.73391	15.1946	15.1006	22.3312	23.142	30.7433	30.0413	40.7085	33.5119
126.04	3.17126	2.45419	5.64136	4.71786	9.4867	8.73055	15.177	15.0948	22.3019	23.1331	30.6925	30.0298	40.6304	33.499
126.14	3.16541	2.45324	5.64136	4.71604	9.48279	8.72718	15.1399	15.089	22.2609	23.1242	30.6261	30.0182	40.5288	33.4861
126.24	3.16541	2.4523	5.62573	4.71423	9.46204	8.72382	15.1301	15.0832	22.2374	23.1153	30.5831	30.0066	40.4546	33.4732
126.34	3.15564	2.45135	5.62378	4.71241	9.45935	8.72046	15.1008	15.0773	22.1964	23.1063	30.5265	29.9951	40.3687	33.4603
126.44	3.14392	2.45041	5.61011	4.71059	9.44763	8.7171	15.084	15.0715	22.1613	23.0974	30.4718	29.9835	40.2866	33.4474
126.54	3.15369	2.44946	5.61987	4.70878	9.43787	8.71374	15.0774	15.0657	22.132	23.0885	30.4237	29.972	40.2183	33.4345
126.64	3.14392	2.44852	5.60034	4.70697	9.42737	8.71039	15.0422	15.0599	22.087	23.0797	30.3585	29.9604	40.1265	33.4216
126.74	3.15295	2.44758	5.5957	4.70515	9.40662	8.70703	15.0317	15.0541	22.0551	23.0708	30.3226	29.9489	40.0574	33.4088
126.84	3.14197	2.44663	5.58276	4.70334	9.39294	8.70368	15.009	15.0483	22.0245	23.0619	30.2648	29.9373	39.9651	33.3959
126.94	3.1283	2.44569	5.57495	4.70153	9.38904	8.70032	14.9895	15.0425	21.9835	23.053	30.2081	29.9258	39.8823	33.383
127.04	3.12634	2.44475	5.57104	4.69972	9.37537	8.69697	14.97	15.0367	21.964	23.0441	30.1554	29.9143	39.8159	33.3702
127.14	3.1322	2.44381	5.56714	4.69791	9.37146	8.69362	14.9524	15.0309	21.9269	23.0352	30.1144	29.9028	39.7417	33.3573
127.24	3.1322	2.44287	5.56323	4.6961	9.34998	8.69027	14.9446	15.0252	21.8995	23.0264	30.0714	29.8912	39.6714	33.3445
127.34	3.12244	2.44192	5.54761	4.69429	9.34607	8.68693	14.9094	15.0194	21.869	23.0175	30.0109	29.8797	39.5913	33.3316
127.44	3.12244	2.44098	5.53784	4.69248	9.3363	8.68358	14.8997	15.0136	21.8351	23.0086	29.964	29.8682	39.5151	33.3188
127.54	3.1283	2.44004	5.54443	4.69067	9.32654	8.68024	14.884	15.0078	21.8214	22.9998	29.9276	29.8567	39.4585	33.306
127.64	3.12048	2.4391	5.53784	4.68886	9.32654	8.67689	14.8665	15.002	21.7921	22.9909	29.88	29.8452	39.3804	33.2931
127.74	3.12439	2.43816	5.53589	4.68706	9.30701	8.67355	14.8508	14.9962	21.7609	22.982	29.837	29.8337	39.3179	33.2803
127.84	3.11658	2.43722	5.53003	4.68525	9.3031	8.67021	14.8352	14.9905	21.7374	22.9732	29.7843	29.8222	39.2437	33.2675
127.94	3.1283	2.43629	5.52612	4.68345	9.28162	8.66687	14.8254	14.9847	21.712	22.9643	29.7433	29.8107	39.1792	33.2547
128.04	3.11267	2.43535	5.52417	4.68164	9.27771	8.66353	14.8	14.9789	21.6808	22.9555	29.6925	29.7992	39.0972	33.2419
128.14	3.11267	2.43441	5.5105	4.67984	9.27185	8.66019	14.7805	14.9731	21.6456	22.9467	29.6476	29.7878	39.0327	33.229
128.24	3.1134	2.43347	5.51636	4.67804	9.26013	8.65686	14.7668	14.9674	21.6261	22.9378	29.6085	29.7763	38.9631	33.2162
128.34	3.11462	2.43253	5.50464	4.67624	9.25623	8.65352	14.7434	14.9616	21.5968	22.929	29.5441	29.7648	38.8843	33.2035
128.44	3.11462	2.4316	5.5105	4.67443	9.24646	8.65019	14.7395	14.9558	21.5695	22.9201	29.507	29.7533	38.8276	33.1907
128.54	3.11853	2.43066	5.50464	4.67263	9.23279	8.64686	14.72	14.9501	21.5499	22.9113	29.4659	29.7419	38.769	33.1779
128.64	3.11072	2.42972	5.49683	4.67083	9.2218	8.64353	14.6965	14.9443	21.5206	22.9025	29.4191	29.7304	38.6909	33.1651
128.74	3.10486	2.42879	5.48901	4.66904	9.21326	8.6402	14.6809	14.9386	21.4952	22.8937	29.3761	29.719	38.6284	33.1523
128.84	3.10486	2.42785	5.47534	4.66724	9.19763	8.63687	14.6594	14.9328	21.4659	22.8848	29.3292	29.7075	38.564	33.1395
128.94	3.09509	2.42692	5.46362	4.66544	9.19763	8.63354	14.6399	14.9271	21.4386	22.876	29.2765	29.6961	38.5034	33.1268
129.04	3.10486	2.42598	5.47925	4.66364	9.18201	8.63021	14.6301	14.9213	21.4152	22.8672	29.2413	29.6846	38.4468	33.114
129.14	3.099	2.42505	5.46948	4.66184	9.17346	8.62689	14.6152	14.9156	21.3859	22.8584	29.1964	29.6732	38.3823	33.1013
129.24	3.10022	2.42411	5.45508	4.66005	9.16638	8.62357	14.5962	14.9098	21.3546	22.8496	29.1566	29.6618	38.3132	33.0885
129.34	3.09119	2.42318	5.4519	4.65825	9.1488	8.62024	14.5793	14.9041	21.3351	22.8408	29.1151	29.6504	38.2515	33.0758
129.44	3.09509	2.42225	5.448	4.65646	9.15076	8.61692	14.5696	14.8983	21.3077	22.832	29.0753	29.6389	38.1948	33.063
129.54	3.09705	2.42131	5.44409	4.65467	9.13513	8.61361	14.5598	14.8926	21.2902	22.8232	29.048	29.6275	38.146	33.0503
129.64	3.09119	2.42038	5.44214	4.65287	9.12537	8.61029	14.5383	14.8869	21.2589	22.8144	28.9952	29.6161	38.0764	33.0376
129.74	3.08533	2.41945	5.43823	4.65108	9.11951	8.60697	14.5188	14.8811	21.2335	22.8056	28.9601	29.6047	38.0132	33.0248
129.84	3.08142	2.41852	5.42651	4.64929	9.12341	8.60365	14.4993	14.8754	21.2081	22.7968	28.9249	29.5933	37.9565	33.0121
129.94	3.08923	2.41758	5.42456	4.6475	9.10779	8.60034	14.4915	14.8697	21.1925	22.7881	28.8878	29.5819	37.9097	32.9994
130.04	3.07361	2.41665	5.4187	4.64571	9.09216	8.59703	14.4719	14.8639	21.1554	22.7793	28.8468	29.5705	37.8491	32.9867
130.14	3.07751	2.41572	5.41357	4.64392	9.09216	8.59372	14.4602	14.8582	21.13	22.7705	28.8019	29.5591	37.7847	32.974
130.24	3.07947	2.41479	5.41675	4.64213	9.07654	8.5904	14.4504	14.8525	21.1124	22.7617	28.7726	29.5477	37.7437	32.9613
130.34	3.06384	2.41386	5.40112	4.64034	9.07654	8.5871	14.4309	14.8468	21.0792	22.753	28.7316	29.5363	37.6772	32.9486
130.44	3.07361	2.41293	5.40503	4.63855	9.06677	8.58379	14.4309	14.841	21.0656	22.7442	28.7062	29.525	37.6343	32.9359
130.54	3.05994	2.412	5.39722	4.63677	9.05701	8.58048	14.4075	14.8353	21.0343	22.7354	28.6671	29.5136	37.5737	32.9232
130.64	3.05798	2.41107	5.38159	4.63498	9.0531	8.57718	14.384	14.8296	21.005	22.7267	28.6163	29.5022	37.5229	32.9105
130.74	3.05798	2.41014	5.38745	4.63319	9.03748	8.57387	14.3762	14.8239	20.9913	22.7179	28.587	29.4908	37.4722	32.8978
130.84	3.05212	2.40922	5.36987	4.63141	9.03162	8.57057	14.3606	14.8182	20.9601	22.7092	28.5421	29.4795	37.4136	32.8852
130.94	3.05212	2.40829	5.36401	4.62963	9.03552	8.56727	14.3411	14.8125	20.9347	22.7004	28.5057	29.4681	37.3569	32.8725
131.04	3.05212	2.40736	5.37964	4.62784	9.02185	8.56397	14.3333	14.8068	20.9249	22.6917	28.4835	29.4568	37.312	32.8598
131.14	3.04309	2.40643	5.36597	4.62606	9.01599	8.56067	14.3157	14.8011	20.8964	22.6829	28.4542	29.4454	37.2534	32.8472
131.24	3.05408	2.40551	5.36401	4.62428	9.00037	8.55737	14.3	14.7954	20.8761	22.6742	28.4132	29.4341	37.2124	32.8345
131.34	3.05408	2.40458	5.36987	4.6225	8.99646	8.55407	14.2942	14.7897	20.8566	22.6655	28.3761	29.4227	37.1519	32.8219
131.44	3.04431	2.40365	5.36011	4.62072	8.99255	8.55078	14.2805	14.784	20.8273	22.6567	28.3527	29.4114	37.0979	32.8092
131.54	3.05017	2.40273	5.3562	4.61894	8.97693	8.54749	14.2766	14.7783	20.8058	22.648	28.3234	29.4001	37.0601	32.7966
131.64	3.03845	2.4018	5.35034	4.61716	8.96985	8.54419	14.2493	14.7726	20.7863	22.6393	28.2823	29.3888	36.9976	32.7839
131.74	3.03455	2.40088	5.34448	4.61538	8.97693	8.5409	14.2297	14.7669	20.757	22.6306	28.2433	29.3774	36.9448	32.7713
131.84	3.04431	2.39995	5.35034	4.6136	8.96252	8.53761	14.2239	14.7612	20.7491	22.6218	28.2159	29.3661	36.9077	32.7587
131.94	3.02991	2.39903	5.33398	4.61182	8.94568	8.53432	14.2153	14.7555	20.7211	22.6131	28.1781	29.3548	36.8582	32.7461
132.04	3.02283	2.3981	5.3269	4.61005	8.93591	8.53104	14.1868	14.7498	20.6847	22.6044	28.13	29.3435	36.7964	32.7335
132.14	3.01306	2.39718	5.32104	4.60827	8.93005	8.52775	14.177	14.7442	20.6671	22.5957	28.1046	29.3322	36.7515	32.7208
132.24	3.01306	2.39626	5.31714	4.6065	8.9281	8.52446	14.1575	14.7385	20.6437	22.587	28.0695	29.3209	36.7046	32.7082
132.34	3.01501	2.39533	5.32886	4.60472	8.91833	8.52118	14.1497	14.7328	20.6359	22.5783	28.046	29.3096	36.6733	32.6956
132.44	3.01501	2.39441	5.31909	4.60295	8.91443	8.5179	14.1438	14.7271	20.6046	22.5696	28.0226	29.2983	36.6167	32.683
132.54	3.01111	2.39349	5.30933	4.60117	8.89685	8.51462	14.1243	14.7214	20.5851	22.5609	27.9777	29.287	36.5679	32.6705
132.64	3.0072	2.39257	5.31909	4.5994	8.89099	8.51134	14.1184	14.7158	20.5656	22.5522	27.9464	29.2757	36.5269	32.6579
132.74	3.01306	2.39164	5.30933	4.59763	8.88708	8.50806	14.0989	14.7101	20.546	22.5435	27.921	29.2645	36.4722	32.6453
132.84	3.0033	2.39072	5.30933	4.59586	8.87341	8.50478	14.0891	14.7044	20.5187	22.5349	27.8866	29.2532	36.4272	32.6327
132.94	2.99939	2.3898	5.29956	4.59409	8.86755	8.5015	14.0657	14.6988	20.5011	22.5262	27.8488	29.2419	36.3784	32.6201
133.04	2.99353	2.38888	5.29956	4.59232	8.85779	8.49823	14.0598	14.6931	20.4855	22.5175	27.8234	29.2307	36.3218	32.6076
133.14	2.99353	2.38796	5.29956	4.59055	8.84802	8.49496	14.0383	14.6875	20.4659	22.5088	27.7823	29.2194	36.2776	32.595
133.24	2.98767	2.38704	5.28979	4.58878	8.84998	8.49168	14.0332	14.6818	20.4386	22.5002	27.7472	29.2081	36.2339	32.5825
133.34	3.0033	2.38612	5.29956	4.58701	8.84216	8.48841	14.0305	14.6761	20.4347	22.4915	27.7335	29.1969	36.1968	32.5699
133.44	2.98962	2.3852	5.28857	4.58525	8.82654	8.48514	14.0168	14.6705	20.4015	22.4828	27.6886	29.1856	36.1499	32.5574
133.54	2.98376	2.38428	5.28003	4.58348	8.82654	8.48187	13.9915	14.6648	20.3741	22.4742	27.6573	29.1744	36.0972	32.5448
133.64	2.98376	2.38336	5.28979	4.58171	8.81677	8.47861	13.9915	14.6592	20.3683	22.4655	27.632	29.1632	36.0542	32.5323
133.74	2.974	2.38245	5.28003	4.57995	8.81091	8.47534	13.97	14.6535	20.3448	22.4568	27.6027	29.1519	36.0034	32.5198
133.84	2.97791	2.38153	5.27026	4.57819	8.80701	8.47207	13.9602	14.6479	20.3253	22.4482	27.5734	29.1407	35.9565	32.5072
133.94	2.974	2.38061	5.27417	4.57642	8.80701	8.46881	13.9504	14.6423	20.3038	22.4395	27.5363	29.1295	35.9136	32.4947
134.04	2.98376	2.37969	5.28003	4.57466	8.79138	8.46555	13.9407	14.6366	20.2889	22.4309	27.5226	29.1182	35.8765	32.4822
134.14	2.97986	2.37878	5.26636	4.5729	8.77576	8.46229	13.9309	14.631	20.2726	22.4223	27.4874	29.107	35.8296	32.4697
134.24	2.96228	2.37786	5.2605	4.57114	8.78943	8.45903	13.9094	14.6253	20.2452	22.4136	27.4464	29.0958	35.7866	32.4572
134.34	2.96228	2.37695	5.2605	4.56937	8.78552	8.45577	13.9094	14.6197	20.2257	22.405	27.4308	29.0846	35.7515	32.4447
134.44	2.96619	2.37603	5.25464	4.56761	8.77576	8.45251	13.8997	14.6141	20.2062	22.3964	27.4015	29.0734	35.6929	32.4322
134.54	2.96228	2.37511	5.2605	4.56585	8.76599	8.44926	13.8801	14.6084	20.1906	22.3877	27.3663	29.0622	35.646	32.4197
134.64	2.96228	2.3742	5.24878	4.5641	8.76599	8.446	13.8743	14.6028	20.1652	22.3791	27.3409	29.051	35.6128	32.4072
134.74	2.96228	2.37329	5.24878	4.56234	8.75232	8.44275	13.8801	14.5972	20.1554	22.3705	27.3214	29.0398	35.5718	32.3947
134.84	2.95837	2.37237	5.23511	4.56058	8.75232	8.4395	13.8567	14.5916	20.132	22.3619	27.2921	29.0286	35.521	32.3822
134.94	2.95837	2.37146	5.24487	4.55882	8.75818	8.43624	13.8508	14.5859	20.1183	22.3533	27.2726	29.0175	35.4839	32.3697
135.04	2.96423	2.37054	5.24097	4.55707	8.74841	8.433	13.8411	14.5803	20.087	22.3446	27.2335	29.0063	35.4331	32.3573
135.14	2.95447	2.36963	5.2312	4.55531	8.73669	8.42975	13.8215	14.5747	20.0714	22.336	27.2023	28.9951	35.3987	32.3448
135.24	2.95447	2.36872	5.2312	4.55356	8.72693	8.4265	13.8157	14.5691	20.0577	22.3274	27.1769	28.9839	35.355	32.3323
135.34	2.95447	2.36781	5.22144	4.5518	8.72693	8.42325	13.802	14.5635	20.0363	22.3188	27.1534	28.9728	35.3062	32.3199
135.44	2.95447	2.36689	5.22144	4.55005	8.71326	8.42001	13.802	14.5579	20.0265	22.3102	27.132	28.9616	35.269	32.3074
135.54	2.95447	2.36598	5.22144	4.5483	8.70154	8.41677	13.7864	14.5523	20.0031	22.3016	27.0988	28.9504	35.23	32.295
135.64	2.9447	2.36507	5.21167	4.54654	8.71716	8.41352	13.761	14.5467	19.9718	22.293	27.0675	28.9393	35.1753	32.2826
135.74	2.95447	2.36416	5.22144	4.54479	8.7074	8.41028	13.761	14.5411	19.9757	22.2845	27.0519	28.9281	35.1479	32.2701
135.84	2.94275	2.36325	5.20972	4.54304	8.69763	8.40704	13.7415	14.5355	19.9562	22.2759	27.0128	28.917	35.1147	32.2577
135.94	2.94275	2.36234	5.20972	4.54129	8.68787	8.4038	13.7356	14.5299	19.9269	22.2673	26.9913	28.9059	35.064	32.2453
136.04	2.93298	2.36143	5.19995	4.53954	8.67615	8.40057	13.7317	14.5243	19.9073	22.2587	26.962	28.8947	35.0249	32.2328
136.14	2.93298	2.36052	5.19019	4.53779	8.68005	8.39733	13.7102	14.5187	19.8859	22.2501	26.9327	28.8836	34.978	32.2204
136.24	2.93298	2.35961	5.19995	4.53605	8.68201	8.3941	13.7102	14.5131	19.88	22.2416	26.9159	28.8725	34.9546	32.208
136.34	2.93298	2.3587	5.19019	4.5343	8.66638	8.39086	13.6965	14.5075	19.8624	22.233	26.8898	28.8613	34.9097	32.1956
136.44	2.93298	2.35779	5.19019	4.53255	8.66638	8.38763	13.6711	14.5019	19.837	22.2244	26.8448	28.8502	34.8589	32.1832
136.54	2.93298	2.35688	5.19019	4.53081	8.65662	8.3844	13.6711	14.4963	19.8253	22.2159	26.8331	28.8391	34.8335	32.1708
136.64	2.93298	2.35598	5.19019	4.52906	8.64685	8.38117	13.6614	14.4907	19.8097	22.2073	26.8038	28.828	34.7983	32.1584
136.74	2.92322	2.35507	5.18042	4.52732	8.63708	8.37794	13.6516	14.4851	19.796	22.1988	26.7745	28.8169	34.7632	32.146
136.84	2.92322	2.35416	5.18042	4.52557	8.63708	8.37471	13.6399	14.4796	19.7765	22.1902	26.7472	28.8058	34.7241	32.1336
136.94	2.93298	2.35325	5.18042	4.52383	8.62146	8.37149	13.634	14.474	19.7648	22.1817	26.7335	28.7947	34.6831	32.1213
137.04	2.91931	2.35235	5.18042	4.52209	8.62024	8.36826	13.6262	14.4684	19.7413	22.1731	26.7003	28.7836	34.644	32.1089
137.14	2.91345	2.35144	5.17065	4.52034	8.62732	8.36504	13.6106	14.4628	19.7159	22.1646	26.6632	28.7725	34.603	32.0965
137.24	2.91345	2.35054	5.17065	4.5186	8.61755	8.36182	13.6106	14.4573	19.7101	22.156	26.6437	28.7614	34.5737	32.0842
137.34	2.91345	2.34963	5.17065	4.51686	8.60779	8.3586	13.5911	14.4517	19.6964	22.1475	26.6124	28.7504	34.5269	32.0718
137.44	2.91345	2.34872	5.17065	4.51512	8.61755	8.35537	13.5793	14.4461	19.6749	22.139	26.587	28.7393	34.4937	32.0594
137.54	2.91345	2.34782	5.1687	4.51338	8.60779	8.35216	13.5793	14.4406	19.6749	22.1304	26.5734	28.7282	34.4722	32.0471
137.64	2.91345	2.34692	5.1687	4.51164	8.59802	8.34894	13.5696	14.435	19.6554	22.1219	26.5421	28.7171	34.4233	32.0347
137.74	2.91345	2.34601	5.15894	4.50991	8.60193	8.34572	13.5637	14.4294	19.6359	22.1134	26.5226	28.7061	34.3862	32.0224
137.84	2.91345	2.34511	5.1687	4.50817	8.59802	8.34251	13.5598	14.4239	19.6281	22.1049	26.5031	28.695	34.3628	32.0101
137.94	2.91809	2.3442	5.15894	4.50643	8.59802	8.33929	13.55	14.4183	19.6144	22.0964	26.4757	28.684	34.3315	31.9977
138.04	2.92517	2.3433	5.15894	4.5047	8.58362	8.33608	13.5403	14.4128	19.6046	22.0879	26.4523	28.6729	34.2971	31.9854
138.14	2.90881	2.3424	5.14453	4.50296	8.56482	8.33287	13.5239	14.4072	19.5804	22.0793	26.4183	28.6619	34.2585	31.9731
138.24	2.90173	2.3415	5.14136	4.50123	8.56677	8.32966	13.511	14.4017	19.5538	22.0708	26.3898	28.6508	34.2124	31.9608
138.34	2.91345	2.34059	5.14917	4.49949	8.56677	8.32645	13.5188	14.3961	19.5538	22.0623	26.3722	28.6398	34.187	31.9485
138.44	2.90369	2.33969	5.14917	4.49776	8.55701	8.32324	13.509	14.3906	19.5343	22.0538	26.3429	28.6288	34.1538	31.9362
138.54	2.90369	2.33879	5.1394	4.49603	8.56091	8.32004	13.4895	14.385	19.5148	22.0453	26.3253	28.6177	34.1128	31.9238
138.64	2.91345	2.33789	5.14917	4.4943	8.55701	8.31683	13.4895	14.3795	19.5089	22.0369	26.3116	28.6067	34.0972	31.9116
138.74	2.90369	2.33699	5.1394	4.49256	8.54333	8.31363	13.4797	14.3739	19.505	22.0284	26.2823	28.5957	34.064	31.8993
138.84	2.89978	2.33609	5.1355	4.49083	8.53748	8.31043	13.4661	14.3684	19.4796	22.0199	26.2472	28.5847	34.019	31.887
138.94	2.89392	2.33519	5.11987	4.4891	8.53748	8.30723	13.4387	14.3629	19.4542	22.0114	26.2218	28.5737	33.9839	31.8747
139.04	2.89392	2.33429	5.12964	4.48737	8.52771	8.30403	13.4434	14.3573	19.4445	22.0029	26.2023	28.5627	33.9565	31.8624
139.14	2.89392	2.33339	5.12964	4.48565	8.51599	8.30083	13.4407	14.3518	19.4249	21.9944	26.1866	28.5517	33.9233	31.8501
139.24	2.88416	2.33249	5.11792	4.48392	8.51599	8.29763	13.4309	14.3463	19.4152	21.986	26.1613	28.5407	33.8823	31.8379
139.34	2.88416	2.33159	5.11792	4.48219	8.51013	8.29443	13.4114	14.3408	19.3937	21.9775	26.132	28.5297	33.853	31.8256
139.44	2.88416	2.3307	5.10815	4.48046	8.51599	8.29124	13.4016	14.3352	19.3741	21.969	26.1007	28.5187	33.814	31.8133
139.54	2.88806	2.3298	5.12183	4.47874	8.50623	8.28804	13.3997	14.3297	19.3644	21.9606	26.0909	28.5077	33.7964	31.8011
139.64	2.89001	2.3289	5.12769	4.47701	8.50623	8.28485	13.3938	14.3242	19.3593	21.9521	26.0616	28.4967	33.7632	31.7888
139.74	2.87439	2.328	5.11401	4.47529	8.49646	8.28166	13.3899	14.3187	19.3448	21.9437	26.0363	28.4857	33.7319	31.7766
[truncated: 1,602 more rows]

## Sheet: AHPVD
	3.9nM	3.9nM fit	7.8nM	7.8nM fit	15.6nM	15.6nM fit	31.25nM	31.25nM fit	62.5nM	62.5nM fit	125nM	125nM fit
-60.06	-0.0697	0	-0.06555	0	0.000731	0	0.160034	0	0.493164	0	0.925415	0
-59.96	-0.06653	0	-0.04993	0		0	0.165894	0	0.499023	0	0.931274	0
-59.86	-0.07751	0	-0.05969	0	0.00659	0	0.161987	0	0.489258	0	0.919556	0
-59.76	-0.06775	0	-0.04993	0		0	0.154175	0	0.489258	0	0.919556	0
-59.66	-0.07751	0	-0.05969	0	0.00659	0	0.154175	0	0.489258	0	0.90979	0
-59.56	-0.06775	0	-0.04993	0	0.00659	0	0.154175	0	0.489258	0	0.923462	0
-59.46	-0.06775	0	-0.05188	0		0	0.16394	0	0.489258	0	0.929321	0
-59.36	-0.07751	0	-0.05188	0	0.00195	0	0.154175	0	0.479492	0	0.919556	0
-59.26	-0.06775	0	-0.05188	0	-0.01489	0	0.16394	0	0.479492	0	0.919556	0
-59.16	-0.07751	0	-0.05652	0		0	0.150269	0	0.467773	0	0.90979	0
-59.06	-0.07556	0	-0.05701	0		0	0.146362	0	0.479492	0	0.911743	0
-58.96	-0.0697	0	-0.05383	0	-0.01489	0	0.156128	0	0.475586	0	0.905884	0
-58.86	-0.07556	0	-0.05969	0	-0.01489	0	0.146362	0	0.459961	0	0.894165	0
-58.76	-0.08533	0	-0.05969	0	-0.02466	0	0.146362	0	0.459961	0	0.900024	0
-58.66	-0.08533	0	-0.06946	0	-0.01489	0	0.136597	0	0.450195	0	0.890259	0
-58.56	-0.07556	0	-0.05969	0	-0.02466	0	0.146362	0	0.459961	0	0.890259	0
-58.46	-0.08264	0	-0.06946	0	-0.02466	0	0.136597	0	0.450195	0	0.890259	0
-58.36	-0.0658	0	-0.05969	0	-0.01489	0	0.142456	0	0.450195	0	0.890259	0
-58.26	-0.07043	0	-0.06433	0	-0.02075	0	0.134644	0	0.454102	0	0.890259	0
-58.16	-0.07874	0	-0.07727	0	-0.01489	0	0.13269	0	0.459961	0	0.884399	0
-58.06	-0.05603	0	-0.06165	0		0	0.154175	0	0.459961	0	0.890259	0
-57.96	-0.05603	0	-0.0636	0	-0.01489	0	0.150269	0	0.461914	0	0.888306	0
-57.86	-0.05603	0	-0.0636	0	-0.01489	0	0.13855	0	0.458008	0	0.888306	0
-57.76	-0.05603	0	-0.0636	0	-0.01489	0	0.144409	0	0.458008	0	0.888306	0
-57.66	-0.0658	0	-0.0636	0	-0.01489	0	0.144409	0	0.454102	0	0.87854	0
-57.56	-0.05408	0	-0.06165	0	-0.01025	0	0.142456	0	0.450195	0	0.880493	0
-57.46	-0.05408	0	-0.05188	0		0	0.146362	0	0.450195	0	0.880493	0
-57.36	-0.05408	0	-0.06165	0	-0.01489	0	0.136597	0	0.44043	0	0.870728	0
-57.26	-0.05408	0	-0.06165	0	-0.01099	0	0.136597	0	0.44043	0	0.870728	0
-57.16	-0.05212	0	-0.04797	0		0	0.150269	0	0.454102	0	0.874634	0
-57.06	-0.04626	0	-0.05579	0		0	0.144409	0	0.450195	0	0.870728	0
-56.96	-0.0365	0	-0.04797	0		0	0.140503	0	0.448242	0	0.868774	0
-56.86	-0.04626	0	-0.05188	0		0	0.134644	0	0.438477	0	0.859009	0
-56.76	-0.04236	0	-0.03821	0	0.00464	0	0.133911	0	0.452148	0	0.877319	0
-56.66	-0.02673	0	-0.03625	0	0.00464	0	0.13269	0	0.458008	0	0.890259	0
-56.56	-0.04114	0	-0.04211	0	0.00464	0	0.13269	0	0.448242	0	0.880493	0
-56.46	-0.04822	0	-0.04407	0		0	0.13269	0	0.448242	0	0.880493	0
-56.36	-0.04822	0	-0.04407	0	0.00464	0	0.122925	0	0.448242	0	0.874634	0
-56.26	-0.04626	0	-0.04211	0		0	0.130737	0	0.450195	0	0.882446	0
-56.16	-0.04626	0	-0.04211	0	0.000732	0	0.115112	0	0.444336	0	0.872681	0
-56.06	-0.04626	0	-0.03821	0	-0.01489	0	0.124878	0	0.450195	0	0.870728	0
-55.96	-0.04163	0	-0.04602	0		0	0.111206	0	0.450195	0	0.870728	0
-55.86	-0.03918	0	-0.04211	0		0	0.105347	0	0.446289	0	0.870728	0
-55.76	-0.04626	0	-0.04602	0	-0.01294	0	0.115112	0	0.438477	0	0.874634	0
-55.66	-0.05017	0	-0.06165	0	-0.02075	0	0.099487	0	0.43457	0	0.862915	0
-55.56	-0.05408	0	-0.04797	0	-0.0188	0	0.1073	0	0.432617	0	0.855103	0
-55.46	-0.05212	0	-0.05579	0	-0.02466	0	0.099487	0	0.424805	0	0.851196	0
-55.36	-0.05798	0	-0.06555	0	-0.03442	0	0.099487	0	0.418945	0	0.851196	0
-55.26	-0.07166	0	-0.08508	0	-0.02466	0	0.083862	0	0.415039	0	0.845337	0
-55.16	-0.06775	0	-0.08118	0	-0.02393	0	0.083862	0	0.40918	0	0.845337	0
-55.06	-0.06702	0	-0.08313	0	-0.01489	0	0.078003	0	0.397461	0	0.827759	0
-54.96	-0.06189	0	-0.08313	0	0.0039	0	0.052612	0	0.381836	0	0.812134	0
-54.86	-0.05676	0	-0.07922	0	0.022947	0	0.078003	0	0.40332	0	0.829712	0
-54.76	-0.06116	0	-0.07654	0	0.047606	0	0.074097	0	0.406006	0	0.819946	0
-54.66	-0.06458	0	-0.07605	0	0.065183	0	0.089722	0	0.405273	0	0.821899	0
-54.56	-0.0658	0	-0.07532	0	0.049559	0	0.103394	0	0.4104	0	0.821899	0
-54.46	-0.0697	0	-0.08118	0	0.000732	0	0.111206	0	0.395508	0	0.811401	0
-54.36	-0.0885	0	-0.09412	0	-0.02539	0	0.10022	0	0.390381	0	0.810913	0
-54.26	-0.08337	0	-0.09485	0	-0.06372	0	0.120972	0	0.395508	0	0.812134	0
-54.16	-0.08533	0	-0.07922	0	-0.10547	0	0.124878	0	0.401367	0	0.810181	0
-54.06	-0.08533	0	-0.08899	0	-0.13208	0	0.124878	0	0.387695	0	0.800415	0
-53.96	-0.08997	0	-0.08386	0	-0.1438	0	0.128784	0	0.391602	0	0.800415	0
-53.86	-0.09705	0	-0.09607	0	-0.1438	0	0.134644	0	0.37793	0	0.790649	0
-53.76	-0.09705	0	-0.07922	0	-0.13403	0	0.134644	0	0.37207	0	0.790649	0
-53.66	-0.08728	0	-0.07727	0	-0.14771	0	0.148315	0	0.385742	0	0.800415	0
-53.56	-0.09631	0	-0.07141	0	-0.1543	0	0.144409	0	0.379883	0	0.790649	0
-53.46	-0.08997	0	-0.07214	0	-0.17505	0	0.149536	0	0.38501	0	0.789917	0
-53.36	-0.10681	0	-0.07922	0	-0.19653	0	0.136597	0	0.37207	0	0.783569	0
-53.26	-0.09509	0	-0.06165	0	-0.18091	0	0.148315	0	0.375977	0	0.790649	0
-53.16	-0.10486	0	-0.07141	0	-0.15479	0	0.144409	0	0.360352	0	0.780884	0
-53.06	-0.1095	0	-0.06165	0	-0.1001	0	0.154175	0	0.370117	0	0.78479	0
-52.96	-0.10217	0	-0.05701	0	-0.05591	0	0.166626	0	0.382568	0	0.803101	0
-52.86	-0.10877	0	-0.05774	0	-0.03564	0	0.161987	0	0.391602	0	0.814087	0
-52.76	-0.11658	0	-0.06555	0	-0.02148	0	0.158081	0	0.389648	0	0.797729	0
-52.66	-0.11536	0	-0.06433	0	-0.04028	0	0.151489	0	0.359619	0	0.778198	0
-52.56	-0.13342	0	-0.07141	0	-0.02856	0	0.13269	0	0.327148	0	0.745728	0
-52.46	-0.12048	0	-0.07922	0	-0.04419	0	0.129517	0	0.321289	0	0.740601	0
-52.36	-0.1322	0	-0.09094	0	-0.03052	0	0.124878	0	0.321289	0	0.730103	0
-52.26	-0.11658	0	-0.08899	0	-0.03247	0	0.128784	0	0.319336	0	0.739868	0
-52.16	-0.11658	0	-0.07727	0	-0.04028	0	0.140503	0	0.319336	0	0.739868	0
-52.06	-0.11658	0	-0.08826	0	-0.03174	0	0.124878	0	0.323242	0	0.734009	0
-51.96	-0.11462	0	-0.06946	0	-0.03052	0	0.122925	0	0.327148	0	0.737915	0
-51.86	-0.11462	0	-0.07922	0	-0.0332	0	0.117065	0	0.31543	0	0.726196	0
-51.76	-0.11145	0	-0.07996	0	-0.03833	0	0.116333	0	0.331055	0	0.735962	0
-51.66	-0.10999	0	-0.08118	0	-0.04419	0	0.111206	0	0.321289	0	0.728149	0
-51.56	-0.11462	0	-0.08118	0	-0.04419	0	0.109253	0	0.321289	0	0.72229	0
-51.46	-0.10486	0	-0.07141	0	-0.04419	0	0.124878	0	0.334961	0	0.72229	0
-51.36	-0.11072	0	-0.08118	0	-0.04419	0	0.115112	0	0.331055	0	0.730103	0
-51.26	-0.10486	0	-0.0675	0	-0.03833	0	0.124878	0	0.331055	0	0.739868	0
-51.16	-0.099	0	-0.06555	0	-0.05005	0	0.115112	0	0.336914	0	0.735962	0
-51.06	-0.11658	0	-0.07141	0	-0.04419	0	0.103394	0	0.319336	0	0.720337	0
-50.96	-0.11267	0	-0.07141	0	-0.03442	0	0.103394	0	0.319336	0	0.720337	0
-50.86	-0.09705	0	-0.06165	0	-0.03442	0	0.103394	0	0.319336	0	0.720337	0
-50.76	-0.09705	0	-0.05774	0	-0.03442	0	0.113159	0	0.329102	0	0.720337	0
-50.66	-0.10681	0	-0.0675	0	-0.03247	0	0.103394	0	0.319336	0	0.706665	0
-50.56	-0.09509	0	-0.06165	0	-0.03833	0	0.105347	0	0.321289	0	0.712524	0
-50.46	-0.10486	0	-0.07141	0	-0.01807	0	0.105347	0	0.311523	0	0.706665	0
-50.36	-0.099	0	-0.06555	0		0	0.10144	0	0.317383	0	0.706665	0
-50.26	-0.10877	0	-0.07532	0	-0.01758	0	0.091675	0	0.307617	0	0.696899	0
-50.16	-0.11536	0	-0.08118	0	-0.02466	0	0.081177	0	0.287354	0	0.676636	0
-50.06	-0.12048	0	-0.08508	0	-0.02856	0	0.07019	0	0.274414	0	0.675415	0
-49.96	-0.13025	0	-0.09485	0	-0.04224	0	0.060425	0	0.264648	0	0.655884	0
-49.86	-0.14002	0	-0.10071	0	-0.04419	0	0.048706	0	0.258789	0	0.650024	0
-49.76	-0.1322	0	-0.09094	0	-0.05396	0	0.052612	0	0.268555	0	0.653931	0
-49.66	-0.13416	0	-0.0968	0	-0.04028	0	0.047485	0	0.262695	0	0.653931	0
-49.56	-0.1283	0	-0.09094	0	-0.04419	0	0.054565	0	0.27832	0	0.674194	0
-49.46	-0.1283	0	-0.08704	0	-0.0481	0	0.054565	0	0.268555	0	0.675415	0
-49.36	-0.12756	0	-0.08118	0	-0.05395	0	0.050659	0	0.264648	0	0.679321	0
-49.26	-0.12244	0	-0.07727	0	-0.052	0	0.0448	0	0.258789	0	0.669556	0
-49.16	-0.11072	0	-0.05969	0	-0.052	0	0.050659	0	0.260742	0	0.671509	0
-49.06	-0.10486	0	-0.0675	0	-0.052	0	0.050659	0	0.24707	0	0.661743	0
-48.96	-0.10486	0	-0.05579	0	-0.052	0	0.07019	0	0.254883	0	0.671509	0
-48.86	-0.10486	0	-0.07141	0	-0.05396	0	0.066284	0	0.254883	0	0.661743	0
-48.76	-0.10486	0	-0.06165	0	-0.04419	0	0.07605	0	0.260742	0	0.661743	0
-48.66	-0.09509	0	-0.06165	0	-0.04419	0	0.07605	0	0.275146	0	0.661743	0
-48.56	-0.09119	0	-0.04797	0	-0.04419	0	0.085815	0	0.28418	0	0.661743	0
-48.46	-0.08533	0	-0.05188	0	-0.04419	0	0.078003	0	0.28418	0	0.651978	0
-48.36	-0.08533	0	-0.04211	0	-0.04419	0	0.093628	0	0.290039	0	0.653931	0
-48.26	-0.08728	0	-0.04602	0	-0.04419	0	0.089722	0	0.286133	0	0.655884	0
-48.16	-0.07751	0	-0.05188	0	-0.04419	0	0.083862	0	0.290039	0	0.650024	0
-48.06	-0.08728	0	-0.06165	0	-0.04224	0	0.083862	0	0.280273	0	0.640259	0
-47.96	-0.08923	0	-0.05969	0	-0.052	0	0.085815	0	0.286133	0	0.642212	0
-47.86	-0.09509	0	-0.05969	0	-0.04614	0	0.07605	0	0.27832	0	0.632446	0
-47.76	-0.09509	0	-0.06555	0	-0.052	0	0.07605	0	0.282227	0	0.632446	0
-47.66	-0.09509	0	-0.06165	0	-0.06372	0	0.085815	0	0.282227	0	0.632446	0
-47.56	-0.09509	0	-0.0675	0	-0.05396	0	0.07605	0	0.270508	0	0.620728	0
-47.46	-0.09509	0	-0.06165	0	-0.04419	0	0.081909	0	0.270508	0	0.624634	0
-47.36	-0.09119	0	-0.04797	0	-0.05005	0	0.079956	0	0.274414	0	0.630493	0
-47.26	-0.08533	0	-0.05188	0	-0.03833	0	0.07605	0	0.280273	0	0.620728	0
-47.16	-0.08533	0	-0.04602	0	-0.05005	0	0.081909	0	0.280273	0	0.620728	0
-47.06	-0.08533	0	-0.06165	0	-0.03442	0	0.079956	0	0.270508	0	0.624634	0
-46.96	-0.08533	0	-0.06165	0	-0.03833	0	0.083862	0	0.270508	0	0.630493	0
-46.86	-0.07556	0	-0.05579	0	-0.05395	0	0.083862	0	0.276367	0	0.626587	0
-46.76	-0.08728	0	-0.07141	0	-0.04419	0	0.083862	0	0.260742	0	0.610962	0
-46.66	-0.08337	0	-0.06677	0	-0.05005	0	0.083862	0	0.264648	0	0.609009	0
-46.56	-0.07751	0	-0.05969	0	-0.03711	0	0.083862	0	0.258789	0	0.603149	0
-46.46	-0.0802	0	-0.06238	0	-0.04419	0	0.081177	0	0.265869	0	0.606323	0
-46.36	-0.08264	0	-0.0675	0	-0.04419	0	0.074097	0	0.262695	0	0.599243	0
-46.26	-0.07556	0	-0.07141	0	-0.04028	0	0.074097	0	0.258789	0	0.603882	0
-46.16	-0.07556	0	-0.06165	0	-0.02856	0	0.074097	0	0.262695	0	0.610962	0
-46.06	-0.0697	0	-0.06165	0	-0.04419	0	0.083862	0	0.274414	0	0.610962	0
-45.96	-0.08142	0	-0.06165	0	-0.03833	0	0.074097	0	0.258789	0	0.601196	0
-45.86	-0.07947	0	-0.06555	0	-0.052	0	0.07019	0	0.254883	0	0.59729	0
-45.76	-0.08533	0	-0.07727	0	-0.04614	0	0.06897	0	0.243896	0	0.585571	0
-45.66	-0.08142	0	-0.06165	0	-0.04028	0	0.074097	0	0.260742	0	0.589478	0
-45.56	-0.08142	0	-0.06165	0	-0.05591	0	0.079956	0	0.260742	0	0.585571	0
-45.46	-0.08337	0	-0.06165	0	-0.0415	0	0.064331	0	0.250977	0	0.573853	0
-45.36	-0.07751	0	-0.06165	0	-0.03638	0	0.074097	0	0.260742	0	0.579712	0
-45.26	-0.07947	0	-0.0636	0	-0.04224	0	0.07605	0	0.260742	0	0.581665	0
-45.16	-0.08142	0	-0.06946	0	-0.04224	0	0.066284	0	0.250977	0	0.581665	0
-45.06	-0.07556	0	-0.05579	0	-0.052	0	0.07605	0	0.250977	0	0.581665	0
-44.96	-0.07947	0	-0.06555	0	-0.04224	0	0.066284	0	0.24707	0	0.571899	0
-44.86	-0.08533	0	-0.06165	0	-0.04224	0	0.066284	0	0.245117	0	0.571899	0
-44.76	-0.07166	0	-0.06165	0	-0.052	0	0.07605	0	0.260742	0	0.569946	0
-44.66	-0.07556	0	-0.06165	0	-0.04224	0	0.066284	0	0.250977	0	0.560181	0
-44.56	-0.0658	0	-0.06165	0	-0.04419	0	0.07605	0	0.250977	0	0.569946	0
-44.46	-0.0658	0	-0.05774	0	-0.04419	0	0.07605	0	0.264648	0	0.573853	0
-44.36	-0.07166	0	-0.05188	0	-0.04419	0	0.068237	0	0.260742	0	0.569946	0
-44.26	-0.05994	0	-0.05579	0	-0.03442	0	0.079956	0	0.256836	0	0.56604	0
-44.16	-0.06775	0	-0.05774	0	-0.0481	0	0.074097	0	0.264648	0	0.564087	0
-44.06	-0.06775	0	-0.05579	0	-0.04224	0	0.060425	0	0.254883	0	0.556274	0
-43.96	-0.0658	0	-0.05969	0	-0.052	0	0.07019	0	0.254883	0	0.562134	0
-43.86	-0.07556	0	-0.06873	0	-0.04224	0	0.062378	0	0.256836	0	0.553101	0
-43.76	-0.07556	0	-0.05774	0	-0.04224	0	0.056519	0	0.254883	0	0.552368	0
-43.66	-0.0658	0	-0.05969	0	-0.05273	0	0.07019	0	0.260742	0	0.556274	0
-43.56	-0.07556	0	-0.06042	0	-0.04419	0	0.061646	0	0.246338	0	0.547729	0
-43.46	-0.0658	0	-0.06165	0	-0.04419	0	0.054565	0	0.253662	0	0.540649	0
-43.36	-0.06189	0	-0.05774	0	-0.04419	0	0.068237	0	0.260742	0	0.544556	0
-43.26	-0.0658	0	-0.05188	0	-0.04419	0	0.064331	0	0.250977	0	0.540649	0
-43.16	-0.05994	0	-0.05579	0	-0.03442	0	0.064331	0	0.250977	0	0.550415	0
-43.06	-0.06189	0	-0.04797	0	-0.05005	0	0.074097	0	0.249023	0	0.550415	0
-42.96	-0.0697	0	-0.05579	0	-0.04224	0	0.058472	0	0.245117	0	0.540649	0
-42.86	-0.0658	0	-0.06165	0	-0.03638	0	0.052612	0	0.243164	0	0.540649	0
-42.76	-0.06384	0	-0.05188	0	-0.05005	0	0.066284	0	0.249023	0	0.542603	0
-42.66	-0.06189	0	-0.06555	0	-0.04419	0	0.058472	0	0.245117	0	0.53479	0
-42.56	-0.0658	0	-0.05969	0	-0.05005	0	0.064331	0	0.241211	0	0.540649	0
-42.46	-0.0658	0	-0.06555	0	-0.03442	0	0.054565	0	0.231445	0	0.53479	0
-42.36	-0.06189	0	-0.04993	0	-0.03442	0	0.054565	0	0.245117	0	0.540649	0
-42.26	-0.04626	0	-0.04993	0	-0.03833	0	0.064331	0	0.250977	0	0.540649	0
-42.16	-0.05603	0	-0.06165	0	-0.04419	0	0.055298	0	0.237305	0	0.526978	0
-42.06	-0.05603	0	-0.05188	0	-0.03955	0	0.066284	0	0.245117	0	0.525024	0
-41.96	-0.05603	0	-0.06165	0	-0.03638	0	0.056519	0	0.241211	0	0.521118	0
-41.86	-0.05603	0	-0.05579	0	-0.04224	0	0.062378	0	0.241211	0	0.530884	0
-41.76	-0.04626	0	-0.05774	0	-0.04614	0	0.060425	0	0.250977	0	0.528931	0
-41.66	-0.05994	0	-0.05579	0	-0.0481	0	0.050659	0	0.239258	0	0.515259	0
-41.56	-0.06189	0	-0.06165	0	-0.03247	0	0.058472	0	0.239258	0	0.514038	0
-41.46	-0.04626	0	-0.04797	0	-0.04419	0	0.064331	0	0.243164	0	0.521118	0
-41.36	-0.06189	0	-0.05579	0	-0.04224	0	0.060425	0	0.245117	0	0.507446	0
-41.26	-0.05139	0	-0.05969	0	-0.03711	0	0.056519	0	0.245117	0	0.507446	0
-41.16	-0.04895	0	-0.05066	0	-0.04028	0	0.065552	0	0.246338	0	0.522339	0
-41.06	-0.05212	0	-0.05188	0	-0.03833	0	0.064331	0	0.239258	0	0.521118	0
-40.96	-0.05017	0	-0.05579	0	-0.04419	0	0.054565	0	0.225586	0	0.507446	0
-40.86	-0.05603	0	-0.06165	0	-0.04419	0	0.064331	0	0.234131	0	0.50354	0
-40.76	-0.05603	0	-0.05188	0	-0.04419	0	0.064331	0	0.241211	0	0.509399	0
-40.66	-0.05603	0	-0.0675	0	-0.04419	0	0.050659	0	0.237305	0	0.495728	0
-40.56	-0.05603	0	-0.05896	0	-0.03442	0	0.058472	0	0.233398	0	0.493774	0
-40.46	-0.04626	0	-0.05188	0	-0.04419	0	0.064331	0	0.239258	0	0.509399	0
-40.36	-0.05212	0	-0.05188	0	-0.03833	0	0.052612	0	0.239258	0	0.499634	0
-40.26	-0.04041	0	-0.05188	0	-0.04224	0	0.058472	0	0.239258	0	0.499634	0
-40.16	-0.04431	0	-0.04993	0	-0.03833	0	0.054565	0	0.241211	0	0.501587	0
-40.06	-0.04041	0	-0.04602	0	-0.03833	0	0.058472	0	0.245117	0	0.491821	0
-39.96	-0.04041	0	-0.04407	0	-0.05395	0	0.060425	0	0.24707	0	0.491821	0
-39.86	-0.04236	0	-0.05969	0	-0.04419	0	0.048706	0	0.235352	0	0.491821	0
-39.76	-0.04041	0	-0.04993	0	-0.04419	0	0.060425	0	0.237305	0	0.485962	0
-39.66	-0.03259	0	-0.04602	0	-0.0481	0	0.054565	0	0.241211	0	0.484009	0
-39.56	-0.04041	0	-0.05383	0	-0.05005	0	0.050659	0	0.231445	0	0.476196	0
-39.46	-0.04626	0	-0.04993	0	-0.03833	0	0.049439	0	0.229492	0	0.474976	0
-39.36	-0.0365	0	-0.05188	0	-0.05395	0	0.052612	0	0.239258	0	0.478149	0
-39.26	-0.04626	0	-0.05188	0	-0.05469	0	0.046753	0	0.229492	0	0.476196	0
-39.16	-0.0365	0	-0.05652	0	-0.04614	0	0.046021	0	0.22876	0	0.477417	0
-39.06	-0.0365	0	-0.0636	0	-0.05005	0	0.0448	0	0.237305	0	0.474243	0
-38.96	-0.03064	0	-0.05774	0	-0.05591	0	0.050659	0	0.233398	0	0.476196	0
-38.86	-0.04626	0	-0.06946	0	-0.05396	0	0.036987	0	0.217773	0	0.458618	0
-38.76	-0.03455	0	-0.05188	0	-0.04932	0	0.0448	0	0.224365	0	0.470337	0
-38.66	-0.04041	0	-0.06165	0	-0.0481	0	0.0448	0	0.231445	0	0.460571	0
-38.56	-0.03845	0	-0.06165	0	-0.04419	0	0.0448	0	0.227539	0	0.456665	0
-38.46	-0.03455	0	-0.05188	0	-0.05396	0	0.054565	0	0.225586	0	0.454712	0
-38.36	-0.04626	0	-0.06091	0	-0.05396	0	0.040894	0	0.217773	0	0.446899	0
-38.26	-0.0365	0	-0.05969	0	-0.04419	0	0.035034	0	0.225586	0	0.454712	0
-38.16	-0.03259	0	-0.04602	0	-0.05786	0	0.048706	0	0.229492	0	0.460571	0
-38.06	-0.04041	0	-0.05383	0	-0.05005	0	0.040894	0	0.219727	0	0.446899	0
-37.96	-0.0365	0	-0.04602	0	-0.04419	0	0.035034	0	0.219727	0	0.444946	0
-37.86	-0.03259	0	-0.04211	0	-0.04419	0	0.048706	0	0.233398	0	0.448853	0
-37.76	-0.04041	0	-0.05579	0	-0.04419	0	0.040894	0	0.225586	0	0.444946	0
-37.66	-0.03259	0	-0.05188	0	-0.05395	0	0.0448	0	0.223633	0	0.442993	0
-37.56	-0.04041	0	-0.06555	0	-0.04224	0	0.033081	0	0.225586	0	0.435181	0
-37.46	-0.03455	0	-0.05969	0	-0.052	0	0.035034	0	0.22168	0	0.44104	0
-37.36	-0.04431	0	-0.06946	0	-0.04224	0	0.03894	0	0.211914	0	0.431274	0
-37.26	-0.03455	0	-0.05579	0	-0.05591	0	0.0448	0	0.22168	0	0.431274	0
-37.16	-0.04431	0	-0.05774	0	-0.052	0	0.031128	0	0.208008	0	0.417603	0
-37.06	-0.03455	0	-0.06555	0	-0.05396	0	0.035034	0	0.211914	0	0.421509	0
-36.96	-0.0365	0	-0.05969	0	-0.05396	0	0.035034	0	0.209961	0	0.425415	0
-36.86	-0.0365	0	-0.05969	0	-0.04419	0	0.035034	0	0.200195	0	0.421509	0
-36.76	-0.0365	0	-0.05969	0	-0.05396	0	0.035034	0	0.209961	0	0.431274	0
-36.66	-0.0365	0	-0.05969	0	-0.04419	0	0.025269	0	0.200195	0	0.421509	0
-36.56	-0.0365	0	-0.05969	0	-0.05395	0	0.035034	0	0.209961	0	0.419556	0
-36.46	-0.04041	0	-0.0636	0	-0.04419	0	0.021362	0	0.196289	0	0.415649	0
-36.36	-0.04236	0	-0.0675	0	-0.04419	0	0.029907	0	0.200195	0	0.40979	0
-36.26	-0.0365	0	-0.06165	0	-0.04419	0	0.025269	0	0.194336	0	0.404663	0
-36.16	-0.0365	0	-0.06165	0	-0.04419	0	0.035034	0	0.200195	0	0.411743	0
-36.06	-0.0365	0	-0.06165	0	-0.04224	0	0.025269	0	0.200195	0	0.411743	0
-35.96	-0.02478	0	-0.05969	0	-0.052	0	0.027222	0	0.202148	0	0.413696	0
-35.86	-0.03455	0	-0.05969	0	-0.052	0	0.027222	0	0.192383	0	0.403931	0
-35.76	-0.03455	0	-0.06946	0	-0.04688	0	0.017456	0	0.192383	0	0.403931	0
-35.66	-0.03918	0	-0.06433	0	-0.05981	0	0.022583	0	0.185791	0	0.399292	0
-35.56	-0.04626	0	-0.0675	0	-0.0481	0	0.00574	0	0.178711	0	0.382446	0
-35.46	-0.04626	0	-0.06165	0	-0.05981	0	0.015503	0	0.178711	0	0.380493	0
-35.36	-0.04236	0	-0.06165	0	-0.04419	0	0.00574	0	0.178711	0	0.380493	0
-35.26	-0.02673	0	-0.06165	0	-0.05591	0	0.015503	0	0.178711	0	0.380493	0
-35.16	-0.03845	0	-0.06165	0	-0.04614	0	0.00574	0	0.168945	0	0.370728	0
-35.06	-0.02869	0	-0.06165	0	-0.04614	0	0.015503	0	0.178711	0	0.380493	0
-34.96	-0.03845	0	-0.07141	0	-0.04614	0	0.00574	0	0.172852	0	0.370728	0
-34.86	-0.02869	0	-0.06165	0	-0.04614	0	0.015503	0	0.188477	0	0.370728	0
-34.76	-0.03845	0	-0.07336	0	-0.05005	0	0.00574	0	0.178711	0	0.370728	0
-34.66	-0.03259	0	-0.0675	0	-0.05591	0	0.011597	0	0.174805	0	0.370728	0
-34.56	-0.03845	0	-0.07336	0	-0.05591	0		0	0.168945	0	0.360962	0
-34.46	-0.03845	0	-0.07336	0	-0.05591	0	0.00378	0	0.168945	0	0.360962	0
-34.36	-0.03845	0	-0.06946	0	-0.05591	0		0	0.168945	0	0.349243	0
-34.26	-0.03845	0	-0.0636	0	-0.05591	0	0.00378	0	0.168945	0	0.359009	0
-34.16	-0.03845	0	-0.0636	0	-0.05396	0		0	0.157227	0	0.349243	0
-34.06	-0.0365	0	-0.06165	0	-0.05786	0	0.00964	0	0.168945	0	0.360962	0
-33.96	-0.04553	0	-0.06555	0	-0.06372	0	0.00183	0	0.155273	0	0.34729	0
-33.86	-0.03455	0	-0.07141	0	-0.06372	0	0.00574	0	0.15918	0	0.341431	0
-33.76	-0.04431	0	-0.07141	0	-0.06372	0		0	0.149414	0	0.341431	0
-33.66	-0.03455	0	-0.07141	0	-0.06372	0	0.00574	0	0.149414	0	0.345337	0
-33.56	-0.04431	0	-0.07141	0	-0.05005	0		0	0.149414	0	0.351196	0
-33.46	-0.03455	0	-0.0675	0	-0.05591	0	0.00574	0	0.149414	0	0.351196	0
-33.36	-0.03455	0	-0.06165	0	-0.05005	0		0	0.149414	0	0.341431	0
-33.26	-0.04041	0	-0.06555	0	-0.05591	0	0.00183	0	0.145508	0	0.34729	0
-33.16	-0.04626	0	-0.07141	0	-0.05591	0		0	0.139648	0	0.331665	0
-33.06	-0.04626	0	-0.06165	0	-0.05591	0		0	0.139648	0	0.331665	0
-32.96	-0.04626	0	-0.07141	0	-0.04614	0		0	0.139648	0	0.331665	0
-32.86	-0.04626	0	-0.06165	0	-0.05591	0		0	0.139648	0	0.329712	0
-32.76	-0.04626	0	-0.07336	0	-0.04614	0		0	0.139648	0	0.319946	0
-32.66	-0.04626	0	-0.0636	0	-0.05591	0		0	0.137695	0	0.319946	0
-32.56	-0.04626	0	-0.0636	0	-0.05981	0		0	0.132568	0	0.323853	0
-32.46	-0.05994	0	-0.07727	0	-0.06372	0	-0.01965	0	0.135742	0	0.31604	0
-32.36	-0.05408	0	-0.07141	0	-0.06372	0	-0.01379	0	0.131836	0	0.312134	0
-32.26	-0.05408	0	-0.08118	0	-0.06372	0	-0.01965	0	0.131836	0	0.302368	0
-32.16	-0.05408	0	-0.07141	0	-0.06372	0		0	0.131836	0	0.312134	0
-32.06	-0.05408	0	-0.07141	0	-0.06372	0	-0.01379	0	0.12207	0	0.302368	0
-31.96	-0.05408	0	-0.07141	0	-0.06372	0	-0.01379	0	0.131836	0	0.302368	0
-31.86	-0.05408	0	-0.07141	0	-0.05396	0	-0.01379	0	0.12207	0	0.302368	0
-31.76	-0.05408	0	-0.07141	0	-0.06763	0	-0.01379	0	0.131836	0	0.300415	0
-31.66	-0.05798	0	-0.07068	0	-0.06372	0	-0.0177	0	0.118164	0	0.286743	0
-31.56	-0.05408	0	-0.06946	0	-0.07349	0	-0.02356	0	0.12207	0	0.294556	0
-31.46	-0.06189	0	-0.06946	0	-0.06372	0	-0.02356	0	0.112305	0	0.290649	0
-31.36	-0.05017	0	-0.05969	0	-0.06372	0	-0.01379	0	0.110352	0	0.290649	0
-31.26	-0.0658	0	-0.06946	0	-0.06567	0	-0.02551	0	0.110352	0	0.280884	0
-31.16	-0.05603	0	-0.05969	0	-0.06567	0	-0.01575	0	0.110352	0	0.290649	0
-31.06	-0.0658	0	-0.06946	0	-0.05591	0	-0.02551	0	0.110352	0	0.280884	0
-30.96	-0.05603	0	-0.05969	0	-0.06567	0	-0.01184	0	0.110352	0	0.280884	0
-30.86	-0.06189	0	-0.05969	0	-0.05396	0	-0.01965	0	0.100586	0	0.280884	0
-30.76	-0.04822	0	-0.05969	0	-0.06372	0	-0.01379	0	0.112305	0	0.282837	0
-30.66	-0.05017	0	-0.05969	0	-0.06372	0	-0.01379	0	0.102539	0	0.271118	0
-30.56	-0.05408	0	-0.06946	0	-0.06372	0	-0.02356	0	0.102539	0	0.271118	0
-30.46	-0.04431	0	-0.05969	0	-0.06372	0		0	0.102539	0	0.271118	0
-30.36	-0.05408	0	-0.05969	0	-0.06885	0	-0.01379	0	0.102539	0	0.271118	0
-30.26	-0.05408	0	-0.06946	0	-0.052	0	-0.01379	0	0.092773	0	0.261353	0
-30.16	-0.05798	0	-0.05969	0	-0.052	0	-0.01379	0	0.092773	0	0.261353	0
-30.06	-0.06384	0	-0.06946	0	-0.052	0	-0.02356	0	0.092773	0	0.251587	0
-29.96	-0.05408	0	-0.05969	0	-0.052	0	-0.01379	0	0.092773	0	0.261353	0
-29.86	-0.06384	0	-0.05969	0	-0.052	0	-0.01379	0	0.092773	0	0.251587	0
-29.76	-0.05408	0	-0.05969	0	-0.052	0	-0.01379	0	0.09082	0	0.251587	0
-29.66	-0.0658	0	-0.05969	0	-0.052	0	-0.01379	0	0.09082	0	0.251587	0
-29.56	-0.0658	0	-0.06946	0	-0.052	0	-0.02356	0	0.081055	0	0.241821	0
-29.46	-0.0658	0	-0.05969	0	-0.052	0	-0.01379	0	0.09082	0	0.241821	0
-29.36	-0.0658	0	-0.06946	0	-0.04224	0	-0.02942	0	0.081055	0	0.241821	0
-29.26	-0.05603	0	-0.05969	0	-0.05396	0	-0.02551	0	0.081055	0	0.239868	0
[truncated: 3,292 more rows]

## Sheet: AHPVT
	3.9nM	3.9nM fit	7.8nM	7.8nM fit	15.6nM	15.6nM fit	31.25nM	31.25nM fit	62.5nM	62.5nM fit	125nM	125nM fit
[truncated: 3,601 more rows]
