# Supplementary material for: Design and antiviral assessment of a panel of fusion proteins targeting human papillomavirus type 16
Source: PLoS One. 2024 Oct 25;19(10):e0311137. doi: 10.1371/journal.pone.0311137 (PMC11508125; doi:10.1371/journal.pone.0311137)
Supplement: S2 Table — (XLSX) [file pone.0311137.s002.xlsx]

## Sheet: Sheet1
	z6			2C12			AHPVD			AHPVT
1000	9120	9002	8970	3015	2895	2950	124	153	136	62	54	60
333.333	9860	9879	10230	3423	3122	3347	110	142	135	54	60	86
111.111	9789	9568	11204	4773	4784	4805	85	123	133	62	82	81
37.037	8635	8214	8987	5024	5142	5216	268	220	198	69	75	92
12.3457	9572	9978	10245	5568	5670	5738	3512	3356	3411	86	110	128
4.11523	8782	8214	9038	6680	6921	6786	5204	5189	5193	5142	5002	5184
1.37174	8694	8499	8957	7508	7830	7705	6932	7012	7056	5680	6250	6025
0.457247	9158	9180	9538	7504	7942	8015	7582	7498	7462	7215	7025	7089
	0	1	0	8353	8135	8140	0	1	1	10861	10345	10919
C+	8209.33					C+	10708.3
C-	0.333333					C-	0.666667
	-11.0976	-9.66013	-9.27031	63.272	64.7338	64.0638	98.842	98.5711	98.7299	99.421	99.4957	99.4397
	-20.1121	-20.3435	-24.6193	58.3019	61.9686	59.2277	98.9727	98.6738	98.7392	99.4957	99.4397	99.1968
	-19.2472	-16.555	-36.4843	41.8565	41.7225	41.4667	99.2062	98.8513	98.7579	99.421	99.2342	99.2435
	-5.18943	-0.0609088	-9.4774	38.7989	37.3614	36.46	97.4971	97.9454	98.1509	99.3556	99.2996	99.1408
	-16.6037	-21.5495	-24.802	32.172	30.9295	30.1011	67.2011	68.658	68.1443	99.1968	98.9727	98.8046
	-6.98014	-0.0609088	-10.0987	18.6259	15.6901	17.3346	51.3993	51.5394	51.502	51.9783	53.2858	51.5861
	-5.90815	-3.53271	-9.11195	8.53941	4.61688	6.1396	35.2613	34.5142	34.1033	46.9539	41.6306	43.7319
	-11.5605	-11.8285	-16.1895	8.58813	3.25253	2.36326	29.1909	29.9754	30.3116	32.6184	34.3928	33.7951
